# Supplementary material for: An ortho­rhom­bic polymorph of 2-(1,3,5-di­thia­zinan-5-yl)ethanol or MEA-di­thia­zine
Source: Acta Crystallogr E Crystallogr Commun. 2022 Jan 14;78(Pt 2):191–7. doi: 10.1107/S2056989022000342 (PMC8819450; doi:10.1107/S2056989022000342)
Supplement: Supplementary file 1 [file e-78-00191-sup1.cif]

##############################################################################
#                                                                            #
# This CIF contains the data in a paper accepted for publication in          #
# Acta Crystallographica Section E. It conforms to the requirements of       #
# Notes for Authors for Acta Crystallographica Section E, and has been       #
# peer reviewed under the auspices of the IUCr Commission on Journals.       #
#                                                                            #
# Full details of the Crystallographic Information File format               #
# are given in the paper "The Crystallographic Information File (CIF):       #
# a New Standard Archive File for Crystallography" by S. R. Hall, F. H.      #
# Allen and I. D. Brown [Acta Cryst. (1991), A47, 655-685].                  #
#                                                                            #
# The current version of the core CIF dictionary is obtainable from          #
# ftp://ftp.iucr.org/pub/cif_core.dic.                                       #
#                                                                            #
# Software is freely available for graphical display of the structure(s)     #
# in this CIF. For information consult the CIF software page                 #
# http://www.iucr.org/resources/cif/software.                                #
#                                                                            #
# This file may be used for bona fide research purposes within the           #
# scientific community so long as proper attribution is given to the journal # 
# article from which it was obtained.                                        #
#                                                                            #
##############################################################################
data_150K
_audit_creation_method     'SHELXL-2018/3'
_chemical_name_systematic
;
2-(1,3,5-Dithiazinan-5-yl)ethanol
;
_chemical_name_common     'MEA-dithiazine'
_chemical_formula_moiety     'C5 H11 N O S2'
_chemical_formula_sum     'C5 H11 N O S2'
_chemical_formula_iupac     'C5 H11 N O S2'
_chemical_formula_weight     165.27
_chemical_melting_point     ?
_space_group_crystal_system     orthorhombic
_space_group_name_H-M_alt     'P b c a'
_space_group_name_Hall     '-P 2ac 2ab'
loop_
    _space_group_symop_operation_xyz
    'x, y, z'
    '-x+1/2, -y, z+1/2'
    '-x, y+1/2, -z+1/2'
    'x+1/2, -y+1/2, -z'
    '-x, -y, -z'
    'x-1/2, y, -z-1/2'
    'x, -y-1/2, z-1/2'
    '-x-1/2, y-1/2, z'
_cell_length_a     9.5828(4)
_cell_length_b     8.8467(3)
_cell_length_c     17.6400(8)
_cell_angle_alpha     90
_cell_angle_beta     90
_cell_angle_gamma     90
_cell_volume     1495.45(11)
_cell_formula_units_Z     8
_cell_measurement_reflns_used     9803
_cell_measurement_theta_min     2.3092
_cell_measurement_theta_max     33.1422
_cell_measurement_temperature     150(2)
_exptl_crystal_description     block
_exptl_crystal_colour     colourless
_exptl_crystal_size_max     0.410
_exptl_crystal_size_mid     0.340
_exptl_crystal_size_min     0.280
_exptl_crystal_density_diffrn     1.468
_exptl_crystal_density_meas     ?
_exptl_crystal_density_method     ?
_exptl_crystal_F_000     704
_exptl_absorpt_coefficient_mu     0.631
_exptl_absorpt_correction_type     multi-scan
_exptl_absorpt_process_details
;
(SADABS; Krause <i>et al.</i>,  2015)
;
_exptl_absorpt_correction_T_min     0.6894
_exptl_absorpt_correction_T_max     0.7465
_diffrn_ambient_temperature     150(2)
_diffrn_source     'fine focus sealed tube X-ray source'
_diffrn_source_voltage     50
_diffrn_source_current     30
_diffrn_radiation_type     MoK\a
_diffrn_radiation_wavelength     0.71073
_diffrn_radiation_monochromator     'Triumph curved graphite crystal'
_diffrn_measurement_device_type
;
Bruker AXS D8 Quest diffractometer with PhotonII charge-integrating pixel
array detector (CPAD)
;
_diffrn_measurement_method     'omega and phi scans'
_diffrn_detector_area_resol_mean     7.4074
_diffrn_reflns_number     60184
_diffrn_reflns_av_R_equivalents     0.0397
_diffrn_reflns_av_unetI/netI     0.0139
_diffrn_reflns_theta_min     3.139
_diffrn_reflns_theta_max     33.166
_diffrn_reflns_theta_full     25.242
_diffrn_measured_fraction_theta_max     0.999
_diffrn_measured_fraction_theta_full     0.999
_diffrn_reflns_limit_h_min     -14
_diffrn_reflns_limit_h_max     14
_diffrn_reflns_limit_k_min     -13
_diffrn_reflns_limit_k_max     13
_diffrn_reflns_limit_l_min     -27
_diffrn_reflns_limit_l_max     27
_refine_special_details     ?
_reflns_number_total     2857
_reflns_number_gt     2609
_reflns_threshold_expression     'I > 2\s(I)'
_refine_ls_structure_factor_coef     Fsqd
_refine_ls_matrix_type     full
_refine_ls_R_factor_all     0.0209
_refine_ls_R_factor_gt     0.0184
_refine_ls_wR_factor_gt     0.0519
_refine_ls_wR_factor_ref     0.0528
_refine_ls_goodness_of_fit_ref     1.055
_refine_ls_restrained_S_all     1.055
_refine_ls_number_reflns     2857
_refine_ls_number_parameters     86
_refine_ls_number_restraints     0
_refine_ls_hydrogen_treatment     mixed
_refine_ls_weighting_scheme     calc
_refine_ls_weighting_details
              'w=1/[\s^2^(Fo^2^)+(0.0247P)^2^+0.3304P] where P=(Fo^2^+2Fc^2^)/3'
_atom_sites_solution_hydrogens     mixed
_atom_sites_solution_primary     direct
_atom_sites_solution_secondary     difmap
_refine_ls_shift/su_max     0.002
_refine_ls_shift/su_mean     0.000
_refine_diff_density_max     0.376
_refine_diff_density_min     -0.206
_refine_ls_extinction_method
;
SHELXL-2018/3 (Sheldrick, 2015)
;
_refine_ls_extinction_coef     0.0043(8)
_refine_ls_extinction_expression
                                  'Fc^*^=kFc[1+0.001xFc^2^\l^3^/sin(2\q)]^-1/4^'
loop_
    _atom_type_symbol
    _atom_type_description
    _atom_type_scat_dispersion_real
    _atom_type_scat_dispersion_imag
    _atom_type_scat_source
    'C' 'C' 0.0033 0.0016
                         'International Tables Vol C Tables 4.2.6.8 and 6.1.1.4'
    'H' 'H' 0.0000 0.0000
                         'International Tables Vol C Tables 4.2.6.8 and 6.1.1.4'
    'N' 'N' 0.0061 0.0033
                         'International Tables Vol C Tables 4.2.6.8 and 6.1.1.4'
    'O' 'O' 0.0106 0.0060
                         'International Tables Vol C Tables 4.2.6.8 and 6.1.1.4'
    'S' 'S' 0.1246 0.1234
                         'International Tables Vol C Tables 4.2.6.8 and 6.1.1.4'
_computing_data_collection
;
APEX3 (Bruker, 2019)
;
_computing_cell_refinement
;
SAINT (Bruker, 2019)
;
_computing_data_reduction
;
SAINT (Bruker, 2019)
;
_computing_structure_solution
;
SHELXS (Sheldrick, 2008)
;
_computing_structure_refinement
;
<i>SHELXL2018/3</i> (Sheldrick, 2015),
<i>shelXle</i> (H\"ubschle et al., 2011)
;
_computing_molecular_graphics
;
Mercury (Macrae <i>et al.</i>,  2020)
;
_computing_publication_material
;
publCIF (Westrip, 2010)
;
loop_
    _atom_site_type_symbol
    _atom_site_label
    _atom_site_fract_x
    _atom_site_fract_y
    _atom_site_fract_z
    _atom_site_U_iso_or_equiv
    _atom_site_adp_type
    _atom_site_calc_flag
    _atom_site_occupancy
    _atom_site_disorder_assembly
    _atom_site_disorder_group
    S S1 0.49529(2) 0.46751(2) 0.67098(2) 0.01985(5) Uani d 1 . .
    S S2 0.24939(2) 0.25649(2) 0.68835(2) 0.01846(5) Uani d 1 . .
    O O1 0.35020(6) 0.04378(6) 0.45260(3) 0.02346(11) Uani d 1 . .
    H H1 0.4068(14) -0.0193(14) 0.4443(7) 0.035 Uiso d 1 . .
    N N1 0.46380(6) 0.20571(6) 0.58421(3) 0.01538(10) Uani d 1 . .
    C C1 0.38115(7) 0.36827(8) 0.73583(4) 0.01980(12) Uani d 1 . .
    H H1A 0.438074 0.301055 0.768347 0.024 Uiso calc 1 . .
    H H1B 0.334562 0.442853 0.769154 0.024 Uiso calc 1 . .
    C C2 0.36757(7) 0.13153(7) 0.63564(4) 0.01697(11) Uani d 1 . .
    H H2A 0.422566 0.072117 0.672647 0.020 Uiso calc 1 . .
    H H2B 0.310423 0.059314 0.606076 0.020 Uiso calc 1 . .
    C C3 0.56527(7) 0.30023(8) 0.62278(4) 0.01882(12) Uani d 1 . .
    H H3A 0.635243 0.334132 0.585154 0.023 Uiso calc 1 . .
    H H3B 0.614675 0.237470 0.660711 0.023 Uiso calc 1 . .
    C C4 0.39690(8) 0.27738(7) 0.51799(4) 0.01898(12) Uani d 1 . .
    H H4A 0.436105 0.379919 0.510816 0.023 Uiso calc 1 . .
    H H4B 0.295599 0.287903 0.527660 0.023 Uiso calc 1 . .
    C C5 0.41878(7) 0.18614(8) 0.44649(4) 0.01854(12) Uani d 1 . .
    H H5A 0.381227 0.242363 0.402461 0.022 Uiso calc 1 . .
    H H5B 0.519867 0.170101 0.438174 0.022 Uiso calc 1 . .
loop_
    _atom_site_aniso_label
    _atom_site_aniso_U_11
    _atom_site_aniso_U_22
    _atom_site_aniso_U_33
    _atom_site_aniso_U_12
    _atom_site_aniso_U_13
    _atom_site_aniso_U_23
    S1 0.02283(9) 0.01648(8) 0.02024(9) -0.00517(6) 0.00081(6) -0.00304(5)
    S2 0.01611(8) 0.01798(8) 0.02130(9) -0.00069(5) 0.00337(5) 0.00081(5)
    O1 0.0202(2) 0.0179(2) 0.0323(3) 0.00111(19) -0.0025(2) -0.0054(2)
    N1 0.0183(2) 0.0142(2) 0.0136(2) 0.00098(18) -0.00090(18) 0.00015(17)
    C1 0.0236(3) 0.0202(3) 0.0156(3) -0.0008(2) 0.0019(2) -0.0020(2)
    C2 0.0196(3) 0.0126(2) 0.0187(3) 0.0001(2) 0.0002(2) 0.0012(2)
    C3 0.0150(3) 0.0210(3) 0.0204(3) -0.0004(2) 0.0006(2) -0.0017(2)
    C4 0.0271(3) 0.0151(2) 0.0147(3) 0.0028(2) -0.0025(2) 0.0009(2)
    C5 0.0187(3) 0.0225(3) 0.0144(3) -0.0012(2) 0.0011(2) -0.0004(2)
_geom_special_details
;
 All esds (except the esd in the dihedral angle between two l.s. planes)
 are estimated using the full covariance matrix.  The cell esds are taken
 into account individually in the estimation of esds in distances, angles
 and torsion angles; correlations between esds in cell parameters are only
 used when they are defined by crystal symmetry.  An approximate (isotropic)
 treatment of cell esds is used for estimating esds involving l.s. planes.
;
loop_
    _geom_bond_atom_site_label_1
    _geom_bond_atom_site_label_2
    _geom_bond_site_symmetry_2
    _geom_bond_distance
    _geom_bond_publ_flag
    S1 C1 . 1.8100(7) ?
    S1 C3 . 1.8338(7) ?
    S2 C1 . 1.8093(7) ?
    S2 C2 . 1.8355(7) ?
    O1 C5 . 1.4247(9) ?
    O1 H1 . 0.792(13) ?
    N1 C2 . 1.4505(8) ?
    N1 C3 . 1.4517(9) ?
    N1 C4 . 1.4758(8) ?
    C1 H1A . 0.9900 ?
    C1 H1B . 0.9900 ?
    C2 H2A . 0.9900 ?
    C2 H2B . 0.9900 ?
    C3 H3A . 0.9900 ?
    C3 H3B . 0.9900 ?
    C4 C5 . 1.5120(9) ?
    C4 H4A . 0.9900 ?
    C4 H4B . 0.9900 ?
    C5 H5A . 0.9900 ?
    C5 H5B . 0.9900 ?
loop_
    _geom_angle_atom_site_label_1
    _geom_angle_atom_site_label_2
    _geom_angle_atom_site_label_3
    _geom_angle_site_symmetry_1
    _geom_angle_site_symmetry_3
    _geom_angle
    _geom_angle_publ_flag
    C1 S1 C3 . . 97.04(3) ?
    C1 S2 C2 . . 97.65(3) ?
    C5 O1 H1 . . 107.0(9) ?
    C2 N1 C3 . . 113.16(5) ?
    C2 N1 C4 . . 114.41(5) ?
    C3 N1 C4 . . 114.49(5) ?
    S2 C1 S1 . . 113.22(4) ?
    S2 C1 H1A . . 108.9 ?
    S1 C1 H1A . . 108.9 ?
    S2 C1 H1B . . 108.9 ?
    S1 C1 H1B . . 108.9 ?
    H1A C1 H1B . . 107.7 ?
    N1 C2 S2 . . 115.88(4) ?
    N1 C2 H2A . . 108.3 ?
    S2 C2 H2A . . 108.3 ?
    N1 C2 H2B . . 108.3 ?
    S2 C2 H2B . . 108.3 ?
    H2A C2 H2B . . 107.4 ?
    N1 C3 S1 . . 115.93(5) ?
    N1 C3 H3A . . 108.3 ?
    S1 C3 H3A . . 108.3 ?
    N1 C3 H3B . . 108.3 ?
    S1 C3 H3B . . 108.3 ?
    H3A C3 H3B . . 107.4 ?
    N1 C4 C5 . . 111.76(5) ?
    N1 C4 H4A . . 109.3 ?
    C5 C4 H4A . . 109.3 ?
    N1 C4 H4B . . 109.3 ?
    C5 C4 H4B . . 109.3 ?
    H4A C4 H4B . . 107.9 ?
    O1 C5 C4 . . 110.17(5) ?
    O1 C5 H5A . . 109.6 ?
    C4 C5 H5A . . 109.6 ?
    O1 C5 H5B . . 109.6 ?
    C4 C5 H5B . . 109.6 ?
    H5A C5 H5B . . 108.1 ?
loop_
    _geom_torsion_atom_site_label_1
    _geom_torsion_atom_site_label_2
    _geom_torsion_atom_site_label_3
    _geom_torsion_atom_site_label_4
    _geom_torsion_site_symmetry_1
    _geom_torsion_site_symmetry_2
    _geom_torsion_site_symmetry_3
    _geom_torsion_site_symmetry_4
    _geom_torsion
    _geom_torsion_publ_flag
    C2 S2 C1 S1 . . . . 60.15(4) y
    C3 S1 C1 S2 . . . . -60.52(4) y
    C3 N1 C2 S2 . . . . 65.52(6) y
    C4 N1 C2 S2 . . . . -68.05(6) y
    C1 S2 C2 N1 . . . . -58.98(5) y
    C2 N1 C3 S1 . . . . -66.53(6) y
    C4 N1 C3 S1 . . . . 67.01(7) y
    C1 S1 C3 N1 . . . . 60.35(5) y
    C2 N1 C4 C5 . . . . -104.74(6) y
    C3 N1 C4 C5 . . . . 122.32(6) y
    N1 C4 C5 O1 . . . . 65.09(7) y
loop_
    _geom_hbond_atom_site_label_D
    _geom_hbond_atom_site_label_H
    _geom_hbond_atom_site_label_A
    _geom_hbond_site_symmetry_A
    _geom_hbond_distance_DH
    _geom_hbond_distance_HA
    _geom_hbond_distance_DA
    _geom_hbond_angle_DHA
    _geom_hbond_publ_flag
    O1 H1 N1 5_656 0.792(13) 2.124(13) 2.9103(8) 172.3(13) yes
    C3 H3A O1 4_556 0.99 2.42 3.3359(9) 154 yes
    C2 H2A S1 3_646 0.99 3.01 3.9330(7) 155 yes
    C3 H3B S2 6_657 0.99 2.96 3.7899(7) 142 yes
_shelx_space_group_comment
;
The symmetry employed for this shelxl refinement is uniquely defined
by the following loop, which should always be used as a source of
symmetry information in preference to the above space-group names.
They are only intended as comments.
;
_shelx_estimated_absorpt_T_min     0.782
_shelx_estimated_absorpt_T_max     0.843
_shelx_hkl_file
;
  -1   0   0 1.25644 1.02375   2
  -1   0   0 1.39162 0.22007   3
  -1   0   0 1.75507 0.29855   1
   2   0   0 3292.54 114.387   2
  -2   0   0 3287.73 114.436   2
   3   0   0 0.32912 1.50490   2
  -3   0   0 2.41822 2.12350   2
  -3   0   0 0.00162 0.38985   3
  -3   0   0 -0.0213 0.40999   3
   3   0   0 0.39141 0.53968   1
  -3   0   0 0.20889 0.54452   1
   3   0   0 0.43357 0.36119   3
   3   0   0 -0.1557 0.36863   3
   4   0   0 1160.64 38.9225   1
  -4   0   0 1155.31 46.2669   2
  -4   0   0 1090.13 38.1841   4
  -4   0   0 1121.97 38.9228   1
  -5   0   0 -0.2099 0.62867   3
   5   0   0 0.14331 0.61460   3
  -5   0   0 0.80414 0.98949   1
  -5   0   0 -0.6554 2.49324   2
   5   0   0 1.44373 2.73877   2
  -5   0   0 0.28444 0.67047   3
  -5   0   0 0.04210 0.56954   4
   5   0   0 1.44951 0.93425   1
   5   0   0 -0.0627 0.62620   3
  -6   0   0 200.693 7.00700   4
  -6   0   0 190.875 8.06106   1
   6   0   0 199.465 8.00717   1
   6   0   0 208.367 15.5066   2
   6   0   0 191.077 7.25712   3
   6   0   0 187.129 7.53293   3
  -6   0   0 190.345 7.30750   3
  -6   0   0 204.622 15.6499   2
  -6   0   0 184.472 7.27792   3
  -7   0   0 4.35453 4.12056   2
   7   0   0 3.93888 3.81029   2
   7   0   0 0.78219 0.79116   3
  -7   0   0 0.11663 1.07650   1
  -7   0   0 -0.1085 0.79921   3
   7   0   0 -0.9108 0.73641   3
   7   0   0 0.45169 1.17405   1
  -7   0   0 -0.0959 0.61625   4
  -8   0   0 3908.68 138.780   1
   8   0   0 4054.34 152.488   2
   8   0   0 4086.84 137.450   1
  -8   0   0 4115.31 153.347   2
  -9   0   0 3.86951 1.36175   3
  -9   0   0 5.18710 1.08656   4
   9   0   0 5.92308 1.22862   3
   9   0   0 3.06394 1.14193   3
   9   0   0 0.37366 1.59431   1
  -9   0   0 1.18470 2.87497   1
  -9   0   0 5.00651 1.38707   3
  -9   0   0 4.32142 5.12059   2
   9   0   0 -3.3622 4.77929   2
 -10   0   0 147.016 17.4118   2
 -10   0   0 146.971 6.60525   3
 -10   0   0 153.073 6.68209   3
 -10   0   0 154.766 7.99214   1
 -10   0   0 151.564 5.96179   4
  10   0   0 153.326 6.45102   3
  10   0   0 142.056 7.51010   1
  11   0   0 0.43162 1.14940   3
  11   0   0 0.28967 1.94185   1
 -11   0   0 0.63759 6.72494   2
 -11   0   0 -0.8233 1.26104   3
  11   0   0 -2.1828 1.54992   1
 -11   0   0 0.45799 1.72326   1
 -11   0   0 0.60670 0.93799   4
 -11   0   0 -1.2559 1.28976   3
  12   0   0 696.823 28.9033   3
  12   0   0 866.268 31.0598   1
  12   0   0 832.098 30.9569   1
 -12   0   0 882.449 51.8423   2
 -12   0   0 828.289 29.4952   3
 -12   0   0 878.663 29.6153   3
 -12   0   0 800.380 31.2089   1
 -12   0   0 818.946 28.5555   4
  13   0   0 3.59751 3.16531   1
  13   0   0 7.80027 2.74995   1
 -13   0   0 2.38319 1.28084   4
 -13   0   0 -16.997 13.5622   2
 -13   0   0 2.56311 1.69474   3
 -14   0   0 2.31854 1.25916   4
  14   0   0 -2.6621 3.64262   1
 -14   0   0 3.21952 1.87951   3
   0  -1   0 3.97273 0.26281   1
   1  -1   0 2.40147 0.42085   1
   1  -1   0 3.36577 0.39987   3
   1   1   0 3.55216 0.30859   1
  -1  -1   0 3.73533 0.22104   3
  -1   1   0 2.44493 0.42367   1
   1   1   0 3.43242 0.31588   1
  -1  -1   0 3.60760 0.36730   1
   1  -1   0 2.60127 0.33961   3
  -1   1   0 3.74656 0.41309   3
  -2  -1   0 6981.14 230.816   2
  -2   1   0 6688.04 232.153   2
   2  -1   0 6433.79 232.009   2
   2   1   0 7031.48 230.694   2
  -3   1   0 3.56334 0.85974   1
  -3   1   0 8.32639 0.68181   4
  -3  -1   0 4.64733 0.73180   1
   3  -1   0 5.57844 0.78485   3
   3   1   0 6.98844 0.67309   3
   3   1   0 7.98038 0.65656   3
  -3   1   0 6.70445 0.83051   3
   3  -1   0 6.37157 0.93011   1
  -3  -1   0 6.78516 0.69497   3
   3  -1   0 6.24105 0.81804   3
  -4   1   0 341.830 12.2145   3
  -4   1   0 348.430 12.8076   1
  -4   1   0 342.421 12.2217   3
  -4  -1   0 369.273 12.6796   1
   4  -1   0 339.917 12.7594   1
   4  -1   0 342.015 12.2178   3
   4  -1   0 342.382 12.1961   3
   4   1   0 334.046 17.7176   2
   4   1   0 344.707 12.0554   3
  -4  -1   0 353.802 12.0610   4
  -4   1   0 331.612 12.1901   4
  -4  -1   0 357.631 12.1494   3
  -4  -1   0 341.277 12.1224   3
  -4   1   0 369.495 19.5504   2
  -4  -1   0 371.704 18.5384   2
  -5  -1   0 -0.1767 0.75343   1
   5  -1   0 0.83208 0.65835   3
   5  -1   0 0.67691 0.88488   1
  -5  -1   0 1.13791 0.70097   3
  -5   1   0 -0.2261 0.98656   1
  -5   1   0 0.81790 0.70495   3
  -5   1   0 4.60128 3.24080   2
   5   1   0 -0.0863 0.52939   3
   5   1   0 3.32285 2.60852   2
   5  -1   0 3.99469 3.00597   2
  -5  -1   0 -0.8971 0.59732   4
   5  -1   0 0.38807 0.70017   3
  -5  -1   0 0.87235 2.39937   2
  -5   1   0 1.31199 0.73606   3
  -5   1   0 3.30602 0.67260   4
  -5  -1   0 0.73977 0.59422   3
  -6   1   0 200.847 7.26378   3
  -6  -1   0 189.592 7.13498   3
  -6   1   0 191.551 6.91887   4
   6   1   0 190.901 14.5418   2
  -6   1   0 180.121 7.18939   3
  -6   1   0 198.840 15.5981   2
   6   1   0 188.670 6.99282   3
   6  -1   0 176.868 7.11157   3
  -6  -1   0 188.798 7.88147   1
   6  -1   0 193.247 7.97969   1
  -6   1   0 185.876 8.01783   1
  -6  -1   0 193.028 14.9121   2
   6  -1   0 188.518 15.4245   2
  -6  -1   0 187.957 7.18983   3
  -6  -1   0 186.509 6.79343   4
   6  -1   0 189.283 7.18927   3
  -7  -1   0 -1.2677 3.70433   2
  -7   1   0 -0.9435 0.86660   3
  -7   1   0 -0.8625 0.67687   4
   7  -1   0 3.29121 4.10524   2
  -7   1   0 -0.1594 4.14099   2
   7  -1   0 0.59203 0.81835   3
   7   1   0 0.88040 1.05722   1
  -7  -1   0 0.48451 1.18466   1
  -7   1   0 0.01666 0.86401   3
  -7   1   0 -0.2272 1.28058   1
   7  -1   0 0.19725 1.13751   1
  -7  -1   0 1.37884 1.40380   3
  -7  -1   0 0.22369 0.77994   3
   7   1   0 5.83571 3.94996   2
   7   1   0 0.53443 0.72313   3
  -7  -1   0 0.87000 0.69780   4
   7  -1   0 -0.5689 0.82817   3
  -8   1   0 2.12277 0.96949   4
  -8  -1   0 3.99531 1.15862   3
   8  -1   0 2.11093 1.04162   3
  -8  -1   0 2.02141 1.11656   3
   8   1   0 4.06268 0.94986   3
   8  -1   0 4.07895 2.82087   1
  -8  -1   0 6.88512 4.73323   2
  -8  -1   0 3.36859 0.92208   4
  -8   1   0 2.91944 1.60967   1
   8   1   0 1.54621 1.42178   1
   8  -1   0 2.97651 1.13823   3
  -8   1   0 1.08583 1.19560   3
  -8   1   0 -0.4292 4.31743   2
   8  -1   0 3.77158 4.94837   2
  -8  -1   0 3.59660 1.53538   1
  -8   1   0 2.75881 1.22600   3
   9  -1   0 2.18794 1.31784   3
   9   1   0 -0.5309 0.81284   3
  -9   1   0 1.72544 4.94407   2
   9  -1   0 -0.1927 1.05255   3
  -9   1   0 0.04781 1.25173   3
  -9   1   0 0.66743 0.95707   4
  -9   1   0 -0.6515 1.60583   1
  -9  -1   0 -0.3892 1.58331   1
  -9  -1   0 -0.6169 1.09152   3
   9  -1   0 -2.7108 1.30190   1
   9  -1   0 0.80875 5.55312   2
   9   1   0 1.27677 1.51759   1
  -9  -1   0 -1.5327 1.09706   3
  -9  -1   0 8.75544 5.72143   2
  -9  -1   0 -0.2400 0.76786   4
  10   1   0 143.052 7.06272   1
  10  -1   0 121.450 7.09589   1
 -10  -1   0 133.965 6.09668   3
  10   1   0 130.228 7.00796   1
 -10   1   0 140.387 6.27320   3
  10  -1   0 130.935 5.93534   3
 -10   1   0 138.239 5.59397   4
  10   1   0 136.033 6.01317   3
 -10  -1   0 165.075 17.8112   2
  10  -1   0 137.891 6.09941   3
 -10  -1   0 133.748 6.06482   3
 -10   1   0 130.697 6.13325   3
  10  -1   0 139.730 18.1105   2
 -10   1   0 130.625 7.34777   1
 -10   1   0 122.092 16.6980   2
  11  -1   0 0.79263 1.32514   3
 -11   1   0 3.39912 1.74465   3
  11  -1   0 -1.0709 2.03217   1
  11   1   0 -1.4873 1.74003   1
 -11  -1   0 -11.326 6.36482   2
 -11   1   0 -0.2935 1.26056   3
 -11  -1   0 -0.2516 0.90163   4
 -11   1   0 5.06406 8.70792   2
 -11  -1   0 0.91289 1.41045   3
 -11  -1   0 -0.4521 1.15845   3
 -11   1   0 1.15440 1.14027   4
 -11   1   0 -1.1673 1.99237   1
  11   1   0 -0.6480 1.70700   1
  11   1   0 -0.3893 1.09593   3
 -12  -1   0 74.9749 4.44922   3
  12   1   0 73.2336 4.10395   3
 -12   1   0 77.6384 5.98207   1
  12  -1   0 76.4203 5.72011   1
  12  -1   0 74.6839 4.40732   3
 -12   1   0 70.0975 3.77131   4
 -12  -1   0 68.1905 5.59488   1
 -12   1   0 79.1482 4.79573   3
 -12   1   0 76.5472 4.50428   3
 -12   1   0 62.2005 14.5744   2
  12  -1   0 71.3698 5.65362   1
  12   1   0 69.6153 5.54369   1
 -12  -1   0 65.1997 3.48691   4
 -12  -1   0 74.4963 4.65245   3
 -12  -1   0 53.1359 14.2981   2
 -13  -1   0 -0.6096 0.97953   4
 -13   1   0 3.68566 1.70132   3
 -13  -1   0 -0.5653 1.67204   3
  13  -1   0 -2.8392 2.64295   1
  13  -1   0 2.61939 2.59014   1
  13   1   0 1.77089 1.29212   3
 -13   1   0 -3.6581 11.4939   2
 -13  -1   0 -18.275 9.50881   2
  13  -1   0 -0.2555 1.32951   3
 -13   1   0 2.33159 1.83529   3
 -13  -1   0 -0.0922 1.29169   3
 -13   1   0 -0.3045 1.15313   4
 -14   1   0 2.85921 1.46232   4
  14  -1   0 -0.9526 3.84978   1
 -14   1   0 3.71221 2.02588   3
 -14  -1   0 3.99856 1.22692   4
 -14  -1   0 11.3668 17.7249   2
 -14  -1   0 1.12659 1.99092   3
  14  -1   0 1.45227 2.40144   3
   0  -2   0 4469.99 153.377   2
   0   2   0 4593.81 153.000   2
   1  -2   0 -0.0229 0.26175   3
  -1   2   0 0.37080 0.41395   1
  -1   2   0 0.89671 0.95626   2
   1  -2   0 0.29107 0.28616   3
  -1   2   0 1.40932 0.30539   3
  -1   2   0 1.08470 0.28396   3
   1  -2   0 0.48944 0.44036   1
   1  -2   0 -0.1594 1.09816   2
  -2  -2   0 3712.15 120.634   2
  -2   2   0 2973.50 126.626   2
   2  -2   0 3842.31 124.135   2
   3  -2   0 -0.9817 1.62138   2
   3   2   0 0.86553 0.49329   1
   3   2   0 1.97303 0.52735   1
  -3   2   0 0.04464 0.45213   4
   3  -2   0 0.38772 0.51009   3
  -3  -2   0 0.24945 0.33129   3
  -3   2   0 0.46820 0.67816   1
   3   2   0 0.86686 0.29208   3
  -3   2   0 0.05470 0.46391   3
  -3  -2   0 -0.1138 0.31614   3
  -3  -2   0 -0.7604 1.46235   2
  -3   2   0 -0.2096 1.75298   2
   3  -2   0 -0.3502 0.72005   1
  -3  -2   0 -0.1644 0.46268   1
   3  -2   0 1.51449 0.52693   3
  -3   2   0 0.40529 0.52835   3
   4  -2   0 133.052 5.03983   3
  -4   2   0 136.501 4.87534   4
   4   2   0 129.080 4.65343   3
  -4   2   0 129.255 4.97520   3
  -4   2   0 124.144 4.96689   3
  -4   2   0 139.065 11.1616   2
   4   2   0 127.737 5.09402   1
   4   2   0 129.750 4.68366   3
   4  -2   0 129.939 10.9754   2
   4  -2   0 122.530 4.95086   3
   4   2   0 125.841 5.10721   1
  -4  -2   0 131.098 5.24957   1
  -4  -2   0 135.832 9.70901   2
  -4  -2   0 128.819 4.78978   3
   4  -2   0 126.030 6.13364   1
  -4  -2   0 129.166 4.78746   3
   5  -2   0 1.17043 1.00640   1
  -5   2   0 1.49063 1.03054   1
  -5  -2   0 0.03248 0.56802   3
   5   2   0 3.32519 0.90233   1
   5   2   0 0.13612 0.47604   3
  -5   2   0 -0.1284 0.60325   4
  -5  -2   0 1.61460 2.42684   2
  -5   2   0 0.39721 0.66031   3
  -5   2   0 -1.1908 2.64093   2
  -5  -2   0 0.10013 0.52749   3
  -5  -2   0 -0.1454 0.76561   1
   5   2   0 0.83447 0.88353   3
   5  -2   0 -1.9691 2.22313   2
  -5  -2   0 1.10977 0.58542   4
   5  -2   0 -1.1643 0.64183   3
   5  -2   0 0.05937 0.68507   3
  -5   2   0 -0.0605 0.68879   3
  -6   2   0 9999.99 335.224   2
   6  -2   0 9245.89 334.159   2
  -6  -2   0 9391.71 331.597   2
   7  -2   0 -0.0179 0.84983   3
   7  -2   0 -0.2380 1.25449   1
  -7   2   0 1.44647 0.94820   3
  -7  -2   0 -5.1704 3.12727   2
   7   2   0 -1.1241 0.62623   3
  -7  -2   0 0.72658 0.90220   3
  -7  -2   0 -0.6071 1.05019   1
  -7  -2   0 3.28917 0.97313   3
   7   2   0 1.03466 1.12000   1
   7   2   0 0.24289 0.99091   1
   7   2   0 1.19384 0.65004   3
   7  -2   0 0.39169 0.97188   3
  -7   2   0 -1.3848 1.12880   1
  -7   2   0 2.92759 4.68467   2
  -7   2   0 -0.3508 0.92858   3
  -7   2   0 -1.0038 0.77627   4
   7  -2   0 -3.4685 3.42038   2
   8  -2   0 11.1202 1.52595   3
   8   2   0 9.42578 1.67454   1
  -8  -2   0 7.41060 1.31666   3
   8   2   0 7.44762 1.03826   3
  -8   2   0 5.82599 1.38033   3
   8  -2   0 1.24757 4.57085   2
  -8   2   0 10.2771 6.06534   2
  -8   2   0 7.69594 1.25228   4
  -8  -2   0 8.50431 1.08787   4
  -8  -2   0 8.27809 1.31735   3
  -8   2   0 6.87382 2.04090   1
  -8  -2   0 9.51725 1.91634   1
   8   2   0 7.93140 1.59046   1
   8   2   0 9.99768 1.23056   3
   8  -2   0 6.89254 1.85294   1
  -8   2   0 9.00590 1.45185   3
   8  -2   0 7.76241 1.40630   3
  -8  -2   0 9.07504 4.86701   2
   9   2   0 -1.2234 1.27905   1
  -9  -2   0 0.24447 1.00622   3
   9   2   0 0.79153 1.26380   1
  -9   2   0 1.57432 1.90110   1
   9   2   0 1.19087 0.82256   3
   9  -2   0 0.17120 1.00643   3
  -9  -2   0 -0.4406 1.08397   3
   9  -2   0 -0.0761 1.18040   3
  -9   2   0 1.09794 1.23215   3
   9  -2   0 -0.2432 1.71486   1
  -9  -2   0 -0.0974 1.30616   1
  -9   2   0 0.01755 0.95252   4
  -9  -2   0 1.21853 0.85655   4
  -9  -2   0 -1.1554 4.39079   2
   9  -2   0 11.6954 7.48622   2
  -9   2   0 -4.1168 4.70659   2
  -9   2   0 -0.3102 1.48973   3
   9   2   0 0.76486 0.91762   3
 -10   2   0 1446.21 67.5335   2
 -10   2   0 1333.56 48.2059   1
  10  -2   0 1258.08 72.3640   2
 -10  -2   0 1369.65 47.8811   1
  10  -2   0 1342.61 46.5410   3
  10   2   0 1329.80 46.0614   3
  10  -2   0 1260.45 46.3806   3
 -10  -2   0 1334.27 45.7041   4
  10   2   0 1358.27 47.4156   1
 -10   2   0 1293.45 46.5384   3
 -10   2   0 1324.65 46.0428   4
 -10  -2   0 1313.68 46.4011   3
 -10  -2   0 1390.49 65.0993   2
  10   2   0 1414.19 47.5357   1
  10  -2   0 1339.35 48.0761   1
 -10   2   0 1376.31 46.6493   3
 -10  -2   0 1367.40 46.4661   3
 -11  -2   0 0.25803 0.86042   4
 -11   2   0 -7.8424 6.51068   2
 -11  -2   0 -1.0783 1.21628   3
 -11  -2   0 -12.162 7.11677   2
 -11   2   0 -0.8740 1.42120   3
  11   2   0 -1.4740 1.66832   1
  11  -2   0 -1.1183 2.06882   1
  11   2   0 -0.0070 1.71289   1
  11  -2   0 -0.4064 1.37655   3
 -11   2   0 1.56502 2.19445   1
 -11   2   0 0.36295 1.50524   3
  11  -2   0 2.56010 8.73770   2
 -11  -2   0 -1.2222 1.89445   1
 -11   2   0 1.32085 1.25787   4
 -11  -2   0 -0.4040 1.34963   3
 -12   2   0 13.7491 3.37614   1
  12  -2   0 13.4976 2.08000   3
 -12  -2   0 15.7035 1.63824   4
  12   2   0 14.6754 2.75370   1
 -12   2   0 11.9281 2.07074   3
 -12   2   0 0.47645 8.41529   2
  12   2   0 11.7512 2.55184   1
 -12  -2   0 12.9432 1.98919   3
 -12   2   0 15.1777 1.94951   4
  12  -2   0 13.3693 2.87305   1
 -12   2   0 17.4267 2.60412   3
 -12  -2   0 14.0479 3.46079   3
 -13   2   0 11.1862 13.1954   2
  13  -2   0 -1.5547 2.55826   1
 -13   2   0 0.22048 1.36090   4
  13   2   0 -1.1152 2.22137   1
  13  -2   0 -0.6858 2.45570   1
  13  -2   0 -1.3314 1.35683   3
 -13  -2   0 -0.8135 1.67373   3
 -13  -2   0 1.83862 1.66928   3
 -13  -2   0 0.36034 0.96921   4
 -13   2   0 -2.8856 1.50933   3
  14  -2   0 610.385 27.9288   1
 -14  -2   0 692.803 24.3923   3
 -14   2   0 697.711 25.2495   3
 -14  -2   0 612.646 22.6778   4
 -14   2   0 651.347 51.1164   2
  14  -2   0 651.248 24.1533   3
 -14   2   0 636.440 23.6119   4
   0  -3   0 4.09559 1.13232   2
   0  -3   0 0.86262 0.20901   3
   0  -3   0 0.89378 0.57949   1
   0  -3   0 1.60226 0.22322   3
   0   3   0 1.02992 0.66134   2
   0   3   0 1.14318 0.40677   4
   0   3   0 1.31563 0.75262   2
   1   3   0 4.74559 0.55204   4
  -1  -3   0 3.73426 0.30618   1
   1  -3   0 8.76347 2.18989   2
  -2   3   0 719.344 24.7134   4
  -2   3   0 739.596 25.1015   1
   2  -3   0 735.510 30.6041   2
  -2  -3   0 761.090 24.5434   1
  -2  -3   0 714.514 24.3223   3
   2  -3   0 763.601 25.1561   1
  -2   3   0 731.306 24.6300   3
   2  -3   0 736.188 24.6927   3
  -2  -3   0 710.559 24.3178   3
   2   3   0 728.726 24.5660   4
   2  -3   0 635.513 24.8204   3
   3  -3   0 1.96816 0.87872   1
  -3   3   0 6.37055 2.71528   2
   3   3   0 0.49455 0.57143   1
  -3   3   0 1.39625 0.64839   4
   3  -3   0 0.49182 2.43007   2
  -3  -3   0 0.52182 0.33963   3
   3  -3   0 0.74270 0.63363   3
   3   3   0 0.53428 0.42141   4
  -3  -3   0 0.43712 0.32347   3
  -3  -3   0 0.58086 0.54516   1
  -3   3   0 0.32732 0.83177   1
  -3   3   0 2.26355 0.66148   3
  -3  -3   0 6.06237 1.99717   2
   3  -3   0 1.17078 0.60015   3
   4  -3   0 394.086 14.5997   1
  -4  -3   0 383.057 13.6169   3
  -4   3   0 388.759 13.8197   4
  -4   3   0 408.287 14.6446   1
   4  -3   0 371.075 13.8727   3
  -4   3   0 393.348 13.8818   3
  -4  -3   0 408.727 14.0700   1
  -4  -3   0 401.511 13.6244   3
  -4   3   0 392.403 21.6148   2
   4  -3   0 417.459 22.5549   2
   4   3   0 399.087 13.8378   1
  -4   3   0 389.382 13.8819   3
  -4  -3   0 408.918 19.1018   2
   4  -3   0 389.692 13.9332   3
   5  -3   0 -0.0780 0.72658   3
   5  -3   0 -0.1413 0.84139   3
   5  -3   0 -0.2961 0.98704   1
  -5  -3   0 -0.0362 0.56054   3
  -5   3   0 0.47625 0.73074   3
  -5  -3   0 0.64897 0.86183   1
   5   3   0 0.35214 0.35536   3
   5   3   0 0.47969 0.70393   1
   5  -3   0 -1.1714 3.03072   2
  -5   3   0 -0.2970 0.73855   3
  -5   3   0 4.03537 3.40968   2
   5   3   0 0.28414 0.37303   3
   5   3   0 0.16017 0.71678   1
  -5  -3   0 0.10742 0.51186   3
  -5   3   0 0.14956 1.01471   1
  -5   3   0 1.47443 0.78074   4
  -5  -3   0 2.09221 2.60604   2
   6  -3   0 167.303 7.43156   1
   6  -3   0 157.329 6.53559   3
  -6   3   0 163.401 6.51200   3
   6   3   0 153.599 5.89778   3
  -6  -3   0 177.821 13.5628   2
  -6   3   0 174.118 7.51580   1
   6   3   0 161.361 5.93321   3
   6   3   0 175.931 6.71558   1
  -6   3   0 158.941 17.5594   2
  -6   3   0 164.189 6.32606   4
  -6  -3   0 170.395 5.98356   4
  -6  -3   0 171.916 6.95891   1
  -6  -3   0 161.996 6.23041   3
   6  -3   0 170.548 15.4074   2
   6   3   0 163.610 6.63219   1
  -6  -3   0 162.655 6.24748   3
   6  -3   0 155.526 6.45352   3
  -6   3   0 160.369 6.46882   3
  -7   3   0 1.51564 1.37310   1
  -7  -3   0 0.03406 0.81259   3
   7  -3   0 0.23922 1.31821   1
   7  -3   0 -0.1618 1.06729   3
  -7  -3   0 -0.2584 3.34603   2
  -7  -3   0 -0.1959 0.76334   3
  -7  -3   0 1.49496 1.18682   1
  -7   3   0 -1.8560 3.60280   2
   7  -3   0 1.81957 4.13249   2
   7   3   0 -0.3792 0.85418   1
  -7   3   0 0.47887 0.87859   4
  -7  -3   0 1.63930 0.76040   4
   7   3   0 -0.4923 0.93657   1
   7   3   0 0.73050 0.57987   3
   7  -3   0 0.52606 0.93693   3
   7   3   0 0.22023 0.52000   3
  -7   3   0 0.19021 0.93544   3
  -7   3   0 -0.3367 0.86850   3
   8  -3   0 93.1599 4.51011   3
  -8   3   0 92.9456 4.24421   4
   8  -3   0 105.088 5.69308   1
  -8  -3   0 89.8323 4.61826   3
   8   3   0 90.2422 3.84752   3
  -8   3   0 89.2526 4.51712   3
   8  -3   0 113.702 14.0339   2
   8  -3   0 98.8327 4.62706   3
  -8  -3   0 94.7561 5.14064   1
  -8   3   0 91.6494 4.51380   3
  -8  -3   0 94.0676 3.84230   4
  -8   3   0 97.8938 5.64996   1
  -8   3   0 124.096 14.4614   2
  -8  -3   0 95.6762 4.31848   3
   8   3   0 93.3047 4.76216   1
  -8  -3   0 77.9447 14.0014   2
  -9   3   0 1.74343 1.32374   3
  -9   3   0 -0.2308 1.15577   4
   9  -3   0 0.55244 1.31903   3
   9  -3   0 1.02911 1.74567   1
  -9   3   0 0.94287 1.38427   3
  -9   3   0 -2.3718 5.27646   2
  -9  -3   0 -6.6774 3.89774   2
   9  -3   0 4.20864 6.46426   2
  -9   3   0 -0.1282 1.67164   1
  -9  -3   0 2.10681 1.42435   1
   9   3   0 0.84783 2.00071   1
  -9  -3   0 0.41076 1.09925   3
  -9  -3   0 -0.1109 1.01246   3
   9   3   0 0.05577 1.21300   1
  -9  -3   0 -0.2572 0.82462   4
   9  -3   0 1.20137 1.15353   3
   9   3   0 0.86565 0.77036   3
 -10  -3   0 18.8710 7.60897   2
 -10   3   0 9.15212 2.58224   1
 -10   3   0 15.5571 2.38951   3
 -10  -3   0 11.3109 1.31577   4
  10  -3   0 14.1566 2.97122   3
  10   3   0 16.4350 2.33286   1
 -10   3   0 14.0346 2.05056   3
 -10  -3   0 14.8427 1.97495   3
 -10  -3   0 10.6458 2.38174   1
  10  -3   0 9.00574 8.43791   2
 -10   3   0 14.2017 6.98035   2
 -10  -3   0 13.4042 1.81675   3
  10   3   0 12.4055 1.59780   3
  10  -3   0 12.2256 2.62394   1
 -10   3   0 12.5952 1.79140   4
  10  -3   0 11.1249 3.20445   3
 -11   3   0 2.25717 1.45442   3
 -11   3   0 -0.1620 7.58496   2
 -11  -3   0 -0.3443 1.40953   3
 -11   3   0 1.83385 2.56395   1
 -11  -3   0 0.47735 1.15276   3
  11  -3   0 -7.2044 7.31849   2
 -11  -3   0 -5.0344 1.69163   1
  11   3   0 1.58809 1.20562   3
  11   3   0 3.16262 1.70767   1
 -11   3   0 -0.1909 1.46282   3
  11  -3   0 0.29621 1.47058   3
 -11   3   0 0.19331 1.31002   4
 -11  -3   0 -1.6759 7.27557   2
  11  -3   0 -0.4401 2.08086   1
 -12  -3   0 67.3086 3.28469   4
  12   3   0 72.8790 3.58615   3
 -12  -3   0 71.0344 4.49130   3
 -12   3   0 96.4856 17.3058   2
  12  -3   0 69.8901 5.70402   1
  12   3   0 81.1977 5.57972   1
 -12  -3   0 71.7660 4.34239   3
 -12   3   0 63.6588 5.88265   1
 -12   3   0 75.3695 4.13100   4
 -12   3   0 80.4398 4.84011   3
  12   3   0 71.8215 5.14573   1
 -12  -3   0 61.6104 16.1384   2
  13  -3   0 -2.5700 2.89357   1
  13  -3   0 -1.6883 2.90249   1
 -13   3   0 -0.5608 1.85161   3
  13  -3   0 0.86025 1.67622   3
  13   3   0 0.13954 2.36022   1
 -13  -3   0 -2.4480 1.43016   3
 -13  -3   0 21.9435 13.6299   2
 -13  -3   0 -2.1158 1.29913   3
 -13  -3   0 0.28902 0.89537   4
  13   3   0 0.04137 1.20182   3
 -13   3   0 -25.542 12.3408   2
 -13   3   0 -0.4785 1.83341   4
 -14   3   0 2.66664 2.22675   3
  14  -3   0 1.85984 2.09264   3
 -14   3   0 1.48597 1.75127   4
 -14  -3   0 2.07934 1.34235   4
 -14  -3   0 1.75526 1.76995   3
 -14   3   0 7.00092 26.8620   2
 -14   3   0 -6.0650 18.7347   2
   0   4   0 8070.92 269.681   2
   0   4   0 7873.33 270.217   2
   0  -4   0 8113.86 272.057   2
  -1   4   0 2.21350 0.32078   3
  -1  -4   0 1.79274 1.15019   2
   1  -4   0 1.02428 0.42900   3
  -1  -4   0 1.63801 0.31689   1
  -1   4   0 2.09671 0.66392   4
  -1   4   0 7.57643 2.33860   2
   1  -4   0 0.80705 0.60361   1
   1  -4   0 3.20557 2.19185   2
   1  -4   0 1.76606 0.44576   3
  -1   4   0 1.18540 0.28444   3
   1   4   0 1.28848 0.54391   4
  -1   4   0 0.43069 0.54743   1
  -2   4   0 49.7372 2.11493   3
  -2   4   0 49.0410 2.11515   3
   2  -4   0 53.6046 2.72188   1
   2  -4   0 45.9325 2.22475   3
  -2  -4   0 51.6580 3.17021   2
  -2   4   0 54.7676 2.38273   4
  -2   4   0 47.4869 5.66167   2
   2  -4   0 57.2390 6.61188   2
  -2  -4   0 51.2726 1.92280   1
   2   4   0 51.1004 2.15161   4
   2  -4   0 45.6587 2.20488   3
  -2   4   0 54.0683 2.65345   1
  -3   4   0 1.78642 0.88473   1
   3  -4   0 0.39780 0.93652   1
   3  -4   0 2.74387 2.87705   2
   3  -4   0 -0.1484 0.59970   3
  -3  -4   0 1.21576 1.42240   2
  -3   4   0 0.29883 1.36331   2
  -3  -4   0 0.92883 0.31239   3
  -3   4   0 0.48609 0.72706   4
   3  -4   0 0.74909 0.65007   3
  -3   4   0 0.45376 0.54177   3
   3   4   0 1.25999 0.52648   4
  -3   4   0 -0.4646 0.53190   3
  -4  -4   0 5463.76 188.186   2
   4  -4   0 5412.41 194.460   2
  -4   4   0 5455.58 193.451   2
  -5   4   0 -0.3168 0.87943   4
   5  -4   0 1.51217 0.93302   3
  -5  -4   0 0.13318 0.58405   3
  -5   4   0 0.28959 0.81033   3
  -5   4   0 10.0247 4.33047   2
   5  -4   0 1.32756 0.99500   3
   5   4   0 -0.3380 0.61230   1
  -5   4   0 0.57652 0.87731   3
   5  -4   0 -0.6230 1.14566   1
   5   4   0 0.76302 0.60558   1
  -5  -4   0 4.22821 2.86754   2
  -5   4   0 2.18017 1.24297   1
  -5  -4   0 0.54456 0.55313   3
   5  -4   0 -4.0164 2.62100   2
  -5  -4   0 0.78733 0.87811   1
  -6  -4   0 202.677 14.2131   2
   6  -4   0 188.641 8.01262   3
  -6  -4   0 181.879 7.01099   3
  -6   4   0 187.429 7.36471   3
   6   4   0 181.127 7.19058   1
  -6   4   0 180.491 16.0317   2
   6  -4   0 195.175 8.39988   1
  -6   4   0 195.235 7.30219   4
  -6  -4   0 181.854 7.00556   3
  -6   4   0 198.628 8.42834   1
  -6   4   0 188.192 7.38544   3
   6  -4   0 177.371 7.35178   3
  -6  -4   0 201.346 7.71237   1
   6  -4   0 190.141 17.0240   2
   6   4   0 190.798 7.26247   1
  -7  -4   0 -0.2897 0.67353   3
   7   4   0 0.38731 0.91386   1
   7  -4   0 -0.8623 1.02983   3
   7  -4   0 -6.6595 3.26661   2
  -7  -4   0 -5.7711 3.09687   2
   7   4   0 1.16507 0.31302   3
  -7  -4   0 0.33031 0.74230   4
  -7  -4   0 0.57495 0.82616   3
  -7   4   0 0.70282 0.91731   3
  -7  -4   0 -0.4969 1.04506   1
   7  -4   0 0.48144 0.99076   3
   7  -4   0 -0.5103 1.32350   1
   7   4   0 0.09522 0.31230   3
  -7   4   0 0.09261 0.99755   3
  -7   4   0 -2.6574 1.15428   1
   7   4   0 -0.6181 0.80821   1
  -7   4   0 -1.3519 0.91315   4
  -8   4   0 1094.80 38.4097   4
  -8  -4   0 1171.41 51.6817   2
   8  -4   0 1079.68 55.6237   2
   8  -4   0 1080.06 38.6116   3
   8   4   0 1117.27 37.6554   3
   8  -4   0 1102.74 38.9325   3
  -8  -4   0 1163.24 38.3781   3
   8  -4   0 1151.83 40.0981   1
   8   4   0 1101.46 38.6985   1
  -8   4   0 1150.03 55.7266   2
  -8  -4   0 1095.92 39.2344   1
   8   4   0 1150.44 38.8093   1
  -8   4   0 1060.55 38.5646   3
  -8   4   0 1143.11 38.6764   3
  -8   4   0 1130.72 40.1362   1
  -8  -4   0 1091.75 37.8677   4
   8   4   0 1107.26 37.6456   3
  -8  -4   0 1084.34 38.3041   3
   9  -4   0 0.13064 1.18825   3
   9   4   0 0.83698 0.55275   3
  -9   4   0 -0.7733 1.16156   4
  -9   4   0 -2.9592 5.62393   2
  -9  -4   0 0.50371 0.83267   4
   9   4   0 0.63550 1.20782   1
   9   4   0 -0.5175 1.04619   1
  -9  -4   0 -0.8550 0.98454   3
  -9   4   0 -0.4090 1.81460   3
  -9   4   0 -0.4772 1.73086   1
  -9   4   0 -0.8115 1.21195   3
  -9  -4   0 0.71888 1.00206   3
  -9  -4   0 -6.9336 4.52800   2
   9   4   0 0.34210 0.54540   3
  -9  -4   0 1.14846 1.48622   1
   9  -4   0 0.77023 1.35526   3
   9  -4   0 0.48905 1.70583   1
   9  -4   0 -4.7319 6.10927   2
  10  -4   0 113.917 5.76939   3
 -10   4   0 133.171 17.9486   2
 -10   4   0 109.465 7.12918   1
 -10   4   0 117.747 5.86951   3
  10   4   0 110.076 4.43472   3
  10  -4   0 122.642 5.82039   3
 -10  -4   0 108.986 5.28062   3
 -10  -4   0 118.764 5.40729   3
 -10  -4   0 118.193 4.63292   4
  10   4   0 114.735 5.82154   1
  10  -4   0 123.822 7.19377   1
 -10  -4   0 97.9839 15.0855   2
 -10   4   0 118.970 5.37980   4
  10  -4   0 118.747 17.7357   2
 -10   4   0 112.397 5.81186   3
  10   4   0 110.546 5.76903   1
 -11   4   0 -0.1896 1.41361   3
 -11  -4   0 0.06134 1.38949   3
  11  -4   0 0.50082 1.66475   3
  11   4   0 2.21644 1.88267   1
 -11   4   0 -1.0557 1.33590   4
  11   4   0 0.86754 1.52030   1
 -11   4   0 -0.1644 2.03829   1
 -11  -4   0 -1.1237 0.71952   4
  11  -4   0 0.68402 1.96604   1
 -11   4   0 12.0350 7.96962   2
 -11  -4   0 -16.593 10.4848   2
  11   4   0 1.31409 1.02139   3
  11  -4   0 2.59117 9.81135   2
 -11  -4   0 -0.1209 1.16951   3
 -12   4   0 923.618 58.7818   2
  12  -4   0 954.008 58.4268   2
 -12  -4   0 860.958 53.2167   2
 -12   4   0 911.444 32.5013   4
 -12  -4   0 1006.22 32.9331   3
  12  -4   0 933.241 35.1143   1
  12  -4   0 947.078 33.1858   3
 -12  -4   0 865.524 32.6346   3
  12   4   0 900.525 33.3114   1
 -12   4   0 879.752 35.0836   1
 -12   4   0 952.555 33.1464   3
 -13   4   0 -28.363 15.6109   2
 -13  -4   0 -19.868 11.6591   2
  13   4   0 -2.6040 2.38713   1
  13  -4   0 3.97589 3.29362   1
 -13   4   0 -1.5380 1.72623   4
 -13   4   0 -3.6849 1.62248   3
  13  -4   0 -0.5517 1.91871   3
 -13  -4   0 0.09763 1.69328   3
  14  -4   0 61.6911 4.82713   3
 -14  -4   0 64.3258 7.09048   3
 -14   4   0 34.1093 32.6948   2
 -14   4   0 65.5206 5.02013   3
 -14   4   0 64.5152 4.24123   4
   0  -5   0 0.05243 0.32512   3
   0  -5   0 0.07243 0.48831   1
   0  -5   0 0.37576 0.31821   3
   0   5   0 0.22369 0.59800   4
   1   5   0 0.67299 0.61194   4
   1  -5   0 0.11807 0.42391   3
  -1   5   0 3.94470 1.90794   2
  -1  -5   0 0.49619 0.19709   3
  -1  -5   0 3.28849 1.20132   2
   1  -5   0 3.40526 2.21181   2
  -1   5   0 -0.8848 0.58144   4
  -1   5   0 0.80591 1.63979   2
   1  -5   0 1.81004 0.47908   3
  -1  -5   0 0.24191 0.35104   1
   1  -5   0 0.36924 0.62937   1
  -1  -5   0 0.44514 0.19705   3
   2   5   0 64.0644 2.74278   4
  -2   5   0 67.8477 3.16957   1
  -2  -5   0 65.5113 3.46780   2
  -2   5   0 63.5973 2.54384   3
   2  -5   0 62.6400 2.75250   3
  -2   5   0 65.1998 2.54912   3
  -2  -5   0 66.2642 2.37690   1
   2  -5   0 60.9167 3.20098   1
  -2   5   0 67.9130 2.97498   4
  -2   5   0 71.0613 6.70948   2
   2  -5   0 66.6859 7.61625   2
  -3  -5   0 2.92522 1.43401   2
   3  -5   0 -0.4611 0.88181   1
  -3  -5   0 0.66420 1.34845   2
  -3   5   0 -0.3773 2.05919   2
   3  -5   0 -0.1136 0.68732   3
  -3   5   0 0.46983 0.53416   3
  -3  -5   0 0.06431 0.26012   3
   3   5   0 0.52026 0.56257   4
   3  -5   0 0.33604 0.62512   3
  -3  -5   0 0.50491 0.25914   3
   3  -5   0 0.12196 2.75813   2
  -3   5   0 0.29091 0.78921   4
  -3   5   0 0.16534 0.55271   3
  -3   5   0 0.08687 0.85667   1
   4  -5   0 29.7516 1.99321   3
   4   5   0 32.6807 1.68411   4
  -4  -5   0 31.9651 1.47010   3
   4  -5   0 34.4168 2.60504   1
  -4  -5   0 33.3567 4.41742   2
  -4   5   0 31.9112 2.63048   1
  -4   5   0 31.4058 1.91282   3
   4  -5   0 36.8026 7.16738   2
  -4  -5   0 40.0466 4.76630   2
  -4   5   0 29.6250 1.85351   3
  -5  -5   0 -0.2973 0.51382   3
  -5   5   0 5.39902 3.54843   2
   5  -5   0 0.38158 0.82884   3
  -5   5   0 0.33171 0.71213   3
  -5   5   0 1.74513 1.29680   1
  -5   5   0 1.16356 1.00384   4
   5  -5   0 0.62948 0.92624   3
  -5  -5   0 0.73315 0.52131   3
   5  -5   0 2.27149 3.63642   2
  -5  -5   0 -1.4410 2.23681   2
   5  -5   0 1.88971 1.27170   1
  -6   5   0 37.5989 3.21850   1
   6   5   0 38.7894 1.77557   1
  -6   5   0 40.9734 2.57944   4
  -6  -5   0 30.2696 5.99919   2
   6  -5   0 33.9991 3.16304   1
  -6   5   0 43.3190 2.50694   3
  -6   5   0 33.0574 7.51222   2
   6  -5   0 50.8113 9.94716   2
   6   5   0 37.5973 1.72756   1
   6  -5   0 38.7741 2.50830   3
  -6   5   0 37.4423 2.42433   3
  -6  -5   0 38.5052 2.04236   3
   6  -5   0 40.3044 2.72432   3
  -6  -5   0 41.7048 2.10781   3
   7  -5   0 1.70603 1.62683   1
  -7   5   0 0.81318 1.12752   4
  -7   5   0 -0.1025 0.94242   3
   7  -5   0 0.81223 1.17489   3
  -7  -5   0 -1.1424 3.40764   2
  -7  -5   0 0.25193 0.76109   3
  -7  -5   0 0.45400 0.71715   3
  -7   5   0 0.91092 1.07320   3
   7   5   0 0.66858 0.67565   1
  -7   5   0 0.28392 1.54954   1
   7   5   0 -0.1183 0.79280   1
   7  -5   0 0.73122 4.19137   2
  -7   5   0 0.29373 4.21641   2
   7  -5   0 0.50512 1.02167   3
  -8  -5   0 138.512 5.78728   3
  -8   5   0 140.271 6.15540   3
   8   5   0 147.019 5.91808   1
  -8   5   0 143.479 6.24827   3
   8  -5   0 148.347 17.8615   2
   8   5   0 146.428 5.86746   1
  -8  -5   0 140.787 13.9829   2
  -8   5   0 167.322 18.2462   2
  -8  -5   0 133.418 5.41908   4
   8  -5   0 146.774 6.42364   3
  -8  -5   0 152.245 5.87337   3
   8  -5   0 140.502 7.46139   1
  -8   5   0 139.900 6.12909   4
  -8   5   0 117.831 9.91464   1
   8  -5   0 143.696 6.29055   3
  -9   5   0 -2.7173 5.70797   2
   9  -5   0 -0.4689 1.18306   3
   9   5   0 0.64442 1.07413   1
  -9  -5   0 -1.2168 0.92446   3
   9  -5   0 0.70522 1.49281   3
  -9  -5   0 5.61908 5.37473   2
  -9  -5   0 0.68709 0.95474   3
  -9  -5   0 -1.2054 0.77138   4
   9   5   0 0.97301 1.00651   1
  -9   5   0 -0.9930 1.27017   3
  -9   5   0 -0.5166 1.99073   1
   9  -5   0 -1.2324 1.93248   1
   9  -5   0 -6.1763 6.67050   2
  -9   5   0 0.41111 1.31719   4
 -10   5   0 8.40656 8.83105   2
 -10   5   0 3.58712 1.58866   4
 -10  -5   0 11.9063 7.25605   2
  10  -5   0 2.19439 8.08404   2
  10   5   0 0.31582 1.21839   1
 -10  -5   0 1.37951 1.83631   3
  10   5   0 -0.1968 1.11192   1
 -10  -5   0 -0.1511 0.83159   4
  10  -5   0 3.35722 2.12956   1
  10  -5   0 0.09440 1.29796   3
 -10   5   0 2.31623 1.46343   3
 -10  -5   0 3.31212 8.07035   2
 -10   5   0 -2.9770 1.84630   1
  10  -5   0 3.18503 1.68307   3
 -10  -5   0 -0.4876 0.94957   3
  11  -5   0 0.04609 1.77051   3
 -11   5   0 3.22441 9.90794   2
 -11  -5   0 -0.1465 1.28140   3
  11   5   0 1.21488 1.59878   1
  11  -5   0 -4.0893 10.4624   2
 -11  -5   0 0.13398 1.22512   3
 -11   5   0 2.47519 2.47642   1
 -11  -5   0 0.70028 0.86298   4
 -11  -5   0 2.46319 8.10478   2
 -11   5   0 0.98932 1.67567   4
 -11   5   0 1.04126 1.81251   3
  11  -5   0 -4.3472 2.22034   1
  11   5   0 0.10708 1.42091   1
 -12   5   0 6.55772 2.08595   4
 -12   5   0 11.5298 13.3043   2
 -12  -5   0 2.82193 0.87835   4
 -12  -5   0 4.40882 1.68067   3
 -12   5   0 4.07862 1.98995   3
  12  -5   0 4.65234 3.03982   1
  12  -5   0 10.8163 14.6657   2
 -12  -5   0 6.77716 1.61934   3
  12  -5   0 6.28334 2.17248   3
 -13   5   0 1.81484 1.98905   4
 -13   5   0 8.62733 17.5613   2
 -13   5   0 12.3160 16.9452   2
  13  -5   0 -7.1965 3.42475   1
 -13  -5   0 2.07416 1.60746   3
 -13   5   0 -2.1289 1.64071   3
  13   5   0 2.54915 2.30781   1
  13  -5   0 0.43762 1.94079   3
   0  -6   0 242.989 8.94449   3
   0   6   0 275.070 9.36150   4
   0  -6   0 250.373 8.90242   3
   0  -6   0 263.204 13.4066   2
   0  -6   0 252.491 9.23773   1
   1  -6   0 0.44081 0.52455   3
  -1  -6   0 0.14576 0.42114   1
   1  -6   0 0.68394 0.73012   1
  -1   6   0 3.35043 1.81875   2
   1  -6   0 0.31117 2.55887   2
  -1  -6   0 0.43781 0.30280   3
  -1  -6   0 0.02291 0.29867   3
   1  -6   0 -0.0819 0.48395   3
  -1  -6   0 2.62918 1.63438   2
  -1   6   0 2.05009 1.63812   2
  -1   6   0 0.74899 0.82460   4
   1   6   0 1.71191 0.77071   4
   2   6   0 2725.89 92.1965   4
   2  -6   0 2838.07 92.7986   1
  -2   6   0 2804.92 99.5485   2
   2  -6   0 2725.62 101.326   2
  -2   6   0 2714.02 101.066   2
  -2  -6   0 2597.70 92.9296   2
  -3   6   0 0.74209 0.56568   3
  -3   6   0 -0.7881 0.90447   4
   3   6   0 -0.0337 0.68308   4
  -3  -6   0 1.00581 1.07386   2
   3  -6   0 0.79427 0.77183   3
  -3   6   0 1.81118 2.86320   2
  -3  -6   0 0.44186 0.33646   3
   3  -6   0 -0.4879 2.68273   2
  -3  -6   0 3.63778 1.25293   2
  -3   6   0 0.61842 0.56974   3
   3  -6   0 0.02963 0.70537   3
   3  -6   0 -1.3260 0.88395   1
  -4  -6   0 438.498 14.8960   3
  -4   6   0 465.474 15.7130   4
  -4   6   0 438.257 15.3024   3
  -4   6   0 436.725 24.6300   2
  -4  -6   0 434.197 18.5559   2
   4  -6   0 421.206 15.4974   3
  -4   6   0 435.819 15.3101   3
   4   6   0 430.663 15.2239   4
  -4  -6   0 441.173 14.9068   3
   4  -6   0 431.538 16.3818   1
   4  -6   0 428.357 25.9517   2
  -4   6   0 444.427 16.2835   1
  -4  -6   0 429.410 18.3829   2
   4  -6   0 429.591 15.5647   3
   5  -6   0 -4.2574 3.46688   2
  -5   6   0 5.88468 4.00038   2
  -5  -6   0 -2.0086 2.15930   2
   5  -6   0 1.35865 1.00360   3
   5  -6   0 -0.0111 0.84661   3
  -5   6   0 0.27859 0.76155   3
  -5  -6   0 0.14465 0.49564   3
  -5   6   0 -0.8471 1.00361   4
  -5  -6   0 0.00417 0.49022   3
  -5   6   0 1.04013 1.24080   1
  -5  -6   0 -0.9193 2.17645   2
   5  -6   0 0.88813 1.21539   1
  -5   6   0 0.47312 0.76525   3
   5   6   0 -0.2750 0.66736   4
   6  -6   0 1062.89 37.0199   1
  -6   6   0 1021.80 35.7614   4
  -6  -6   0 1024.13 35.1721   3
   6  -6   0 987.901 50.6596   2
   6  -6   0 1024.80 35.8427   3
  -6   6   0 1019.79 35.7204   3
  -6  -6   0 1070.30 43.0195   2
  -6   6   0 992.814 54.6285   2
  -6  -6   0 1091.60 35.2079   3
  -6  -6   0 1028.51 43.0816   2
  -6   6   0 1020.71 39.4452   1
   6  -6   0 1017.24 35.7552   3
  -7  -6   0 3.78303 3.64553   2
   7  -6   0 1.18872 1.13312   3
  -7   6   0 1.54698 1.55608   1
  -7   6   0 3.52927 5.03539   2
   7  -6   0 -1.9301 1.14594   3
   7  -6   0 2.56372 2.13822   1
  -7  -6   0 5.11493 3.90878   2
  -7   6   0 -1.2445 1.27232   4
  -7  -6   0 1.08107 0.81828   3
   7  -6   0 -4.6096 4.54320   2
  -7   6   0 -0.0991 0.96125   3
  -7  -6   0 0.66346 0.74380   3
  -8  -6   0 395.207 24.2026   2
  -8   6   0 410.199 16.2173   1
   8  -6   0 409.064 16.2078   1
  -8   6   0 380.639 28.7169   2
  -8  -6   0 385.796 14.0691   3
  -8   6   0 404.786 14.5689   3
   8  -6   0 392.612 30.0724   2
  -8   6   0 390.230 14.5975   4
   8  -6   0 338.104 16.1949   3
   8  -6   0 406.724 14.8617   3
  -8  -6   0 383.602 23.6749   2
  -8  -6   0 393.056 14.0952   3
   9   6   0 0.08699 0.52910   1
  -9  -6   0 5.52468 5.77263   2
   9  -6   0 1.18546 7.39805   2
  -9  -6   0 -0.0507 0.92998   3
   9  -6   0 -0.5788 1.32017   3
  -9  -6   0 -0.3772 0.86426   3
  -9   6   0 -1.0201 1.22229   3
  -9   6   0 -0.1315 1.38563   4
   9  -6   0 0.29108 1.21187   3
  -9  -6   0 -0.8777 0.81445   4
  -9   6   0 -2.7560 1.60236   1
  -9   6   0 -1.4792 6.86609   2
  -9  -6   0 -9.3949 5.38227   2
   9  -6   0 -0.2927 1.70012   1
 -10   6   0 448.177 16.8861   4
  10  -6   0 452.527 18.9080   1
 -10  -6   0 478.245 16.5937   3
 -10   6   0 448.680 37.0058   2
  10   6   0 452.617 15.8930   1
  10  -6   0 491.165 17.3953   3
  10  -6   0 466.539 36.6052   2
 -10  -6   0 430.195 30.3463   2
 -10  -6   0 416.750 29.1341   2
 -10  -6   0 439.189 16.4757   3
  10   6   0 455.113 15.9368   1
 -10   6   0 458.411 16.9812   3
 -10  -6   0 429.469 15.7947   4
  10  -6   0 445.491 17.0325   3
  11  -6   0 0.04776 2.36510   1
  11  -6   0 1.82948 1.87967   3
 -11  -6   0 3.64962 9.05515   2
 -11   6   0 -0.3081 1.54642   3
  11   6   0 0.01175 1.04998   1
 -11  -6   0 -0.2004 0.81450   4
  11   6   0 1.49246 1.13939   1
 -11  -6   0 0.82856 1.20719   3
  11  -6   0 14.2964 20.3211   2
 -11   6   0 -1.9815 1.76232   4
 -11  -6   0 1.25850 1.36382   3
 -11   6   0 12.3112 12.6726   2
  12  -6   0 94.3541 7.56299   1
 -12   6   0 60.9709 18.6439   2
 -12   6   0 88.7519 23.7865   2
 -12   6   0 106.554 5.80935   4
 -12  -6   0 103.770 17.9357   2
 -12  -6   0 86.2448 5.05710   3
 -12   6   0 107.246 5.89562   3
 -12  -6   0 104.882 5.45964   3
  12  -6   0 114.058 6.38425   3
  12  -6   0 116.070 20.8721   2
 -13   6   0 0.55703 2.21128   3
 -13   6   0 1.90857 1.94349   4
 -13  -6   0 0.11537 1.62324   3
  13  -6   0 1.52481 2.89761   3
  13  -6   0 -2.2079 3.92461   1
   0  -7   0 1.35350 0.50506   3
   0   7   0 0.24795 0.87979   4
   0  -7   0 4.05691 2.73977   2
   0  -7   0 0.46521 0.48415   3
   0  -7   0 -0.0565 0.65721   1
  -1  -7   0 0.27094 0.51182   1
   1  -7   0 -1.9947 2.44687   2
  -1   7   0 -0.1392 0.96593   4
  -1   7   0 0.15181 1.18893   2
  -1  -7   0 2.30935 1.94177   2
  -1  -7   0 0.07965 0.37621   3
   1  -7   0 -0.3747 0.55367   3
  -1   7   0 -0.1558 1.21930   2
   1  -7   0 1.12882 0.84598   1
   1  -7   0 -0.3226 0.56252   3
  -1  -7   0 0.27306 0.39360   3
  -2   7   0 31.4584 5.27252   2
   2  -7   0 32.9617 1.99653   3
  -2   7   0 32.9709 2.33830   4
   2  -7   0 37.2643 2.59162   1
   2  -7   0 36.5535 6.75529   2
  -2  -7   0 32.9104 1.33775   3
   2  -7   0 36.0149 1.99228   3
   2   7   0 33.5632 2.07106   4
  -2   7   0 34.1451 5.45324   2
  -2  -7   0 32.1702 1.40358   3
  -3   7   0 0.05527 0.46443   3
  -3   7   0 -0.1326 3.29196   2
   3  -7   0 0.45804 0.75026   3
   3  -7   0 1.03940 1.09605   1
  -3   7   0 0.70795 0.58895   3
   3   7   0 0.45820 0.84389   4
   3  -7   0 1.11313 0.85598   3
  -3   7   0 1.46027 2.96252   2
   3  -7   0 -2.7066 3.47098   2
  -3   7   0 0.76339 1.13259   4
  -3  -7   0 0.29261 0.32550   3
  -4  -7   0 0.98661 1.27812   2
   4  -7   0 0.76271 0.85477   3
   4  -7   0 -1.2524 4.12563   2
  -4  -7   0 1.65863 0.43224   3
   4  -7   0 -0.0688 1.86918   1
  -4  -7   0 2.27638 1.42268   2
  -4   7   0 0.86601 0.65135   3
  -4   7   0 0.22425 1.12745   4
   4  -7   0 0.53582 0.93924   3
  -4  -7   0 0.89221 0.40905   3
  -4   7   0 0.98549 0.66016   3
   4   7   0 0.71961 0.78769   4
   5  -7   0 -0.9053 1.12742   1
  -5   7   0 -0.3702 0.68307   3
  -5   7   0 -0.0494 0.74083   3
  -5  -7   0 0.57969 0.50731   3
   5   7   0 3.86473 0.91728   4
   5  -7   0 0.19879 0.92617   3
  -5  -7   0 2.66811 2.06318   2
  -5  -7   0 -3.4784 2.03973   2
  -5   7   0 6.28420 4.75090   2
  -5  -7   0 0.43177 0.52620   3
  -5   7   0 1.12248 1.29074   4
   5  -7   0 -0.4168 1.03601   3
   5  -7   0 3.64807 4.56873   2
  -6  -7   0 77.3149 7.73185   2
   6  -7   0 83.1839 13.5247   2
   6  -7   0 86.2192 4.32903   3
  -6   7   0 89.2106 12.5347   2
  -6  -7   0 74.8570 3.27585   3
   6  -7   0 74.0563 5.06323   1
   6  -7   0 77.1654 4.04842   3
  -6  -7   0 82.2773 8.16741   2
  -6   7   0 79.4162 4.20709   4
  -6   7   0 79.8844 3.80561   3
  -7  -7   0 1.13874 0.81926   3
   7  -7   0 1.13067 1.20585   3
  -7  -7   0 2.19703 3.88913   2
  -7  -7   0 5.53209 3.58428   2
  -7  -7   0 1.11345 0.77538   3
  -7   7   0 0.43492 1.46297   4
  -7   7   0 0.54329 1.07642   3
   7  -7   0 -3.9902 6.74232   2
   7  -7   0 -0.5929 1.46589   1
   7  -7   0 -0.0320 1.23411   3
  -8   7   0 91.9825 4.78760   4
  -8  -7   0 85.5442 10.5656   2
   8  -7   0 81.9389 4.52333   3
  -8  -7   0 89.0570 3.92385   3
  -8   7   0 74.8374 14.9294   2
   8  -7   0 64.4292 13.9495   2
  -8  -7   0 84.3674 3.86812   3
   8  -7   0 88.9032 4.84747   3
   8  -7   0 89.4675 5.77933   1
  -8   7   0 80.1563 5.11276   3
  -8  -7   0 95.1379 11.7150   2
  -9  -7   0 0.02244 0.91668   4
  -9  -7   0 2.93359 5.72310   2
  -9  -7   0 5.94758 5.72867   2
  -9   7   0 1.50800 1.68342   4
   9  -7   0 -0.4463 1.50542   3
  -9  -7   0 0.51101 0.95650   3
  -9  -7   0 -0.0480 0.91003   3
   9  -7   0 1.02281 2.23517   1
   9  -7   0 6.23810 8.11574   2
  -9   7   0 -8.4580 6.80003   2
   9  -7   0 0.50950 1.40624   3
  10  -7   0 10.1828 11.6954   2
 -10  -7   0 -0.2984 1.08338   3
 -10  -7   0 3.10682 7.25011   2
  10  -7   0 -1.0641 1.43748   3
 -10   7   0 0.84489 1.77317   4
  10  -7   0 3.75892 2.64606   1
 -10   7   0 1.58583 11.1921   2
  10  -7   0 -1.6326 1.78041   3
 -10   7   0 0.92972 1.40577   3
 -10  -7   0 -0.5352 0.87466   4
 -10  -7   0 -0.9257 0.94275   3
  11  -7   0 -3.2950 4.67981   1
 -11  -7   0 -7.3877 9.39307   2
 -11   7   0 -9.3599 13.8750   2
 -11  -7   0 -1.8096 0.99907   3
 -11   7   0 -0.6308 1.41409   3
 -11   7   0 4.05032 2.02926   4
  11  -7   0 -2.6003 2.64461   3
  11  -7   0 7.39999 12.7329   2
 -11  -7   0 0.33997 1.25180   3
 -12  -7   0 0.57976 1.24963   3
 -12   7   0 1.75665 2.04064   3
 -12  -7   0 3.20748 1.72426   3
  12  -7   0 1.07523 1.97494   3
 -12   7   0 -0.4523 1.80776   4
   0   8   0 257.539 10.1102   4
   0  -8   0 266.389 15.1182   2
   0  -8   0 284.648 9.63066   3
   0  -8   0 272.216 9.58347   3
   1  -8   0 0.45853 0.96497   1
   1  -8   0 1.16689 3.30155   2
   1  -8   0 0.94502 0.75128   3
  -1  -8   0 -0.4565 0.59158   1
  -1  -8   0 0.32895 0.50661   3
  -1   8   0 -0.1387 1.15870   4
   1  -8   0 1.08445 0.70717   3
   1   8   0 1.64114 1.16666   4
  -1  -8   0 1.46824 2.03613   2
  -2   8   0 1370.60 51.4340   2
   2  -8   0 1390.61 46.9169   1
   2  -8   0 1284.58 56.4042   2
   2   8   0 1369.79 46.3615   4
  -2  -8   0 1406.67 45.6531   3
  -2  -8   0 1299.05 45.6207   3
   2  -8   0 1393.93 46.2543   3
  -2   8   0 1389.77 54.4899   2
  -2   8   0 1353.36 46.5824   4
   2  -8   0 1293.70 46.1445   3
  -3  -8   0 -0.0778 0.29824   3
   3  -8   0 -5.5475 4.13299   2
   3  -8   0 -1.0443 0.77865   3
  -3   8   0 -4.3775 2.88769   2
  -3  -8   0 0.25763 0.31918   3
  -3   8   0 0.68677 1.30993   4
   3  -8   0 0.04883 0.78684   3
  -3   8   0 -2.2199 3.10158   2
   3   8   0 -0.2088 0.91471   4
   3  -8   0 -1.9130 1.08081   1
  -4   8   0 183.993 6.49870   3
   4   8   0 161.862 6.84443   4
   4  -8   0 184.017 8.09035   1
  -4  -8   0 184.601 6.25194   3
   4  -8   0 188.950 7.25722   3
   4  -8   0 176.597 7.09743   3
  -4   8   0 161.784 14.6560   2
  -4   8   0 182.658 6.48748   3
  -4   8   0 176.398 7.43929   4
  -4   8   0 181.330 14.8185   2
   4  -8   0 169.382 16.7874   2
  -5   8   0 -0.1414 4.83023   2
  -5   8   0 -1.8822 1.33182   4
   5   8   0 -0.8176 0.84892   4
  -5  -8   0 0.66618 0.50818   3
   5  -8   0 0.04873 1.13755   3
  -5  -8   0 0.33399 0.50881   3
   5  -8   0 -1.5606 1.32548   1
  -5   8   0 -3.3919 4.63631   2
   5  -8   0 0.46941 5.35571   2
   5  -8   0 -0.3031 0.99285   3
  -5   8   0 0.46599 0.79451   3
  -6   8   0 363.234 13.6851   3
   6  -8   0 391.368 14.3646   3
   6  -8   0 330.637 27.0570   2
  -6   8   0 381.068 27.0586   2
  -6   8   0 412.472 14.5330   4
  -6  -8   0 388.199 17.5185   2
  -6   8   0 346.504 25.8035   2
  -6  -8   0 379.916 13.2882   3
  -6  -8   0 385.599 13.2986   3
   6  -8   0 378.491 15.5083   1
   6   8   0 393.260 13.6212   4
   6  -8   0 370.391 14.1503   3
   7  -8   0 5.57501 7.00646   2
  -7   8   0 0.03631 0.99821   3
   7  -8   0 2.30021 2.12286   1
   7  -8   0 0.46662 1.42871   3
  -7  -8   0 -4.4851 3.29805   2
   7  -8   0 0.66315 1.33408   3
  -7   8   0 2.52090 1.80366   4
  -7   8   0 -5.7383 6.64431   2
  -7  -8   0 0.05496 0.78016   3
  -7   8   0 -0.1391 6.32007   2
  -7  -8   0 0.24833 0.69599   3
  -8  -8   0 953.312 34.0437   3
  -8   8   0 962.987 60.9905   2
  -8  -8   0 1042.61 34.1112   3
   8  -8   0 1025.28 36.8263   1
  -8   8   0 956.562 34.5046   3
   8  -8   0 1041.91 35.1770   3
   8  -8   0 949.263 57.4129   2
   8  -8   0 963.886 34.9056   3
  -9  -8   0 -0.0090 0.99464   3
  -9   8   0 -13.354 9.47667   2
  -9   8   0 4.07668 2.15389   4
  -9  -8   0 0.44995 0.95705   3
  -9   8   0 -12.611 9.49345   2
   9  -8   0 -0.6442 1.37970   3
  -9   8   0 -0.6694 1.17593   3
  -9  -8   0 -13.610 9.31948   2
   9  -8   0 5.47380 3.65595   3
   9  -8   0 -23.150 10.1637   2
  -9  -8   0 7.42058 9.79538   2
  10  -8   0 78.2776 19.0338   2
  10  -8   0 137.046 6.84848   3
 -10  -8   0 129.997 5.62258   3
  10  -8   0 103.004 6.17836   3
 -10   8   0 137.857 6.73062   4
  10  -8   0 143.937 8.71749   1
 -10  -8   0 138.265 17.0912   2
 -10  -8   0 123.362 5.54275   3
 -10   8   0 84.1777 19.1451   2
 -10   8   0 125.084 6.10982   3
  11  -8   0 -0.5015 15.6225   2
 -11  -8   0 0.27514 1.01308   3
 -11   8   0 -0.5337 1.95620   4
 -11  -8   0 3.73417 9.41173   2
  11  -8   0 -0.1367 1.75253   3
 -11  -8   0 -0.7333 1.10259   3
   0  -9   0 5.54343 3.12055   2
   0   9   0 0.74424 1.27160   4
   0  -9   0 -1.0972 0.74410   1
   0  -9   0 1.17709 0.70014   3
   1  -9   0 5.70000 3.86579   2
  -1  -9   0 1.26599 0.57781   3
  -1  -9   0 1.00872 2.20786   2
   1   9   0 -1.3753 1.11036   4
   1  -9   0 2.65381 1.10502   1
   1  -9   0 0.58454 0.74122   3
  -1  -9   0 -0.1578 0.61920   1
   1  -9   0 2.18434 0.85819   3
  -1  -9   0 0.65789 0.54923   3
  -1   9   0 0.11175 1.31928   4
   2  -9   0 203.048 8.11219   1
   2   9   0 189.454 7.60245   4
   2  -9   0 189.323 7.34168   3
  -2  -9   0 188.478 6.77601   3
   2  -9   0 185.029 15.5404   2
  -2  -9   0 195.245 6.76712   3
   2  -9   0 194.237 7.42717   3
  -2   9   0 193.787 7.92348   4
   3   9   0 -1.1851 0.96730   4
   3  -9   0 0.46428 0.91781   3
  -3   9   0 0.73545 3.41433   2
  -3  -9   0 0.53283 0.34029   3
   3  -9   0 0.12095 0.83471   3
   3  -9   0 -2.4428 1.06704   1
  -3   9   0 6.37780 3.62844   2
  -3   9   0 1.23997 1.49917   4
   3  -9   0 -0.7644 4.57477   2
  -3  -9   0 0.77884 0.35531   3
  -4  -9   0 9.04246 0.70310   3
   4  -9   0 13.3519 6.70428   2
  -4  -9   0 8.39704 0.70158   3
   4  -9   0 8.80422 1.38111   3
  -4   9   0 13.9633 5.50058   2
   4   9   0 7.27116 1.31321   4
  -4   9   0 0.22341 4.35222   2
   4  -9   0 6.79927 1.82837   1
   4  -9   0 6.76566 1.36382   3
  -4   9   0 12.8673 2.10521   4
   5  -9   0 0.16128 1.00621   3
  -5   9   0 0.24350 1.60822   4
  -5   9   0 4.43389 5.67605   2
  -5  -9   0 0.93886 0.50071   3
  -5  -9   0 -0.0105 0.44413   3
   5  -9   0 3.67408 6.58822   2
   5  -9   0 -2.8073 1.40701   1
  -5   9   0 2.03237 5.32100   2
  -5   9   0 -0.3795 0.56181   3
   5   9   0 -0.5991 1.03198   4
   5  -9   0 1.24065 1.28717   3
  -6  -9   0 84.0337 3.37000   3
   6  -9   0 68.1997 14.4391   2
  -6   9   0 79.2304 4.76900   4
  -6   9   0 75.6927 12.9747   2
  -6   9   0 83.0075 3.70811   3
  -6  -9   0 88.9275 3.40505   3
   6  -9   0 87.4731 5.67324   1
   6   9   0 87.6351 3.92172   4
   6  -9   0 91.8270 4.76328   3
  -6   9   0 72.3569 12.3080   2
   6  -9   0 77.3582 4.35721   3
  -7   9   0 -0.4737 1.86737   4
   7  -9   0 -0.3515 8.49368   2
   7  -9   0 1.26098 1.56863   3
  -7  -9   0 0.46221 2.43024   2
  -7  -9   0 1.45351 0.73736   3
  -7   9   0 0.89986 0.93311   3
   7  -9   0 -0.3589 1.32216   3
  -7  -9   0 0.55254 2.42143   2
  -7  -9   0 -0.3753 0.71205   3
  -7   9   0 12.8667 8.36411   2
  -8   9   0 48.0443 19.4779   2
   8  -9   0 46.4620 3.88022   3
  -8  -9   0 48.8767 6.68695   2
  -8   9   0 50.9268 14.0411   2
  -8  -9   0 43.3988 6.74782   2
   8  -9   0 40.3696 3.57666   3
  -8   9   0 48.8397 4.00786   4
  -8   9   0 39.3420 3.47073   3
  -8  -9   0 45.3410 2.53509   3
   8  -9   0 43.6804 4.98946   1
   8  -9   0 50.3748 14.5869   2
  -8  -9   0 50.8570 2.62690   3
  -9  -9   0 0.09395 6.07668   2
  -9   9   0 10.9614 12.7142   2
   9  -9   0 39.0753 13.5610   2
  10  -9   0 47.8739 20.1997   2
 -10  -9   0 47.6850 10.0641   2
 -10   9   0 7.00045 16.7498   2
 -10  -9   0 41.9664 2.79202   3
 -10  -9   0 51.5114 3.01035   3
 -10   9   0 50.0918 4.36208   4
  10  -9   0 51.8276 4.41968   3
  11  -9   0 -0.2662 1.76943   3
 -11  -9   0 -0.5497 0.99841   3
 -11   9   0 -0.2467 1.95591   4
 -11  -9   0 0.10197 0.97443   3
   0 -10   0 667.622 24.2260   3
   0 -10   0 678.517 31.1212   2
   0 -10   0 724.960 24.3289   3
   0  10   0 741.232 25.1158   4
   0 -10   0 707.044 24.5954   1
  -1 -10   0 -0.1153 0.57306   1
   1 -10   0 0.76174 0.83078   3
  -1  10   0 -0.4436 1.45320   4
   1  10   0 -1.5671 1.24427   4
  -1 -10   0 0.53654 0.61073   3
   1 -10   0 -0.1228 1.06870   1
   1 -10   0 5.85502 4.21545   2
  -1 -10   0 0.66693 0.64302   3
  -1 -10   0 0.02755 0.60049   1
  -2 -10   0 458.409 15.6291   3
  -2  10   0 447.104 16.8705   4
   2 -10   0 443.242 16.1933   3
   2 -10   0 470.164 16.3403   3
   2  10   0 448.381 16.5482   4
  -2 -10   0 470.313 15.6118   3
   2 -10   0 466.725 16.9825   1
   2 -10   0 422.140 26.2832   2
  -3 -10   0 -0.3287 0.36161   3
  -3  10   0 -3.1716 2.25820   2
   3 -10   0 -0.5516 1.17751   3
  -3  10   0 0.34752 1.58371   4
   3  10   0 0.49316 1.20115   4
   3 -10   0 2.16264 5.66490   2
   3 -10   0 -0.1767 0.89523   3
  -3 -10   0 0.56714 0.38700   3
   3 -10   0 -1.8371 1.24685   1
  -3  10   0 -3.0997 2.23671   2
  -4  10   0 304.678 19.1868   2
  -4  10   0 310.812 19.5706   2
   4 -10   0 313.519 11.9907   3
   4 -10   0 290.583 11.5123   3
   4 -10   0 287.254 23.5996   2
   4  10   0 307.156 11.4900   4
  -4  10   0 319.459 12.2147   4
   5  10   0 -0.3670 1.14985   4
   5 -10   0 -14.885 7.37717   2
  -5  10   0 1.13772 1.81928   4
   5 -10   0 -0.1412 1.13991   3
   5 -10   0 -0.7056 1.67320   1
  -5  10   0 -0.6316 5.97405   2
  -5 -10   0 -0.1896 0.39181   3
   5 -10   0 1.98112 1.35213   3
  -5  10   0 -0.9490 6.22615   2
  -6 -10   0 4.60233 0.68239   3
  -6 -10   0 2.82919 0.59350   3
   6 -10   0 1.51501 1.44546   3
  -6  10   0 8.14347 2.21483   4
  -6  10   0 8.78771 8.04387   2
   6 -10   0 -0.5255 8.90512   2
  -6  10   0 9.59492 8.01828   2
   6 -10   0 1.44610 1.29133   3
   6 -10   0 0.22198 2.09217   1
   6  10   0 3.57812 1.26555   4
  -7  10   0 0.18421 0.99712   3
  -7  10   0 -1.0057 2.02118   4
  -7  10   0 -0.7503 9.31221   2
   7 -10   0 -0.0361 1.46294   3
   7 -10   0 4.53571 9.59499   2
  -7 -10   0 0.72263 0.66776   3
   7 -10   0 1.38946 1.65445   3
  -7 -10   0 0.26759 0.71211   3
  -8  10   0 822.785 50.9427   2
  -8 -10   0 924.652 30.3430   3
  -8 -10   0 875.099 30.3088   3
   8 -10   0 825.464 53.5965   2
   8 -10   0 812.693 32.2282   3
   8 -10   0 938.657 31.9389   3
  -8  10   0 924.633 32.0311   4
   9 -10   0 1.57857 1.88276   3
  -9  10   0 0.91052 2.20070   4
  -9  10   0 23.7218 20.9048   2
 -10  10   0 38.9763 3.96747   4
 -10 -10   0 42.5068 2.63792   3
   0 -11   0 2.40262 0.89398   3
   0 -11   0 1.17567 0.96812   1
   0  11   0 2.71742 1.78623   4
   0 -11   0 1.75661 0.79144   3
   0 -11   0 1.58602 1.20459   1
   1  11   0 0.83308 1.53902   4
  -1 -11   0 0.01809 0.65530   3
   1 -11   0 -0.6011 1.16067   1
  -1 -11   0 0.44325 0.73642   3
   1 -11   0 0.09809 0.84459   3
  -1  11   0 1.38194 1.76337   4
   1 -11   0 0.83783 0.94187   3
  -2 -11   0 48.0727 2.11301   3
   2 -11   0 46.6045 3.48571   1
   2  11   0 47.1787 3.35377   4
   2 -11   0 50.1969 2.99210   3
   2 -11   0 46.6221 9.30452   2
  -3  11   0 0.51842 1.86998   4
   3 -11   0 -0.8944 1.07536   3
   3  11   0 1.09692 1.55312   4
   3 -11   0 1.40505 1.05500   3
   3 -11   0 2.91490 6.70365   2
   3 -11   0 0.31815 1.65788   1
   4  11   0 16.9313 2.12078   4
  -4  11   0 13.5958 3.63575   2
  -4  11   0 17.9493 2.63168   4
   4 -11   0 16.8172 2.04474   3
   4 -11   0 14.7672 2.06238   3
   4 -11   0 0.48075 8.77946   2
   5  11   0 -0.4221 1.14919   4
   5 -11   0 -1.7605 9.19164   2
  -5  11   0 1.10394 1.88609   4
   5 -11   0 0.44595 1.10475   3
  -5  11   0 7.20937 6.39522   2
   5 -11   0 -2.4679 1.11739   3
  -6  11   0 10.0450 9.77068   2
   6  11   0 8.81080 1.61663   4
   6 -11   0 7.12748 1.51260   3
  -6  11   0 11.5797 2.54893   4
   6 -11   0 8.72219 1.85765   3
   7 -11   0 17.5785 13.2430   2
  -7  11   0 -0.1353 2.07096   4
   7 -11   0 0.91571 1.58970   3
  -8 -11   0 43.5120 2.18251   3
   8 -11   0 42.1930 3.88207   3
  -8  11   0 48.0359 4.48943   4
  -8 -11   0 49.5746 2.27264   3
   0 -12   0 380.358 13.8527   3
   0 -12   0 369.328 13.7864   1
   0  12   0 406.418 15.0682   4
   0 -12   0 405.454 13.9868   3
  -1  12   0 0.60330 1.96787   4
   1 -12   0 0.91751 1.33123   1
  -1 -12   0 -0.0478 0.73407   3
   1 -12   0 0.09034 1.00119   3
  -1 -12   0 -0.3707 0.68529   3
   1 -12   0 -0.9654 0.82679   3
   1  12   0 0.91654 1.74589   4
   2  12   0 826.566 32.7649   4
   2 -12   0 839.372 31.0314   3
   2 -12   0 942.957 31.2788   3
  -2  12   0 958.241 32.1857   4
  -2 -12   0 894.339 30.3692   3
  -2 -12   0 900.765 30.3485   3
   3 -12   0 -0.4537 1.06217   3
   3 -12   0 0.33834 1.20568   3
  -3  12   0 -2.9261 1.98738   4
  -4  12   0 97.5119 5.67729   4
   4 -12   0 87.9552 4.63651   3
   4 -12   0 96.8634 4.93457   3
   4  12   0 90.8556 5.22386   4
   5  12   0 -1.0436 1.29394   4
   5 -12   0 0.35917 1.36611   3
   5 -12   0 -0.5780 1.15100   3
  -5  12   0 -1.5896 2.09625   4
  -6  12   0 497.995 19.5428   4
   6  12   0 487.119 18.2686   4
   6 -12   0 534.868 20.5491   3
   0 -13   0 3.00951 0.86668   3
   0 -13   0 0.63902 0.83025   3
   0  13   0 1.71330 1.88061   4
  -1 -13   0 0.32595 0.84652   3
   1 -13   0 0.15223 1.89515   1
   1 -13   0 -0.3465 0.85510   3
  -1 -13   0 0.34612 0.69664   3
  -1  13   0 0.22133 2.02343   4
   1 -13   0 -1.4245 0.83364   3
   1  13   0 1.30597 1.81243   4
  -2 -13   0 71.7642 2.83204   3
   2 -13   0 54.5979 4.76308   1
   2  13   0 78.0602 4.64876   4
  -2  13   0 69.0386 4.93973   4
   2 -13   0 73.5098 3.75495   3
   2 -13   0 84.5010 4.29436   3
  -2 -13   0 74.5456 2.86621   3
   3 -13   0 2.36424 2.25703   3
   3  13   0 0.71169 1.69694   4
   3 -13   0 -1.0706 1.01519   3
   3 -13   0 0.79752 2.26709   1
  -3  13   0 0.51534 2.11521   4
   4 -13   0 2.80158 1.49613   3
   4  13   0 4.33076 1.81258   4
  -4  13   0 2.13225 2.47578   4
  -1   0   1 3.29937 0.97399   2
   1   0  -1 -0.0166 0.28554   1
   1   0  -1 2.89814 0.86983   2
   1   0   1 0.27652 0.12501   3
  -1   0   1 0.95674 0.26444   1
   1   0   1 0.10300 0.21984   1
   1   0  -1 0.49844 0.17448   3
  -1   0   1 0.57772 0.18164   3
   1   0   1 1.09617 0.19977   3
  -1   0  -1 0.67320 0.18951   3
   1   0   1 0.30788 0.22474   1
   2   0   1 6.66691 0.60975   3
  -2   0   1 4.23393 0.58574   3
   2   0  -1 4.55165 0.60098   3
   2   0   1 4.69255 0.71574   1
   2   0  -1 3.34365 0.59944   1
   2   0  -1 5.25856 0.52743   3
  -3   0   1 0.13374 0.40776   3
   3   0   1 0.82926 0.41243   3
  -3   0  -1 0.33402 0.55670   1
   3   0  -1 -0.5091 1.35525   2
  -3   0   1 -1.0528 1.48578   2
   3   0   1 -0.4303 1.35658   2
  -3   0  -1 0.04181 0.39771   3
  -3   0  -1 -0.2010 0.40135   3
  -3   0   1 1.83479 0.63294   1
   3   0  -1 0.02868 0.50310   1
   3   0   1 1.31748 0.62799   1
   3   0   1 0.25194 0.39199   3
   3   0  -1 0.24469 0.40148   3
  -3   0  -1 2.76572 1.97763   2
  -3   0   1 -0.3088 0.40192   3
  -4   0   1 1.85516 0.62823   3
   4   0   1 1.65047 0.59338   3
  -4   0   1 5.96404 3.17655   2
   4   0  -1 1.85567 0.56011   3
  -4   0  -1 0.64635 0.58812   3
   4   0   1 1.21914 0.79298   1
   4   0  -1 1.72365 0.57407   3
  -4   0   1 2.23616 0.65156   4
  -4   0   1 0.97267 0.79352   1
  -4   0  -1 13.0655 3.75298   2
   4   0  -1 0.00799 0.71904   1
  -4   0  -1 0.75938 0.56165   3
   4   0   1 0.67367 0.54720   3
  -4   0  -1 0.06521 0.83295   1
   4   0  -1 9.39608 3.58465   2
  -4   0  -1 1.16490 0.42325   4
  -4   0   1 1.76631 0.63775   3
  -5   0  -1 0.55029 0.52098   4
  -5   0  -1 2.29507 0.73954   3
  -5   0  -1 0.95199 0.97172   1
   5   0   1 -2.3390 2.10890   2
   5   0   1 -0.2593 0.58821   3
  -5   0  -1 1.64955 0.77094   3
  -5   0   1 1.81723 0.75487   3
  -5   0   1 -3.8712 2.29448   2
   5   0  -1 0.94752 0.97519   1
  -5   0   1 0.96542 0.68709   3
   5   0   1 3.31137 1.04220   1
   5   0  -1 2.55216 0.68853   3
   5   0  -1 1.15531 2.63962   2
  -5   0   1 1.02377 0.92277   1
  -5   0   1 3.25806 0.82544   4
   5   0  -1 0.51691 0.61809   3
   5   0   1 0.53501 0.69646   3
  -5   0  -1 5.20190 3.41723   2
  -6   0  -1 0.50460 0.68006   3
  -6   0   1 -0.3349 0.65453   3
   6   0  -1 0.24514 0.64311   3
  -6   0  -1 -0.3195 0.97572   1
   6   0  -1 1.19784 0.92790   1
   6   0  -1 0.38454 0.63878   3
  -6   0  -1 -0.0853 3.15232   2
  -6   0   1 1.93008 3.52110   2
   6   0  -1 2.44764 3.03386   2
  -6   0   1 0.91886 0.75326   3
   6   0   1 1.20052 2.97937   2
   6   0   1 0.21131 0.67830   3
   6   0   1 1.09632 0.78766   3
  -6   0   1 -0.6749 0.63094   4
  -6   0  -1 -0.2446 0.46140   4
   6   0   1 1.35120 1.07904   1
  -6   0   1 0.60000 0.91040   1
  -7   0   1 0.97451 3.57354   2
   7   0   1 1.88356 1.20907   1
   7   0   1 -0.2319 0.70943   3
   7   0  -1 0.56591 0.76961   3
  -7   0   1 0.00621 0.74137   4
   7   0   1 -0.0282 0.75420   3
  -7   0   1 -0.4758 1.17667   1
  -7   0  -1 5.84741 4.45186   2
   7   0  -1 5.08358 3.99560   2
  -7   0   1 0.49313 0.83807   3
   7   0  -1 1.68313 0.88426   3
  -7   0  -1 -0.8849 0.78993   3
   7   0   1 2.57206 3.38921   2
   7   0  -1 -0.7568 1.09020   1
  -7   0   1 -0.8258 0.94850   3
  -7   0  -1 -0.4638 0.56583   4
  -7   0  -1 0.80109 1.20557   1
  -8   0  -1 3.68615 1.32525   3
   8   0   1 2.62273 4.78980   2
  -8   0   1 1.71934 1.02907   4
   8   0  -1 0.92623 4.30520   2
   8   0   1 4.28334 1.67061   1
   8   0  -1 1.87079 1.16669   3
   8   0  -1 4.25538 1.76699   1
  -8   0  -1 5.28998 1.40770   3
  -8   0  -1 8.07495 4.80685   2
   8   0   1 2.66003 1.15899   3
  -8   0   1 -0.2487 4.27013   2
   8   0  -1 4.15690 1.13290   3
  -8   0  -1 3.09110 1.77181   1
  -8   0   1 5.09928 1.41139   3
  -8   0   1 3.73106 1.27902   3
  -9   0   1 0.03160 1.08535   4
  -9   0   1 4.86247 5.66910   2
   9   0   1 1.30592 1.05752   3
  -9   0   1 -0.5377 1.12747   3
   9   0  -1 3.24275 1.80164   1
  -9   0  -1 0.17200 1.28805   3
   9   0  -1 -6.9323 4.26672   2
   9   0   1 0.60947 1.51858   1
   9   0   1 1.17985 1.20727   3
  -9   0  -1 0.44125 5.09783   2
  -9   0   1 1.64854 1.35990   3
  -9   0  -1 0.89848 0.85457   4
   9   0  -1 0.03237 1.05725   3
   9   0  -1 1.61236 1.25420   3
  -9   0  -1 2.96903 1.32397   3
  -9   0  -1 4.74533 2.27852   1
  10   0  -1 1.61864 1.13154   3
 -10   0  -1 -2.0745 5.42662   2
 -10   0   1 -0.4676 1.52311   1
 -10   0  -1 0.57398 1.18175   3
  10   0   1 0.46610 1.68784   1
 -10   0   1 -3.3290 5.52399   2
 -10   0  -1 0.54531 1.74912   1
  10   0   1 0.01908 1.15444   3
 -10   0   1 0.56466 1.31227   3
  10   0   1 2.47060 1.86835   1
 -10   0  -1 1.58818 1.40396   3
 -10   0  -1 -0.3128 0.86838   4
  10   0  -1 11.5860 6.51723   2
 -10   0   1 0.57011 0.96228   4
 -10   0   1 -1.4044 1.03767   3
  10   0  -1 1.19986 1.70746   1
 -11   0  -1 -0.4141 0.88140   4
  11   0  -1 1.89077 1.12737   3
 -11   0  -1 1.39538 1.24802   3
  11   0   1 -0.0257 1.66653   1
 -11   0  -1 -3.3347 6.05527   2
 -11   0  -1 1.40777 1.44462   3
 -11   0   1 0.96014 1.05659   4
  11   0   1 -3.1785 1.65704   1
 -11   0   1 1.76876 1.45323   3
  11   0   1 -0.2710 1.14969   3
 -11   0   1 0.50720 5.86672   2
 -11   0   1 -0.1555 1.20591   3
 -11   0  -1 0.27042 1.80215   1
  11   0  -1 -0.9950 1.73078   1
 -11   0   1 4.06283 2.09384   1
  12   0  -1 4.10994 2.43082   1
 -12   0   1 1.17647 1.24553   4
 -12   0  -1 2.21352 1.17701   4
  12   0   1 4.93950 2.48049   1
 -12   0   1 3.36717 2.74461   1
 -12   0   1 6.03085 9.30839   2
  12   0  -1 -0.0077 2.08040   1
 -12   0   1 3.48514 1.95789   3
 -12   0  -1 3.25877 1.83364   3
 -12   0  -1 -8.0287 9.19463   2
 -12   0  -1 5.15266 1.78019   3
  12   0   1 1.28701 2.45454   1
 -13   0  -1 -0.5596 1.07676   4
  13   0  -1 2.04835 2.71112   1
 -13   0   1 -3.8667 10.4111   2
 -13   0   1 2.12512 2.24123   3
 -13   0   1 1.84292 1.30413   4
 -13   0   1 0.37173 1.57342   3
 -13   0  -1 1.91643 1.58767   3
  13   0   1 2.60428 3.09019   1
  13   0  -1 2.27418 2.75827   1
  13   0   1 1.18907 2.53742   1
 -13   0  -1 -8.0526 15.0272   2
 -13   0   1 0.75300 2.88127   1
 -14   0  -1 34.9659 18.2875   2
 -14   0  -1 1.64905 1.87203   3
 -14   0   1 0.62238 1.31486   4
 -14   0  -1 0.60867 1.12874   4
 -14   0   1 -0.2929 1.68141   3
  14   0  -1 -1.7689 4.06553   1
  14   0   1 -1.4566 3.80470   1
   0   1  -1 0.14136 0.32516   2
   0  -1   1 0.34356 0.46269   2
   0   1  -1 -0.3671 0.32334   2
   0  -1   1 0.26770 0.16069   1
   0  -1   1 0.07693 0.08207   3
   0   1   1 -0.0902 0.14219   1
   0   1  -1 0.12979 0.07807   3
   0  -1  -1 1.20828 0.68900   2
   0   1  -1 0.04548 0.07729   3
   0  -1   1 0.10944 0.09892   3
   0   1   1 0.45454 0.38281   2
   0   1   1 0.23743 0.11894   3
   0  -1  -1 0.21686 0.12126   3
   0  -1  -1 0.25503 0.10221   3
   1   1  -1 23.2285 0.75892   3
  -1  -1  -1 21.1355 0.98799   1
  -1   1   1 19.8718 0.92881   3
   1   1  -1 18.8177 0.86996   1
   1   1  -1 21.0273 0.75292   3
   1  -1   1 19.5157 0.91787   3
   1  -1   1 19.6869 0.92461   3
  -1   1   1 20.2809 1.13106   1
  -1  -1  -1 21.6661 0.83579   3
  -1  -1  -1 19.8327 0.83501   3
   1  -1  -1 19.9466 1.11439   1
   1  -1  -1 21.0837 0.93935   3
   1   1   1 21.6900 0.82142   3
  -1  -1   1 20.7244 0.79084   3
  -1  -1   1 20.5616 0.91451   1
  -1   1  -1 21.0331 0.92559   3
   1  -1  -1 22.0416 0.94905   3
  -1  -1   1 21.5367 0.79524   3
   1   1   1 19.5514 0.94749   1
   1   1   1 20.7227 0.81422   3
   2   1  -1 209.804 7.03545   3
   2   1  -1 204.087 7.02484   3
  -2  -1  -1 199.258 7.07862   3
  -2   1   1 208.344 7.17119   3
  -2   1   1 206.162 7.49760   1
   2  -1   1 212.049 11.3108   2
  -2  -1  -1 202.203 7.32578   1
  -2   1   1 208.579 7.17433   3
  -2  -1  -1 204.752 10.1981   2
   2  -1   1 214.269 7.52273   1
   2  -1   1 207.224 7.17923   3
  -2  -1  -1 211.769 7.08497   3
   2   1  -1 172.975 7.18705   1
  -2   1   1 197.937 10.8196   2
   2   1  -1 205.358 9.75546   2
   2  -1   1 211.234 7.17922   3
   2   1   1 204.589 7.29325   1
   2   1   1 203.558 7.04780   3
  -2   1  -1 207.563 7.17158   3
  -2   1  -1 203.436 7.49886   1
   2  -1  -1 206.644 7.17467   3
  -2   1  -1 197.138 7.15408   3
  -2  -1   1 198.132 9.81339   2
   2  -1  -1 207.175 7.48422   1
  -2  -1   1 201.676 7.05641   3
  -2   1  -1 200.962 11.0184   2
  -2  -1   1 206.256 7.28054   1
   2  -1  -1 199.110 10.9234   2
  -2  -1   1 214.465 7.05987   3
   2  -1  -1 201.255 7.15852   3
   3   1  -1 3146.89 107.762   2
   3  -1   1 2993.02 109.380   2
  -3   1   1 3122.92 109.414   2
  -3  -1   1 3012.89 116.451   2
   3  -1  -1 2978.13 109.212   2
  -3   1  -1 3065.10 109.527   2
   4   1  -1 1.58227 0.47552   3
   4  -1   1 1.56449 0.62132   3
   4   1  -1 0.49154 0.57485   3
   4  -1   1 0.81173 0.84042   1
  -4   1   1 1.83795 2.37837   2
  -4  -1  -1 1.20377 0.51911   3
  -4  -1  -1 2.36902 2.32343   2
   4   1  -1 2.21020 2.36427   2
   4  -1   1 1.37553 0.61663   3
  -4   1   1 0.82219 0.62403   3
  -4   1   1 2.48274 0.72037   3
  -4   1   1 1.17536 0.83470   1
  -4  -1  -1 0.35754 0.78644   1
  -4  -1  -1 1.24899 0.56187   3
  -4  -1   1 2.58011 2.45422   2
  -4   1  -1 0.68747 2.62593   2
   4   1   1 0.90386 0.47421   3
  -4  -1   1 1.01414 0.54764   3
  -4   1  -1 1.18653 0.66776   3
   4  -1  -1 0.96465 0.81051   1
  -4   1  -1 1.18493 0.66261   3
  -4  -1   1 2.52580 0.65295   4
  -4   1  -1 -0.0823 0.77379   1
  -4   1  -1 1.30136 0.50317   4
  -4  -1   1 0.81246 0.52223   3
   4  -1  -1 -1.0834 2.42957   2
  -4  -1   1 0.86180 0.76799   1
   4  -1  -1 0.98631 0.59928   3
   4  -1  -1 1.51490 0.61658   3
  -5  -1  -1 409.214 14.7246   3
  -5   1   1 459.981 24.4145   2
  -5   1   1 414.732 14.8038   3
  -5   1   1 412.139 16.2534   1
  -5  -1  -1 415.195 14.7377   3
  -5  -1  -1 437.449 15.4255   1
   5  -1   1 437.655 15.5672   1
  -5  -1  -1 443.244 22.9050   2
  -5   1   1 417.980 14.6197   4
  -5   1   1 428.994 14.8334   3
   5  -1   1 432.103 14.8082   3
   5   1  -1 438.089 22.2979   2
   5  -1   1 416.136 14.8124   3
   5   1  -1 412.410 14.6159   3
  -5  -1  -1 380.256 14.3897   4
   5  -1   1 413.171 23.2715   2
   5  -1  -1 421.073 15.4882   1
  -5  -1   1 419.567 15.3386   1
  -5  -1   1 407.300 14.7038   3
  -5   1  -1 413.071 14.8069   3
  -5  -1   1 428.075 22.4701   2
  -5  -1   1 410.812 14.7178   3
  -5   1  -1 430.411 23.8150   2
   5  -1  -1 408.034 14.7903   3
  -5   1  -1 443.730 14.8699   3
  -5   1  -1 429.286 14.5547   4
  -5  -1   1 422.988 14.5376   4
   5  -1  -1 421.680 14.7822   3
   5   1   1 419.814 14.6447   3
   5  -1  -1 425.157 23.3697   2
  -6  -1  -1 1.24270 4.20955   2
   6  -1   1 8.32135 1.10967   3
  -6  -1  -1 6.80221 1.07320   3
   6  -1   1 7.17708 1.07125   3
  -6   1   1 7.35546 1.14598   3
   6   1  -1 3.25422 3.05699   2
  -6   1   1 11.2889 4.58900   2
   6   1  -1 8.69503 0.98381   3
  -6   1   1 6.00342 1.41023   1
  -6  -1  -1 4.66325 1.26075   1
  -6  -1  -1 6.64357 0.97495   3
  -6   1   1 5.77709 0.93458   4
   6  -1   1 7.89708 1.61241   1
   6  -1   1 5.24755 3.94625   2
  -6   1   1 5.23408 1.02922   3
  -6  -1  -1 6.62683 0.84201   4
  -6   1  -1 8.32154 4.27875   2
   6  -1  -1 7.82629 1.03415   3
  -6   1  -1 5.93578 1.06167   3
  -6  -1   1 9.64266 1.03922   4
  -6   1  -1 6.64829 1.53723   1
  -6  -1   1 5.65330 0.93857   3
   6   1   1 7.71237 1.66627   1
   6  -1  -1 7.00558 1.12007   3
   6  -1  -1 7.29031 4.26008   2
  -6   1  -1 6.82667 1.05782   3
   6   1   1 9.39367 1.13527   3
  -6  -1   1 5.54810 0.98693   3
  -6   1  -1 7.91503 0.96479   4
  -6  -1   1 7.41150 1.46325   1
  -6  -1   1 13.9566 4.89334   2
   6  -1  -1 7.89488 1.46934   1
  -7   1   1 1.69289 0.83105   4
   7  -1   1 0.34915 3.86740   2
  -7   1   1 1.59558 0.98172   3
  -7  -1  -1 2.17809 0.65808   4
  -7  -1  -1 2.12100 0.94091   3
   7   1  -1 1.13586 1.29748   1
   7  -1   1 0.19731 0.87870   3
   7   1  -1 2.53003 0.84912   3
   7   1  -1 5.50633 3.78612   2
  -7   1   1 -0.0639 1.18393   1
  -7  -1  -1 4.06519 4.30790   2
  -7   1   1 0.44794 4.27742   2
   7  -1   1 2.04025 0.94859   3
  -7   1   1 1.12649 0.91517   3
  -7  -1  -1 2.47830 1.41889   1
   7  -1   1 5.16832 1.54221   1
  -7  -1  -1 1.60298 1.65973   3
  -7   1  -1 3.52939 0.80324   4
  -7  -1   1 2.05562 1.12837   3
   7   1   1 3.10619 0.82524   3
   7  -1  -1 1.05596 3.48773   2
  -7  -1   1 1.47076 0.87650   3
  -7   1  -1 5.17130 4.51248   2
  -7   1  -1 1.22554 0.97053   3
  -7   1  -1 1.85261 1.28221   1
  -7  -1   1 2.08897 0.81560   4
   7  -1  -1 0.34786 0.94438   3
   7  -1  -1 3.94946 1.46525   1
   7   1   1 0.12310 1.09152   1
  -7  -1   1 0.88280 3.57003   2
  -7   1  -1 0.98721 0.92443   3
   7  -1  -1 1.57413 0.94882   3
  -7  -1   1 2.74631 1.33216   1
  -8   1   1 19.7967 2.59141   1
  -8  -1  -1 21.4770 1.46209   4
   8   1  -1 17.9808 2.36039   1
   8  -1   1 23.0993 2.15441   3
  -8   1   1 22.6827 2.23676   3
  -8   1   1 19.4219 2.10967   3
  -8  -1  -1 20.4253 1.97832   3
  -8  -1  -1 18.4840 2.52928   1
   8   1  -1 23.8522 1.86257   3
  -8  -1  -1 27.6987 7.68144   2
   8   1  -1 20.1167 6.65924   2
  -8  -1  -1 22.2160 2.20648   3
   8  -1   1 21.2827 1.99402   3
  -8   1   1 7.55902 5.41049   2
  -8   1   1 16.7569 1.67925   4
   8  -1   1 20.8955 6.91393   2
   8  -1   1 22.3043 3.10697   1
   8   1   1 19.4977 2.48582   1
   8   1   1 19.4415 1.82270   3
   8  -1  -1 20.3529 2.01460   3
  -8  -1   1 16.5404 6.04206   2
   8  -1  -1 14.9763 6.70817   2
  -8   1  -1 20.2965 1.63699   4
  -8  -1   1 18.4539 2.42044   1
  -8   1  -1 20.5122 2.63410   1
  -8   1  -1 10.6130 6.11037   2
  -8   1  -1 22.6756 2.29673   3
  -8  -1   1 18.3675 1.66186   4
  -8  -1   1 22.8160 2.20113   3
   8   1   1 21.3503 2.63762   1
  -8  -1   1 21.8449 2.12143   3
   8  -1  -1 22.8915 2.13710   3
  -8   1  -1 19.5150 2.17939   3
  -9  -1  -1 233.196 9.16628   3
  -9   1   1 231.110 10.5328   1
   9   1  -1 215.072 10.1962   3
  -9   1   1 221.977 20.3752   2
  -9   1   1 244.150 9.30643   3
   9  -1   1 241.845 10.4535   1
   9  -1   1 242.781 21.7573   2
  -9  -1  -1 228.494 9.11437   3
  -9   1   1 225.245 8.72562   4
   9  -1   1 235.943 9.08969   3
   9  -1   1 239.731 9.18140   3
  -9  -1  -1 253.968 22.3108   2
   9   1  -1 232.426 23.0917   2
   9   1  -1 234.700 10.0711   1
  -9  -1  -1 222.377 8.42996   4
  -9  -1  -1 247.332 10.4486   1
   9   1  -1 224.992 8.83223   3
  -9  -1   1 228.557 8.59834   4
  -9  -1   1 233.151 9.15730   3
  -9   1  -1 222.819 10.4774   1
   9   1   1 225.094 10.0285   1
   9  -1  -1 232.517 9.06065   3
   9  -1  -1 236.829 20.9292   2
  -9   1  -1 234.902 9.26005   3
  -9   1  -1 267.395 22.2362   2
   9  -1  -1 236.109 9.15437   3
  -9  -1   1 241.744 10.3884   1
  -9  -1   1 259.341 24.9953   2
  -9  -1   1 221.608 9.09290   3
  -9   1  -1 226.345 10.0315   3
   9  -1  -1 239.809 10.3673   1
   9   1   1 227.235 8.87195   3
 -10  -1  -1 33.1857 2.80122   3
  10  -1   1 30.4042 2.55204   3
  10  -1   1 25.6788 3.50867   1
 -10   1   1 34.4733 3.01239   3
  10   1  -1 29.4837 3.47258   1
  10  -1   1 37.7438 2.84247   3
 -10   1   1 31.8595 3.69664   1
 -10   1   1 31.4541 2.79536   3
 -10  -1  -1 31.8393 2.86991   3
 -10   1   1 29.8259 2.33244   4
  10   1  -1 35.4592 2.58617   3
 -10  -1  -1 33.0280 2.01869   4
 -10   1   1 33.1255 9.70781   2
 -10  -1  -1 38.9047 10.4714   2
 -10  -1   1 36.0222 2.84933   3
 -10   1  -1 34.2856 4.13193   1
 -10  -1   1 30.5913 2.19350   4
 -10   1  -1 30.5870 2.81276   3
 -10   1  -1 35.1282 2.29957   4
  10  -1  -1 22.9601 8.42866   2
  10  -1  -1 33.6381 2.62056   3
  10  -1  -1 34.5524 2.89306   3
  10   1   1 37.5167 3.92218   3
 -10  -1   1 27.8071 8.96940   2
 -10  -1   1 32.2995 5.28182   1
 -10   1  -1 35.7458 3.06841   3
  10   1   1 32.8455 3.59601   1
  10   1   1 41.9234 3.78948   1
 -10   1  -1 14.4609 7.57895   2
 -10  -1   1 35.8043 3.01281   3
  10  -1  -1 24.6157 3.27251   1
 -11   1   1 161.609 8.83964   1
 -11  -1  -1 178.907 20.7687   2
 -11   1   1 166.616 7.49864   3
 -11  -1  -1 144.090 11.3538   1
 -11   1   1 162.069 6.82183   4
  11  -1   1 156.445 8.54330   1
 -11  -1  -1 167.969 6.48872   4
  11  -1   1 178.172 7.42062   3
  11   1  -1 173.142 8.52031   1
 -11   1   1 179.272 7.61192   3
  11   1  -1 166.063 7.03872   3
 -11  -1  -1 168.124 7.38794   3
 -11  -1  -1 180.997 7.57966   3
 -11   1   1 188.396 21.7450   2
  11  -1   1 165.727 8.82003   1
 -11   1  -1 178.930 7.62683   3
  11   1   1 166.517 7.09909   3
 -11   1  -1 205.419 21.6068   2
 -11  -1   1 139.479 11.1069   1
 -11   1  -1 163.291 7.40516   3
 -11  -1   1 165.309 6.63469   4
  11  -1  -1 140.980 19.5852   2
  11  -1  -1 178.089 7.37723   3
 -11   1  -1 160.562 9.00029   1
  11   1   1 171.827 8.55722   1
 -11  -1   1 164.038 7.36130   3
  11   1   1 163.213 8.51285   1
 -11  -1   1 178.055 7.49530   3
 -11   1  -1 167.046 6.71310   4
  11  -1  -1 163.044 8.73603   1
 -11  -1   1 154.994 18.7451   2
 -12  -1  -1 44.7311 3.39505   3
  12  -1   1 43.6271 3.46998   3
 -12   1   1 42.5152 3.75849   3
 -12   1   1 40.7872 3.46535   3
 -12  -1  -1 37.4008 2.42218   4
  12   1  -1 40.6044 3.08364   3
 -12   1   1 43.6118 2.92771   4
 -12   1   1 38.7144 12.8656   2
 -12  -1  -1 19.4766 12.9872   2
  12  -1   1 44.8469 4.93957   1
 -12   1   1 44.7956 5.37298   1
 -12  -1  -1 43.5272 3.71856   3
  12   1  -1 46.6945 5.04967   1
  12  -1   1 42.4621 4.94798   1
 -12  -1   1 37.4253 4.53026   1
  12   1   1 41.8132 4.42374   1
  12  -1  -1 40.6075 4.87200   1
 -12  -1   1 43.4326 3.62410   3
 -12  -1   1 41.8413 2.68213   4
 -12   1  -1 43.4082 3.87015   3
 -12  -1   1 31.0144 12.3320   2
 -12   1  -1 44.0303 3.51308   3
  12  -1  -1 47.6747 3.45020   3
 -12  -1   1 43.1354 3.50903   3
 -12   1  -1 43.3038 13.2326   2
  12   1   1 42.2100 3.15150   3
 -12   1  -1 37.5093 2.72871   4
 -13  -1  -1 -18.225 12.5967   2
 -13   1   1 4.00460 1.53168   4
 -13   1   1 5.10354 2.85283   1
  13  -1   1 4.36537 1.68155   3
 -13   1   1 5.63914 1.70582   3
 -13  -1  -1 4.47032 1.65702   3
  13   1  -1 1.15536 1.32929   3
 -13   1   1 -6.6115 12.2978   2
  13  -1   1 3.09708 2.98123   1
 -13  -1  -1 3.59309 1.12416   4
 -13  -1  -1 2.66690 11.2522   2
 -13   1   1 4.32821 2.07705   3
 -13  -1  -1 3.92262 1.98009   3
  13  -1   1 -0.3368 2.64278   1
  13  -1  -1 6.37104 2.96516   1
 -13  -1   1 3.84382 1.28933   4
 -13   1  -1 -13.945 11.7185   2
 -13  -1   1 4.16212 1.97165   3
 -13   1  -1 2.72773 1.33099   4
  13  -1  -1 4.70235 1.78674   3
 -13   1  -1 3.56733 1.63069   3
 -13   1  -1 1.87078 1.78402   3
  13  -1  -1 4.47683 2.91600   1
  13   1   1 -0.2796 3.38141   1
 -13  -1   1 1.70145 10.6881   2
 -13  -1   1 3.20109 2.66878   1
 -13  -1   1 0.61902 1.42531   3
 -14   1   1 29.1188 3.46202   3
 -14   1   1 22.6391 2.69570   4
 -14  -1  -1 19.5562 1.97505   4
  14  -1   1 17.9256 5.24518   1
 -14  -1  -1 35.6287 23.1713   2
  14  -1   1 26.1263 3.42611   3
 -14  -1  -1 25.4085 3.47469   3
  14  -1  -1 13.0095 2.77396   3
 -14   1  -1 20.1019 2.33574   4
 -14   1  -1 34.4516 18.6704   2
 -14  -1   1 20.4083 2.24513   4
  14  -1  -1 19.7262 4.64212   1
 -14  -1   1 26.4518 3.56024   3
 -14   1  -1 25.3996 3.52370   3
   0   2  -1 2602.33 87.6424   2
   0  -2   1 2559.56 88.0773   2
   0  -2  -1 2640.13 88.7135   2
   0   2  -1 2396.37 87.4131   2
   0  -2   1 2687.17 88.2240   2
   0   2   1 2578.87 88.3709   2
   1  -2   1 1052.77 38.0966   2
  -1  -2  -1 1029.36 34.4338   1
  -1   2   1 992.687 34.6845   1
   1  -2   1 1027.24 34.7034   1
  -1  -2  -1 1061.56 36.1852   2
   1  -2  -1 1055.82 34.7304   1
   1   2   1 1000.32 34.3603   1
  -1   2  -1 1021.41 34.6048   4
   1   2   1 1013.72 34.3527   1
  -1  -2   1 982.224 34.2949   1
   1  -2  -1 1001.27 37.9823   2
  -1  -2   1 1026.50 34.8532   2
   2  -2   1 463.489 15.7816   3
  -2   2   1 447.709 15.7448   3
   2  -2   1 455.671 15.7638   3
  -2  -2  -1 442.287 15.5923   3
  -2   2   1 451.467 15.7460   4
   2   2  -1 451.224 15.6288   1
  -2   2   1 447.077 16.4823   1
   2  -2   1 477.133 20.9223   2
   2  -2   1 480.270 16.1870   1
  -2  -2  -1 465.917 15.5866   3
  -2   2   1 464.672 20.6679   2
  -2  -2  -1 458.126 15.8382   1
  -2  -2   1 467.550 15.5421   3
   2  -2  -1 462.716 16.1470   1
   2   2   1 472.110 15.7428   1
  -2  -2   1 455.523 15.7251   1
   2   2   1 471.539 15.4721   3
  -2   2  -1 467.242 15.7387   4
  -2   2  -1 450.345 15.7379   3
   2   2   1 451.070 15.8838   1
   2  -2  -1 446.616 15.7664   3
   2  -2  -1 490.951 20.9755   2
  -2  -2   1 452.448 15.5428   3
   2  -2  -1 444.316 15.7572   3
   2   2   1 476.324 15.4681   3
  -2  -2   1 461.509 18.0560   2
   3   2  -1 863.317 30.5980   1
  -3   2   1 867.579 36.9644   2
   3  -2   1 860.772 30.6070   3
  -3   2   1 900.736 30.5983   3
  -3   2   1 916.887 30.5558   4
  -3  -2  -1 935.686 30.8055   1
   3   2  -1 916.613 34.2615   2
  -3   2   1 930.693 31.1656   1
  -3  -2  -1 926.688 35.3348   2
   3  -2   1 864.775 31.2241   1
   3  -2   1 904.016 37.6980   2
   3  -2  -1 861.174 30.6024   3
  -3   2  -1 880.636 30.6715   4
   3   2   1 884.639 30.6787   1
   3  -2  -1 934.158 37.8512   2
  -3   2  -1 869.833 30.5813   3
  -3  -2   1 931.428 34.9560   2
  -3   2  -1 879.676 31.1114   1
  -3  -2   1 936.680 30.7352   1
  -3   2  -1 937.220 37.7711   2
   3  -2  -1 906.875 31.1422   1
   3   2   1 899.119 30.6882   1
   4  -2   1 61.4487 2.81385   3
  -4  -2  -1 59.0765 2.60148   3
  -4   2   1 60.1724 2.77895   3
  -4  -2  -1 62.4143 2.62273   3
   4   2  -1 64.9634 2.48512   3
   4  -2   1 62.5243 2.84120   3
  -4   2   1 61.2975 7.47130   2
  -4  -2  -1 68.1372 6.99152   2
  -4  -2  -1 59.4872 3.03485   1
   4   2  -1 63.8203 2.46357   3
   4  -2   1 58.3817 7.43089   2
  -4   2   1 66.6001 4.87379   1
   4   2  -1 64.9087 2.92702   1
   4  -2   1 59.3222 3.42803   1
  -4   2   1 60.9974 2.80930   3
   4   2  -1 63.7919 6.05369   2
  -4   2   1 67.9948 2.72294   4
  -4  -2   1 61.3414 2.58499   3
  -4   2  -1 64.7583 2.82495   3
   4  -2  -1 64.1181 2.83422   3
  -4  -2   1 64.2617 3.01473   1
   4   2   1 62.3079 2.96494   1
  -4  -2   1 62.5795 2.59670   3
  -4   2  -1 59.5012 2.78742   3
   4  -2  -1 66.6604 2.88522   3
   4  -2  -1 59.2893 7.63029   2
  -4   2  -1 70.0659 2.67721   4
   4   2   1 63.0838 2.48412   3
  -4   2  -1 65.7193 7.89082   2
  -4  -2   1 73.3264 6.73962   2
   4   2   1 60.5448 2.93905   1
  -4   2  -1 59.1597 4.65782   1
   4  -2  -1 61.7098 3.82923   1
   5   2  -1 20.8275 1.76313   1
   5   2  -1 21.9794 4.60281   2
  -5  -2  -1 25.9628 1.25134   4
  -5   2   1 22.8907 1.70244   3
   5   2  -1 25.1843 1.36069   3
   5  -2   1 22.8071 5.74068   2
   5  -2   1 23.6683 2.19970   1
  -5  -2  -1 21.2929 1.46121   3
   5  -2   1 21.9567 1.63915   3
  -5   2   1 19.6070 5.28958   2
  -5  -2  -1 22.3988 1.98544   1
  -5   2   1 26.2049 1.55790   4
  -5  -2  -1 23.9500 1.53865   3
  -5  -2  -1 22.5484 5.04386   2
  -5   2   1 23.8047 2.20994   1
   5  -2   1 21.7948 1.67497   3
  -5   2   1 27.1372 1.75503   3
  -5   2  -1 41.7374 7.56395   2
  -5  -2   1 21.0787 1.47352   3
   5   2   1 23.7761 1.56447   3
   5  -2  -1 25.6603 2.26443   1
  -5  -2   1 24.2660 1.48861   3
  -5   2  -1 22.1086 1.69152   3
   5  -2  -1 23.1863 1.69392   3
  -5  -2   1 20.2576 1.88830   1
   5  -2  -1 22.5576 1.64754   3
   5   2   1 23.6869 1.86710   1
  -5  -2   1 21.0527 4.73202   2
   5  -2  -1 21.2718 5.46349   2
  -5   2  -1 21.9076 2.33291   1
   5   2   1 25.4358 1.86974   1
  -5   2  -1 22.9487 1.66352   3
  -5   2  -1 24.0192 1.45189   4
  -6  -2  -1 6.01239 1.03778   3
   6  -2   1 6.09166 1.14920   3
   6   2  -1 10.5988 1.18816   3
  -6   2   1 7.16850 1.21710   3
   6   2  -1 10.3640 4.15594   2
  -6   2   1 9.74511 1.85485   1
  -6   2   1 5.88354 4.73817   2
  -6  -2  -1 11.1333 0.99138   4
  -6  -2  -1 7.59060 4.02404   2
   6  -2   1 6.57088 1.73103   1
  -6   2   1 7.78707 1.24411   3
  -6  -2  -1 10.6621 1.40635   3
   6   2  -1 7.89954 1.38294   1
  -6  -2  -1 6.46929 1.47619   1
   6   2  -1 10.4452 1.21526   3
   6  -2   1 9.70559 4.79438   2
  -6   2  -1 9.19371 4.98307   2
  -6   2  -1 9.12098 1.84002   1
  -6  -2   1 4.74974 3.77610   2
  -6  -2   1 8.78500 1.75031   3
   6  -2  -1 7.34561 1.80514   1
  -6   2  -1 6.54985 1.03234   4
   6   2   1 7.83099 1.35585   1
  -6   2  -1 6.51651 1.20370   3
  -6  -2   1 5.91924 0.92973   4
   6  -2  -1 7.52803 1.19532   3
   6   2   1 9.00322 1.50427   1
  -6  -2   1 8.52710 1.53912   1
   6   2   1 9.77009 1.19615   3
  -6  -2   1 11.3433 1.49651   3
   6  -2  -1 0.80291 3.93531   2
  -6   2  -1 13.4335 1.80696   3
   7  -2   1 27.5171 3.04171   1
  -7   2   1 29.6800 7.68353   2
   7   2  -1 29.8903 1.77495   3
   7   2  -1 30.5364 2.49158   1
   7  -2   1 25.9132 2.09432   3
  -7  -2  -1 26.7752 6.44888   2
  -7   2   1 26.9946 2.23521   3
   7   2  -1 21.7550 5.80245   2
  -7   2   1 30.1371 2.30554   3
  -7  -2  -1 30.3382 1.58719   4
   7  -2   1 23.7044 6.93771   2
   7  -2   1 28.2247 2.23224   3
  -7   2   1 29.1303 1.96756   4
   7   2  -1 28.7899 1.82175   3
  -7  -2  -1 27.2774 1.99277   3
  -7  -2  -1 28.4285 2.11683   3
  -7   2   1 28.3213 2.89234   1
  -7  -2  -1 31.7259 2.79115   1
  -7  -2   1 28.5901 2.02952   3
   7   2   1 26.0625 1.80985   3
  -7   2  -1 28.8874 7.75737   2
  -7   2  -1 31.3866 2.32803   3
   7  -2  -1 25.6888 2.24148   3
   7   2   1 31.4130 2.56400   1
  -7  -2   1 29.6385 7.00542   2
  -7  -2   1 25.3098 2.47677   1
  -7  -2   1 28.8687 1.79441   4
  -7   2  -1 26.4603 2.86548   1
   7  -2  -1 17.1969 6.62472   2
  -7  -2   1 28.6144 2.06788   3
   7   2   1 27.3486 2.43334   1
  -7   2  -1 25.7341 1.80754   4
   7  -2  -1 24.7691 2.09949   3
  -7   2  -1 26.2314 2.18675   3
   7  -2  -1 32.8459 2.96610   1
   7   2   1 28.3332 1.78084   3
  -8   2   1 119.913 6.24253   1
  -8   2   1 114.559 5.21608   3
   8  -2   1 110.993 13.9411   2
  -8   2   1 115.547 14.2030   2
  -8  -2  -1 121.720 5.09174   3
   8  -2   1 110.736 6.20498   1
  -8  -2  -1 112.827 4.41490   4
   8   2  -1 115.352 5.62202   1
   8   2  -1 118.833 4.76763   3
  -8   2   1 116.222 4.84951   4
   8  -2   1 109.207 5.08209   3
  -8  -2  -1 117.710 5.87633   1
   8  -2   1 108.604 5.11023   3
  -8   2   1 103.919 5.06276   3
  -8  -2  -1 114.332 13.3052   2
  -8  -2  -1 110.434 4.96871   3
   8   2  -1 112.803 4.69995   3
   8   2   1 115.264 4.71737   3
  -8   2  -1 116.165 14.5029   2
  -8  -2   1 124.785 5.06593   3
  -8  -2   1 113.271 4.61495   4
  -8  -2   1 119.622 13.7251   2
  -8   2  -1 115.154 5.17571   3
   8  -2  -1 117.829 5.20582   3
   8  -2  -1 117.165 5.12555   3
   8   2   1 117.129 5.70541   1
  -8   2  -1 117.725 6.20089   1
  -8   2  -1 118.514 5.23239   3
   8  -2  -1 108.179 13.7186   2
   8  -2  -1 114.870 6.14167   1
   8   2   1 111.677 5.58248   1
   8   2   1 122.436 4.82325   3
  -8  -2   1 113.710 5.78969   1
  -8  -2   1 117.818 5.04001   3
  -9   2   1 11.7149 1.74370   3
  -9   2   1 14.2895 1.68836   4
   9   2  -1 12.6678 1.62335   3
   9   2  -1 15.6437 2.17559   1
  -9  -2  -1 9.63368 5.86557   2
   9  -2   1 11.8152 1.75420   3
  -9  -2  -1 12.7185 2.20665   1
   9  -2   1 12.6152 1.71809   3
  -9  -2  -1 14.7502 1.98291   3
   9   2  -1 11.9912 2.05597   1
   9   2  -1 16.0274 1.83048   3
   9  -2   1 13.1108 2.48143   1
  -9  -2  -1 17.1525 2.15094   3
  -9  -2  -1 13.9385 1.32561   4
  -9   2   1 14.3355 2.61206   1
  -9   2   1 12.7120 6.70778   2
   9  -2   1 -3.6923 5.39269   2
  -9   2   1 9.74668 2.45358   3
   9   2   1 12.2866 1.63605   3
  -9  -2   1 15.1765 6.32870   2
   9   2   1 15.8948 1.80157   3
  -9   2  -1 12.0179 2.43745   1
  -9  -2   1 13.3610 2.24433   1
  -9  -2   1 11.6913 1.69129   3
   9   2   1 20.1658 2.52978   1
  -9   2  -1 6.57403 6.77460   2
   9  -2  -1 15.8532 2.19064   3
   9  -2  -1 17.8447 2.33639   3
   9  -2  -1 11.9856 2.38662   1
  -9  -2   1 15.4196 2.02562   3
  -9  -2   1 13.7410 1.62571   4
  -9   2  -1 10.3086 1.79819   3
   9   2   1 15.2220 2.29624   1
  -9   2  -1 13.4607 1.54835   4
   9  -2  -1 8.44194 6.09616   2
  -9   2  -1 13.0730 1.74772   3
  10   2  -1 67.6341 4.85652   1
 -10  -2  -1 74.6385 4.20212   3
 -10   2   1 81.9648 4.53910   3
  10   2  -1 74.0686 3.73729   3
  10  -2   1 73.7105 5.39134   1
 -10  -2  -1 66.7885 4.05333   3
 -10   2   1 69.7285 4.23801   3
 -10   2   1 66.6072 13.5135   2
  10   2  -1 69.2678 4.93019   1
  10  -2   1 79.3884 4.47917   3
 -10  -2  -1 70.7333 5.28325   1
 -10  -2  -1 64.8443 3.14051   4
  10  -2   1 66.5468 4.06765   3
 -10   2   1 70.8097 5.39542   1
 -10   2   1 67.9391 3.76785   4
  10  -2   1 59.2370 15.6975   2
 -10  -2  -1 69.3265 12.6179   2
 -10   2  -1 74.0244 4.30207   3
 -10   2  -1 75.8708 13.8874   2
  10  -2  -1 71.7426 4.31411   3
 -10  -2   1 71.0345 12.8155   2
 -10  -2   1 62.7050 5.09850   1
 -10   2  -1 69.8994 3.66690   4
 -10   2  -1 79.7498 4.55853   3
  10  -2  -1 65.6664 5.25374   1
 -10  -2   1 67.7332 4.02342   3
  10   2   1 72.2399 4.84354   1
 -10  -2   1 75.0679 4.25748   3
  10   2   1 65.7608 4.82919   1
 -10   2  -1 72.0053 5.48045   1
 -10  -2   1 69.6755 3.76756   4
  10  -2  -1 66.8317 4.09279   3
 -11   2   1 34.2921 3.35603   3
  11  -2   1 27.7611 3.67539   1
 -11  -2  -1 31.4640 2.91712   3
 -11   2   1 27.6173 3.81758   1
  11   2  -1 29.5076 3.61080   1
 -11  -2  -1 30.5616 3.07399   3
 -11   2   1 31.1670 2.58325   4
  11  -2   1 32.2865 3.10567   3
  11   2  -1 30.6628 2.45794   3
 -11  -2  -1 29.5133 1.91655   4
 -11   2   1 24.6970 11.2241   2
  11   2  -1 23.4508 3.04143   1
 -11   2   1 27.4343 3.07657   3
 -11  -2  -1 34.6072 10.7744   2
 -11   2  -1 27.0553 3.01997   3
 -11  -2   1 20.7547 3.26137   1
  11   2   1 24.8875 3.24219   1
  11  -2  -1 27.8884 9.80574   2
 -11  -2   1 27.5810 2.98930   3
  11  -2  -1 31.6685 3.94025   1
 -11  -2   1 30.3365 2.85834   3
 -11   2  -1 30.9296 2.48437   4
 -11  -2   1 30.2841 2.17559   4
 -11   2  -1 37.0947 13.7310   2
 -11   2  -1 34.4890 4.28359   1
  11   2   1 33.4944 3.57360   1
 -11   2  -1 35.9441 3.25973   3
  11  -2  -1 30.7752 3.11032   3
 -11  -2   1 10.7204 9.66547   2
  12   2  -1 81.5315 5.46195   1
 -12   2   1 64.9406 4.35453   3
 -12   2   1 69.8644 3.93798   4
  12  -2   1 73.6758 6.01964   1
  12  -2   1 71.7056 5.99837   1
  12   2  -1 72.6562 5.30098   1
 -12   2   1 73.9408 14.8014   2
 -12  -2  -1 68.8347 3.24583   4
 -12   2   1 81.2991 4.83187   3
 -12  -2  -1 68.4436 4.27051   3
  12  -2   1 73.8426 4.43811   3
 -12   2   1 56.6878 5.73474   1
 -12   2  -1 71.3445 4.71180   3
 -12  -2   1 83.3679 5.14547   3
 -12  -2   1 70.7619 3.49363   4
 -12   2  -1 73.8372 4.47534   3
  12  -2  -1 58.6202 15.2674   2
 -12   2  -1 56.3255 13.5564   2
 -12  -2   1 70.5881 4.33006   3
 -12   2  -1 66.9499 3.78162   4
  12  -2  -1 68.8974 5.59504   1
  12  -2  -1 75.8291 4.52157   3
  12   2   1 74.9690 5.29102   1
  12   2   1 78.2195 5.38283   1
 -12  -2   1 66.4678 5.65349   1
 -13  -2  -1 24.0998 1.89321   4
  13  -2   1 26.8249 3.22080   3
 -13  -2  -1 24.7370 2.92394   3
 -13   2   1 25.9995 2.74397   4
 -13   2   1 32.4037 14.8521   2
  13   2  -1 23.8069 3.56632   1
 -13   2   1 18.9917 4.35729   1
  13  -2   1 26.5333 4.21524   1
 -13  -2  -1 31.5314 3.51890   3
 -13   2   1 29.1037 3.59390   3
  13  -2   1 28.7150 4.28755   1
 -13  -2   1 26.3996 3.36480   3
 -13   2  -1 28.8744 2.61178   4
 -13  -2   1 25.2477 2.18456   4
  13  -2  -1 28.4324 3.12661   3
  13   2   1 27.0343 3.65391   1
 -13   2  -1 27.6684 3.47128   3
  13  -2  -1 25.1994 4.16378   1
 -13  -2   1 31.0696 3.96286   3
 -13   2  -1 26.2325 13.7075   2
 -14  -2  -1 9.01150 1.29716   4
  14  -2   1 8.17420 5.46424   1
 -14   2   1 8.33762 2.09721   4
 -14  -2  -1 12.3406 2.62268   3
 -14   2   1 30.4890 17.8477   2
  14  -2   1 7.31979 2.23987   3
 -14  -2   1 13.2450 2.58028   3
  14  -2  -1 3.81448 4.39694   1
  14  -2  -1 9.21738 2.25271   3
 -14   2  -1 11.8118 3.50764   4
 -14  -2   1 8.83404 1.54133   4
 -14   2  -1 -6.8557 20.3735   2
 -14   2  -1 11.4214 2.91045   3
 -14   2  -1 27.2461 18.2518   2
   0   3  -1 2.35307 0.70541   2
   0  -3   1 2.95729 1.16381   2
   0  -3  -1 0.78586 0.23935   3
   0  -3   1 0.73321 0.40148   1
   0  -3  -1 0.03063 0.34621   1
   0   3  -1 1.76806 0.75651   2
   0  -3   1 0.44417 0.18869   3
   0   3   1 0.05353 0.28828   1
   0   3   1 -1.3424 0.76102   2
   0  -3  -1 0.86369 1.12912   2
   0   3   1 1.61928 0.40713   4
   0  -3  -1 0.27152 0.23206   3
  -1  -3  -1 696.939 23.6605   3
  -1  -3  -1 672.941 23.8535   1
  -1   3   1 710.347 24.9600   1
   1   3  -1 709.126 23.9288   4
   1  -3   1 678.823 23.8587   3
   1  -3   1 715.966 24.1871   1
  -1  -3  -1 748.109 25.8188   2
   1  -3   1 701.295 28.0320   2
  -1   3   1 701.492 27.7656   2
  -1   3   1 696.171 23.8168   3
  -1   3  -1 707.538 27.3449   2
   1   3   1 693.213 23.9689   4
  -1   3  -1 701.076 23.7814   3
   1  -3  -1 697.799 23.8877   3
   1  -3  -1 710.756 28.0980   2
  -1   3  -1 705.536 24.1465   4
   1  -3  -1 734.762 24.2261   1
  -2   3   1 105.565 4.06588   4
  -2   3   1 109.461 4.02433   3
  -2  -3  -1 109.305 3.75225   3
  -2   3   1 108.075 4.00174   3
  -2  -3  -1 107.126 3.97295   1
   2   3  -1 107.096 3.95359   4
   2  -3   1 99.6879 4.05190   3
   2  -3   1 107.022 4.05373   3
  -2  -3  -1 110.135 6.16587   2
   2  -3   1 117.366 8.70805   2
   2  -3   1 109.268 4.48141   1
  -2   3   1 107.435 4.44683   1
  -2  -3  -1 108.091 3.75221   3
  -2  -3   1 107.692 5.32222   2
  -2   3  -1 107.808 4.07369   4
   2  -3  -1 109.115 4.45889   1
  -2   3  -1 107.250 4.43415   1
   2  -3  -1 105.782 4.05847   3
  -2   3  -1 106.737 3.97903   3
   2  -3  -1 100.052 8.03417   2
  -2   3  -1 110.487 4.00047   3
  -2  -3   1 110.576 3.84514   1
   3   3  -1 1817.41 62.3483   4
   3  -3   1 1903.25 63.1643   1
   3   3  -1 1806.50 62.2625   1
   3   3  -1 1851.10 62.2727   1
   3  -3   1 1787.95 70.5163   2
  -3   3   1 1799.78 63.0864   1
  -3   3   1 1815.49 70.0816   2
  -3   3  -1 1845.85 71.1852   2
  -3  -3   1 1883.86 66.1646   2
  -3  -3   1 1892.89 62.5186   1
  -3   3  -1 1851.61 63.1118   1
   3   3   1 1823.40 62.3928   1
   3  -3  -1 1954.79 71.2121   2
   3  -3  -1 1893.67 63.1408   1
  -4  -3  -1 31.7559 1.57109   3
  -4  -3  -1 27.1796 4.58773   2
  -4   3   1 30.5232 1.82633   3
   4  -3   1 32.1552 1.93379   3
  -4  -3  -1 34.3907 2.03211   1
   4  -3   1 28.9271 2.46134   1
  -4  -3  -1 30.6408 1.56435   3
   4  -3   1 29.9889 6.11984   2
  -4   3   1 30.5353 1.78716   4
  -4   3   1 33.6395 2.49078   1
  -4   3   1 31.7831 6.31071   2
   4   3  -1 32.5496 1.73705   1
   4  -3   1 29.9780 1.84706   3
  -4   3   1 34.3297 1.88498   3
  -4  -3   1 29.5972 1.51198   3
   4   3   1 31.1807 1.77102   1
  -4  -3   1 38.9723 5.08675   2
   4  -3  -1 32.6007 2.39516   1
  -4  -3   1 32.7606 1.54391   3
   4   3   1 31.4436 1.24051   3
  -4  -3   1 32.0509 1.92051   1
   4  -3  -1 32.7184 1.93357   3
  -4   3  -1 32.7461 1.78314   4
  -4   3  -1 33.1524 2.51703   1
   4  -3  -1 32.6529 6.37982   2
   4   3   1 30.3964 1.25026   3
  -4   3  -1 29.8008 5.87584   2
  -4   3  -1 31.4187 1.82307   3
   4   3   1 30.1684 1.78045   1
  -4   3  -1 32.7604 1.88877   3
   4  -3  -1 30.7284 1.86928   3
  -5   3   1 328.136 20.4087   2
  -5   3   1 333.158 11.6304   4
   5  -3   1 334.483 11.7846   3
  -5   3   1 314.666 11.6660   3
  -5  -3  -1 307.429 11.4333   3
  -5  -3  -1 334.277 12.0446   1
   5   3  -1 320.392 12.0753   1
   5  -3   1 318.440 11.7085   3
  -5  -3  -1 335.972 18.4089   2
  -5   3   1 323.706 12.5602   1
   5   3  -1 316.605 11.1385   3
  -5  -3  -1 318.163 11.4732   3
  -5   3   1 336.147 11.7351   3
   5  -3   1 333.411 12.6137   1
   5   3  -1 336.206 11.7521   1
   5   3  -1 315.853 11.1322   3
   5  -3   1 313.073 21.2405   2
   5  -3  -1 328.462 12.5389   1
   5  -3  -1 332.507 11.7795   3
  -5  -3   1 332.768 17.9933   2
   5   3   1 327.260 11.7873   1
   5   3   1 324.835 11.2023   3
  -5   3  -1 313.626 11.5335   4
  -5   3  -1 331.040 12.6077   1
  -5  -3   1 309.483 11.4093   3
  -5   3  -1 321.498 11.6902   3
   5   3   1 318.399 11.1769   3
  -5   3  -1 331.937 11.7188   3
  -5  -3   1 320.495 11.4278   3
   5   3   1 335.781 11.8300   1
  -5  -3   1 330.159 11.9708   1
   5  -3  -1 313.199 11.6849   3
  -5   3  -1 364.394 21.5105   2
  -6   3   1 144.369 5.82346   3
   6   3  -1 141.948 5.99808   1
  -6  -3  -1 145.580 5.59361   3
   6  -3   1 135.890 5.79680   3
  -6  -3  -1 132.531 5.52208   3
  -6   3   1 155.175 5.73378   4
  -6   3   1 142.055 5.83543   3
   6  -3   1 150.868 6.77883   1
  -6   3   1 146.603 6.75172   1
   6   3  -1 147.494 5.95948   1
   6  -3   1 147.183 14.4391   2
  -6  -3  -1 145.363 12.3857   2
   6  -3   1 140.263 5.84950   3
  -6  -3  -1 139.339 5.21670   4
   6   3  -1 139.569 5.21447   3
  -6  -3  -1 142.469 6.23554   1
   6  -3  -1 142.480 14.0752   2
   6   3   1 141.193 5.24552   3
  -6  -3   1 146.691 6.25195   1
  -6  -3   1 156.990 12.3043   2
  -6   3  -1 143.995 5.83131   3
  -6   3  -1 150.027 5.64299   4
  -6   3  -1 162.574 15.4933   2
  -6   3  -1 142.750 5.81433   3
   6   3   1 143.589 5.99830   1
   6   3   1 140.305 5.27881   3
  -6  -3   1 140.059 5.54058   3
   6   3   1 148.949 6.00979   1
  -6  -3   1 151.242 5.58592   3
   6  -3  -1 139.522 5.79744   3
   6  -3  -1 143.937 5.88596   3
  -6   3  -1 143.527 6.74419   1
   6  -3  -1 138.960 6.71680   1
  -7   3   1 52.4547 2.79903   4
  -7   3   1 53.1549 2.98956   3
   7  -3   1 61.5212 3.98018   1
   7  -3   1 49.8270 2.93066   3
   7   3  -1 53.2457 3.16330   1
   7   3  -1 53.1892 3.20140   1
   7  -3   1 48.3176 9.33607   2
  -7  -3  -1 39.2801 8.25234   2
  -7   3   1 49.9707 2.98380   3
  -7  -3  -1 53.6570 3.49451   1
  -7   3   1 51.8015 3.83727   1
  -7   3   1 40.2745 8.77628   2
  -7  -3  -1 52.5521 2.74424   3
   7  -3   1 53.6864 3.13805   3
   7   3  -1 54.0464 2.36923   3
  -7  -3  -1 50.9597 2.75562   3
  -7  -3  -1 52.9533 2.31993   4
   7  -3  -1 55.3622 3.15796   3
  -7  -3   1 57.1152 2.55801   4
   7  -3  -1 51.2306 3.11813   3
  -7   3  -1 54.8798 2.99863   3
  -7   3  -1 51.1163 3.04261   3
   7  -3  -1 55.4950 3.88878   1
  -7  -3   1 44.0205 8.33923   2
  -7   3  -1 57.8305 10.5926   2
   7   3   1 56.1614 3.26611   1
   7   3   1 54.2287 2.44615   3
  -7   3  -1 48.5425 3.77160   1
   7   3   1 50.9935 2.36870   3
  -7   3  -1 48.6177 3.01774   4
  -7  -3   1 52.9066 2.76044   3
  -7  -3   1 56.5333 3.49587   1
   7  -3  -1 39.5476 8.95314   2
  -7  -3   1 53.3564 2.73608   3
   7   3   1 51.6678 3.16439   1
  -8  -3  -1 200.956 7.42848   4
  -8   3   1 201.335 9.39492   1
  -8  -3  -1 215.279 8.07212   3
   8   3  -1 200.622 7.56327   3
   8  -3   1 216.306 19.8681   2
   8  -3   1 208.181 8.30298   3
   8   3  -1 192.234 9.28287   1
  -8   3   1 205.870 8.23215   3
  -8   3   1 214.727 19.3492   2
   8   3  -1 202.135 10.2112   1
  -8  -3  -1 179.949 19.1929   2
  -8  -3  -1 193.564 8.86768   1
   8  -3   1 213.285 9.45966   1
   8  -3   1 198.566 8.17309   3
  -8   3   1 205.989 8.27172   3
  -8   3   1 207.614 8.00143   4
   8  -3  -1 205.968 8.22034   3
   8   3   1 201.558 8.58705   1
   8  -3  -1 208.900 19.3393   2
   8   3   1 213.467 7.65950   3
  -8   3  -1 209.972 9.57122   1
  -8  -3   1 211.114 8.02712   3
   8   3   1 210.839 7.65697   3
  -8  -3   1 204.686 8.04789   3
  -8  -3   1 213.296 19.9945   2
   8  -3  -1 207.654 8.31955   3
   8   3   1 187.145 10.1163   1
  -8   3  -1 207.735 8.26368   3
  -8   3  -1 210.627 8.24901   3
   8  -3  -1 221.021 9.54639   1
  -8  -3   1 213.721 7.65031   4
  -8  -3   1 214.045 8.97458   1
  -8   3  -1 221.937 20.0081   2
  -8   3  -1 209.665 7.93959   4
  -9   3   1 122.506 7.09456   1
  -9  -3  -1 140.586 15.2360   2
   9   3  -1 129.842 6.13265   1
   9  -3   1 120.018 6.48086   3
  -9  -3  -1 124.263 6.51003   1
  -9   3   1 118.875 5.35575   4
   9  -3   1 121.108 5.63623   3
   9  -3   1 126.020 7.05141   1
  -9   3   1 118.066 16.2493   2
  -9  -3  -1 136.108 5.62010   3
  -9   3   1 126.438 5.71865   3
  -9  -3  -1 113.988 4.70884   4
   9   3  -1 111.283 4.96487   3
  -9  -3  -1 116.241 5.40167   3
   9  -3   1 139.668 17.1203   2
  -9   3   1 126.334 5.81814   3
  -9  -3   1 114.207 5.38195   3
  -9   3  -1 122.775 5.67363   3
   9   3   1 116.813 6.18165   1
   9   3   1 125.294 5.01673   3
   9  -3  -1 133.213 5.91285   3
  -9   3  -1 119.705 5.28097   4
  -9   3  -1 121.005 16.9021   2
  -9  -3   1 119.857 6.41462   1
  -9  -3   1 117.388 4.94872   4
   9  -3  -1 129.237 6.95845   1
   9   3   1 130.275 6.23560   1
   9  -3  -1 125.749 17.2589   2
  -9  -3   1 130.255 14.4904   2
  -9   3  -1 129.037 5.79650   3
   9   3   1 124.754 5.22634   3
  -9  -3   1 133.275 5.56952   3
  -9   3  -1 125.318 6.98507   1
   9  -3  -1 128.225 5.70167   3
 -10   3   1 27.8773 3.05107   3
 -10  -3  -1 29.8913 2.62294   3
 -10  -3  -1 31.7938 8.42353   2
 -10   3   1 33.1351 2.62369   4
 -10   3   1 26.0376 2.75253   3
  10   3  -1 25.0251 3.85566   1
  10  -3   1 24.4648 3.45699   1
 -10  -3  -1 30.5557 2.77762   3
  10  -3   1 32.0982 3.56689   3
 -10   3   1 22.7773 8.64611   2
  10   3  -1 30.2137 3.12582   1
 -10  -3  -1 26.5782 1.70435   4
  10  -3   1 23.9706 10.0151   2
 -10   3   1 27.8717 3.66045   1
 -10   3  -1 26.1263 9.33063   2
 -10  -3   1 24.4546 2.50647   3
  10  -3  -1 33.3186 10.6853   2
  10  -3  -1 28.9035 3.62414   3
 -10  -3   1 40.4527 9.72061   2
 -10   3  -1 28.4219 2.89837   3
 -10  -3   1 21.8464 3.01190   1
  10  -3  -1 31.3848 3.79377   1
 -10   3  -1 21.7612 3.34173   1
 -10  -3   1 33.3156 3.13633   4
  10   3   1 31.1905 3.32053   1
  10   3   1 29.1893 2.08827   3
 -10  -3   1 28.8696 2.77232   3
 -10   3  -1 29.2060 4.44194   3
 -10   3  -1 28.0228 2.46081   4
  11  -3   1 36.6612 4.21053   1
 -11   3   1 38.3874 3.37516   3
  11   3  -1 40.5063 3.61004   1
 -11  -3  -1 32.0566 2.96407   3
 -11  -3  -1 36.4346 3.11313   3
 -11  -3  -1 32.0741 1.93284   4
 -11   3   1 37.5963 3.22888   3
 -11   3   1 30.4497 10.6670   2
 -11   3   1 34.0208 4.33667   1
 -11   3   1 33.3365 2.79595   4
 -11  -3  -1 32.0190 11.5458   2
  11  -3   1 38.4123 3.45771   3
 -11  -3   1 31.9262 2.22663   4
 -11   3  -1 19.4391 10.6601   2
  11   3   1 41.9696 3.72576   1
  11   3   1 30.0082 2.75720   3
 -11   3  -1 31.9466 6.30862   1
 -11   3  -1 37.1640 3.46379   3
  11   3   1 45.5973 5.04138   1
 -11  -3   1 51.2763 11.4433   2
  11  -3  -1 35.3885 3.30262   3
 -11   3  -1 38.9591 3.19960   3
 -11  -3   1 34.6113 2.95253   3
 -11  -3   1 27.0107 3.57149   1
 -11  -3   1 39.0307 3.09666   3
  11  -3  -1 31.8582 11.1631   2
  11  -3  -1 32.5107 4.10941   1
 -11   3  -1 27.6776 2.65327   4
 -12   3   1 1.86324 1.68107   3
 -12  -3  -1 -4.9646 8.27031   2
  12  -3   1 4.36110 2.57348   3
 -12  -3  -1 0.69590 1.48029   3
  12   3  -1 3.78964 2.01009   1
  12   3  -1 0.46240 0.88335   3
 -12   3   1 -3.3492 2.52485   1
  12  -3   1 0.95749 2.37927   1
  12   3  -1 -1.1094 1.94249   1
 -12   3   1 35.1313 10.9132   2
 -12  -3  -1 2.30245 0.86418   4
 -12   3   1 1.46265 1.48121   4
 -12  -3  -1 0.72084 1.32877   3
 -12  -3  -1 -8.6197 9.95179   2
 -12   3  -1 1.67628 1.73642   3
  12  -3  -1 2.53058 2.97492   3
 -12   3  -1 16.0825 9.64368   2
  12   3   1 0.64200 2.79813   1
 -12  -3   1 2.03172 1.61278   3
  12  -3  -1 1.40182 2.48485   1
 -12  -3   1 1.83868 2.18868   1
  12   3   1 2.41675 1.94063   1
  12  -3  -1 4.81282 12.1838   2
 -12  -3   1 1.58416 1.00723   4
 -12  -3   1 -2.7657 9.27160   2
 -12   3  -1 0.95284 1.42367   4
  12   3   1 0.86296 0.90900   3
 -12  -3   1 0.07953 1.39271   3
 -13  -3  -1 1.99262 1.69816   3
 -13   3   1 1.15384 1.88068   4
 -13  -3  -1 -0.2818 1.34010   3
 -13   3   1 1.50247 3.18716   1
 -13   3   1 1.45805 1.80522   3
  13  -3   1 0.77684 2.86264   1
  13  -3   1 1.87165 3.31637   1
  13  -3   1 1.51307 1.84087   3
  13   3  -1 -2.2127 2.36105   1
  13   3  -1 3.09023 1.37246   3
 -13  -3  -1 15.5954 13.5767   2
  13  -3  -1 4.59579 2.08593   3
 -13   3  -1 1.50038 1.58662   4
  13   3   1 0.43539 1.17610   3
 -13   3  -1 2.16240 2.04222   3
 -13  -3   1 1.91539 1.07299   4
  13   3   1 2.94168 2.43425   1
 -13   3  -1 -13.894 12.6860   2
 -13  -3   1 1.07885 1.73018   3
  13  -3  -1 7.10630 3.00134   1
 -13  -3   1 0.01731 1.38959   3
 -13   3  -1 -16.358 13.1740   2
 -14   3   1 5.25347 1.94360   4
 -14   3   1 9.17629 2.46511   3
 -14   3   1 32.7003 20.9134   2
  14  -3   1 4.08341 1.94277   3
 -14  -3  -1 5.16158 1.94925   3
 -14   3  -1 16.4599 23.7571   2
 -14  -3   1 6.17858 1.22199   4
 -14  -3   1 7.15561 2.01620   3
 -14   3  -1 5.93433 1.81479   4
 -14   3  -1 5.47748 2.10790   3
  14  -3  -1 4.29804 1.86771   3
   0  -4  -1 344.210 12.0715   3
   0  -4  -1 344.975 12.0809   3
   0  -4  -1 356.565 12.3523   1
   0  -4   1 353.218 12.2816   1
   0  -4   1 346.804 12.0264   3
   0  -4   1 341.053 12.0243   3
   0  -4   1 370.793 15.1802   2
   0   4   1 375.814 12.1656   1
   0  -4  -1 350.416 15.4520   2
   0   4  -1 353.863 12.3344   4
   0   4   1 358.638 12.3080   4
   1  -4   1 154.877 5.68085   3
  -1  -4  -1 157.870 7.81215   2
  -1   4   1 156.538 5.54220   3
  -1   4   1 158.005 5.54426   3
   1   4  -1 161.819 5.81502   4
  -1   4   1 161.885 6.00492   1
  -1  -4  -1 159.138 5.45767   3
  -1  -4  -1 163.647 5.67875   1
   1  -4   1 165.999 9.89410   2
   1  -4   1 160.987 6.05943   1
   1  -4   1 157.680 5.67753   3
  -1  -4  -1 155.313 5.44887   3
  -1   4   1 167.861 9.49199   2
  -1   4   1 160.643 5.85845   4
  -1   4  -1 161.238 5.88862   4
   1  -4  -1 160.378 5.72029   3
   1   4   1 157.331 5.76621   4
  -1   4  -1 160.465 9.19307   2
   1  -4  -1 151.990 5.69392   3
   1  -4  -1 154.411 9.71073   2
  -1   4  -1 160.649 8.94635   2
  -1   4  -1 157.167 5.47597   3
  -1   4  -1 160.165 5.47791   3
  -1  -4   1 162.960 5.50306   1
   1  -4  -1 163.317 6.10330   1
  -1  -4   1 160.032 6.55172   2
   2   4  -1 933.700 31.2485   4
  -2  -4  -1 932.995 30.9179   3
   2  -4   1 900.856 31.2710   3
   2  -4   1 887.622 31.2740   3
   2  -4   1 974.084 31.8307   1
  -2   4   1 971.974 31.4122   4
  -2   4   1 916.151 31.1857   3
  -2  -4  -1 929.579 31.1376   1
  -2   4   1 898.789 37.2277   2
  -2   4   1 945.116 31.7552   1
  -2  -4  -1 917.297 30.9192   3
   2  -4   1 888.668 37.8665   2
  -2  -4  -1 933.931 35.1671   2
  -2   4  -1 893.302 31.1486   3
   2  -4  -1 883.895 31.2816   3
   2  -4  -1 882.555 31.2711   3
  -2   4  -1 957.583 31.4025   4
  -2   4  -1 902.734 36.9391   2
  -2  -4   1 932.577 31.8520   2
   2  -4  -1 881.961 37.8290   2
   2  -4  -1 938.940 31.7960   1
   2   4   1 907.637 31.3493   4
  -2   4  -1 932.152 31.1697   3
   3  -4   1 461.072 16.0664   3
  -3   4   1 469.357 16.6606   1
  -3  -4  -1 469.170 15.6655   3
  -3   4   1 433.467 15.9513   3
   3  -4   1 448.500 16.0248   3
  -3   4   1 456.287 15.9716   3
  -3  -4  -1 451.679 15.6636   3
   3  -4   1 470.573 23.9334   2
  -3   4   1 461.111 16.0845   4
   3   4  -1 456.059 15.8636   4
   3  -4   1 465.561 16.6863   1
   3  -4  -1 456.376 23.7460   2
  -3   4  -1 465.462 16.6255   1
  -3   4  -1 449.723 15.9857   3
  -3  -4   1 464.315 15.5981   3
   3   4   1 446.357 15.7685   4
  -3   4  -1 457.239 15.9541   3
  -3  -4   1 477.898 15.8518   1
   3  -4  -1 475.880 16.0681   3
  -3   4  -1 458.585 16.0593   4
   3  -4  -1 473.514 16.7106   1
  -3  -4   1 488.327 18.7252   2
  -3  -4   1 468.500 15.5896   3
   3  -4  -1 439.387 16.0395   3
  -4  -4  -1 481.191 16.9921   3
   4  -4   1 520.084 18.1971   1
  -4   4   1 464.809 17.2621   3
  -4   4   1 497.578 17.3653   4
  -4  -4  -1 505.097 22.7022   2
  -4   4   1 538.995 18.2410   1
  -4   4   1 487.267 25.8605   2
   4   4  -1 503.663 17.0761   4
   4  -4   1 494.284 17.3736   3
   4  -4   1 491.259 17.4061   3
   4  -4   1 495.068 26.6912   2
  -4  -4  -1 505.198 22.4096   2
   4   4   1 487.499 16.9610   1
  -4  -4   1 494.726 16.9524   3
  -4   4  -1 489.953 25.9095   2
   4  -4  -1 534.087 27.2675   2
   4   4   1 484.112 16.9459   1
   4   4   1 485.864 16.9573   4
   4  -4  -1 474.342 17.3448   3
   4  -4  -1 504.985 18.1741   1
  -4   4  -1 524.412 18.1781   1
  -4   4  -1 494.081 17.2862   3
  -4  -4   1 475.223 21.5897   2
  -4  -4   1 479.973 17.6677   1
   4  -4  -1 499.671 17.4165   3
  -4   4  -1 502.737 17.3514   4
   5  -4   1 881.548 30.8891   3
  -5   4   1 926.406 31.8561   1
  -5   4   1 888.683 30.8292   3
  -5   4   1 895.135 42.0535   2
  -5   4   1 940.247 30.8761   4
   5  -4   1 957.133 31.9269   1
   5   4  -1 907.085 30.5488   1
  -5  -4  -1 887.430 30.5373   3
   5  -4   1 864.006 42.4060   2
   5   4  -1 927.045 30.5911   1
  -5  -4  -1 911.164 37.9351   2
   5  -4   1 804.611 31.3732   3
  -5   4   1 915.180 30.8672   3
  -5  -4  -1 874.189 30.5292   3
   5  -4  -1 881.894 30.8882   3
  -5  -4   1 877.402 31.1182   1
   5  -4  -1 841.857 31.0337   3
   5  -4  -1 930.334 31.8497   1
   5   4   1 911.384 30.6950   1
  -5   4  -1 857.451 30.7962   3
  -5   4  -1 884.855 41.6433   2
  -5   4  -1 938.519 31.8592   1
  -5  -4   1 895.082 30.4998   3
   5  -4  -1 873.194 42.3807   2
   5   4   1 932.510 30.6862   1
  -5   4  -1 895.885 30.8498   3
  -5  -4   1 903.462 37.3685   2
  -5   4  -1 878.133 30.7929   4
  -5  -4   1 894.974 30.5096   3
  -6   4   1 1440.10 49.1916   3
  -6   4   1 1463.17 49.2023   3
  -6  -4  -1 1539.59 59.0302   2
  -6   4   1 1389.53 49.0888   4
   6  -4   1 1384.58 50.2232   1
  -6   4   1 1437.38 50.3075   1
   6  -4   1 1411.47 63.4566   2
   6   4  -1 1493.34 49.0942   1
   6  -4   1 1404.32 49.2176   3
  -6  -4  -1 1460.69 48.9001   3
   6  -4   1 1436.63 49.4307   3
  -6   4   1 1456.98 62.9631   2
   6   4  -1 1446.94 49.0357   1
  -6  -4  -1 1405.09 48.8716   3
   6  -4  -1 1392.91 49.1977   3
  -6   4  -1 1454.53 49.2085   3
  -6  -4   1 1463.69 58.0542   2
   6   4   1 1431.22 49.1135   1
  -6   4  -1 1435.34 49.1743   3
   6  -4  -1 1444.74 49.9166   3
  -6  -4   1 1469.47 49.5190   1
  -6  -4   1 1397.83 48.8454   3
   6   4   1 1428.18 49.1439   1
  -6   4  -1 1446.66 62.6933   2
  -6   4  -1 1438.72 49.0910   4
   6  -4  -1 1414.12 63.3451   2
   6  -4  -1 1490.98 50.3788   1
  -6   4  -1 1446.93 50.3092   1
  -6  -4   1 1432.39 48.8512   3
  -7   4   1 68.8014 4.58530   1
   7  -4   1 71.0042 4.56422   1
  -7   4   1 67.7310 3.60446   3
   7   4  -1 75.4981 3.61869   1
  -7  -4  -1 73.9523 3.36605   3
  -7   4   1 73.1363 3.51658   4
  -7  -4  -1 72.8627 2.95148   4
  -7   4   1 78.3108 13.1068   2
   7   4  -1 76.5133 3.59426   1
  -7  -4  -1 61.4958 11.7201   2
  -7  -4  -1 67.7836 3.29279   3
   7  -4   1 69.5192 3.84075   3
  -7   4   1 72.5110 3.67154   3
   7  -4   1 70.6778 3.64877   3
   7  -4   1 56.4874 11.0128   2
  -7  -4   1 70.1690 11.8208   2
  -7  -4   1 73.7958 3.34371   3
   7  -4  -1 75.2940 4.67698   1
   7   4   1 74.1480 3.63695   1
  -7   4  -1 71.6694 3.51808   4
   7   4   1 71.6210 2.72961   3
   7  -4  -1 72.0848 3.79945   3
  -7   4  -1 69.2697 3.65657   3
   7  -4  -1 67.5363 3.62136   3
   7   4   1 71.8705 3.68122   1
   7   4   1 68.4724 2.66447   3
  -7   4  -1 71.0783 4.59918   1
   7  -4  -1 71.2130 12.2191   2
  -7  -4   1 74.5053 4.06337   1
  -7  -4   1 71.1859 3.29627   3
  -7   4  -1 70.7019 3.64052   3
  -8   4   1 292.984 11.5334   3
  -8   4   1 314.072 11.4365   4
  -8  -4  -1 333.760 22.3354   2
  -8   4   1 311.125 11.6121   3
   8  -4   1 311.593 11.7692   3
  -8   4   1 340.877 25.2536   2
  -8  -4  -1 300.509 10.7101   4
   8   4  -1 297.143 10.5117   3
   8   4  -1 304.378 11.6025   1
  -8   4   1 299.163 12.8605   1
   8   4  -1 299.287 10.5143   3
   8   4  -1 311.234 11.6616   1
  -8  -4  -1 282.762 11.1978   3
   8  -4   1 307.081 24.9488   2
   8  -4   1 292.702 12.8257   1
  -8  -4  -1 301.489 11.2636   3
   8  -4   1 296.691 11.5720   3
  -8  -4   1 299.931 11.2405   3
  -8   4  -1 290.256 11.5114   3
   8  -4  -1 351.799 25.9698   2
  -8  -4   1 306.502 10.9062   4
  -8   4  -1 320.154 11.6717   3
   8  -4  -1 310.851 12.4224   3
   8  -4  -1 314.928 13.0186   1
   8   4   1 326.299 10.7376   3
  -8  -4   1 303.261 12.1380   1
   8   4   1 299.933 10.6090   3
  -8  -4   1 349.725 22.0941   2
  -8   4  -1 330.941 24.6851   2
   8   4   1 307.337 11.7432   1
  -8   4  -1 289.247 12.7909   1
  -8   4  -1 303.393 11.3396   4
   8  -4  -1 287.969 11.5023   3
  -8  -4   1 296.527 11.2279   3
   8   4   1 300.539 11.6833   1
  -9  -4  -1 31.1339 1.82531   4
   9  -4   1 22.3544 8.74464   2
   9  -4   1 35.8305 3.08851   3
  -9   4   1 33.3632 2.70054   4
   9   4  -1 31.6773 2.80198   1
   9  -4   1 32.4405 3.68651   1
  -9   4   1 20.5259 8.25588   2
  -9  -4  -1 36.8111 2.64049   3
  -9  -4  -1 33.3256 2.47641   3
   9  -4   1 32.8024 2.74782   3
  -9  -4  -1 19.5704 7.49544   2
  -9   4   1 27.0685 3.66388   3
   9   4  -1 33.2430 1.65186   3
   9   4  -1 33.2291 1.68480   3
   9   4  -1 33.5359 2.76034   1
  -9   4   1 34.4687 2.92546   3
  -9   4   1 30.5111 3.75729   1
   9  -4  -1 33.7489 2.76984   3
   9   4   1 34.4496 2.87959   1
   9  -4  -1 32.3752 10.5067   2
  -9  -4   1 31.9985 2.47710   3
   9  -4  -1 38.5497 4.08836   1
   9  -4  -1 31.4024 2.93838   3
  -9  -4   1 24.5106 7.72749   2
  -9   4  -1 35.8007 4.13719   1
  -9  -4   1 35.5508 2.60484   3
  -9   4  -1 37.7918 2.99422   3
  -9  -4   1 36.2412 3.45550   1
  -9  -4   1 33.3779 2.14216   4
  -9   4  -1 42.5659 10.4949   2
   9   4   1 26.9204 2.78796   1
  -9   4  -1 34.0975 2.63037   4
   9   4   1 33.4887 1.76234   3
   9   4   1 30.5556 2.20157   3
  10  -4   1 155.110 7.06027   3
  10   4  -1 150.707 5.71620   3
  10  -4   1 151.281 7.13693   3
 -10   4   1 158.924 6.71816   4
  10  -4   1 152.581 19.7846   2
  10  -4   1 155.878 8.51966   1
 -10  -4  -1 141.411 17.0215   2
 -10  -4  -1 161.012 6.74629   3
 -10  -4  -1 139.655 7.07000   3
 -10   4   1 142.855 9.25210   1
 -10   4   1 149.075 18.9697   2
  10   4  -1 155.755 7.08792   1
 -10  -4  -1 146.948 5.75287   4
 -10   4   1 154.527 7.01222   3
 -10  -4  -1 155.331 17.8320   2
  10   4  -1 161.944 7.18498   1
 -10   4   1 146.384 8.32425   3
 -10   4  -1 167.283 7.19399   3
  10   4   1 160.064 7.27100   1
 -10  -4   1 146.488 6.57487   3
  10   4   1 160.177 7.21178   1
  10  -4  -1 171.926 7.19268   3
 -10   4  -1 156.350 8.47689   1
  10  -4  -1 175.599 8.70333   1
 -10  -4   1 167.504 6.76633   3
 -10  -4   1 150.950 7.70927   1
 -10   4  -1 156.349 19.3676   2
 -10  -4   1 174.977 18.3988   2
  10  -4  -1 142.856 18.9152   2
  10  -4  -1 146.650 7.32152   3
  10   4   1 146.146 5.77543   3
 -10  -4   1 148.041 6.23662   4
 -10   4  -1 160.296 6.63620   4
 -10   4  -1 151.576 7.23937   3
  11  -4   1 2.66061 10.0121   2
  11   4  -1 0.18251 1.50185   1
  11  -4   1 2.94320 2.18034   1
 -11   4   1 -0.7910 1.40577   3
 -11   4   1 0.82840 1.43416   4
 -11   4   1 1.29359 7.44005   2
 -11  -4  -1 -0.2842 0.65478   4
  11   4  -1 1.92594 0.91988   3
 -11  -4  -1 0.34352 8.55066   2
  11   4  -1 0.43455 1.69187   1
 -11   4   1 1.42019 2.56734   1
 -11  -4  -1 -3.4814 9.24317   2
  11  -4   1 2.82012 1.73847   3
 -11  -4  -1 1.33509 1.35834   3
 -11  -4  -1 -0.0672 1.12410   3
 -11  -4   1 -1.0398 0.93015   4
  11   4   1 1.42317 0.71149   3
  11   4   1 -0.5559 1.72222   1
  11  -4  -1 -0.4599 8.66809   2
  11   4   1 0.56314 1.48639   1
 -11  -4   1 1.50337 1.35686   3
  11  -4  -1 3.21413 1.83918   3
 -11   4  -1 -0.1931 1.52706   3
 -11  -4   1 -19.820 8.11502   2
 -11  -4   1 -0.5515 1.73956   1
 -11  -4   1 0.39773 1.08483   3
  11  -4  -1 6.64132 2.60698   1
 -11   4  -1 0.56545 1.50939   4
 -11   4  -1 19.8453 9.19098   2
 -12  -4  -1 10.5710 1.94458   3
 -12   4   1 12.3258 3.40672   1
  12  -4   1 7.95592 2.96973   1
 -12   4   1 -10.685 11.0733   2
 -12   4   1 15.2169 2.85271   4
 -12   4   1 13.6019 2.47469   3
  12   4  -1 8.99354 2.34903   1
 -12  -4  -1 28.1006 12.5866   2
 -12  -4  -1 11.3830 2.11112   3
 -12  -4  -1 10.4125 1.25377   4
 -12  -4   1 11.6260 1.49710   4
  12   4   1 7.70240 2.34297   1
 -12  -4   1 11.7136 2.15994   3
 -12   4  -1 12.0376 2.22042   4
  12  -4  -1 7.68295 2.92990   1
  12  -4  -1 18.0763 12.3684   2
 -12  -4   1 12.7517 2.21673   3
 -12   4  -1 15.4553 2.63432   3
 -12   4  -1 -3.7540 12.0623   2
  13  -4   1 7.93245 3.45213   1
  13   4  -1 0.69355 2.47330   1
 -13   4   1 6.51809 2.35740   3
 -13   4   1 -4.4082 3.14766   1
 -13   4   1 -0.0240 1.88751   4
 -13   4   1 -24.025 13.6357   2
 -13  -4  -1 -2.3115 13.8167   2
 -13  -4  -1 2.91952 1.75284   3
 -13   4  -1 1.95706 1.85439   4
 -13   4  -1 -5.8394 13.6814   2
  13  -4  -1 0.94269 1.93379   3
 -13  -4   1 2.23753 1.89389   3
 -13  -4   1 1.38345 1.03348   4
 -13   4  -1 3.72103 1.98527   3
 -13   4  -1 -14.735 15.0259   2
  13   4   1 0.59377 2.40036   1
 -13  -4   1 -2.0640 13.7997   2
  13  -4  -1 5.50621 3.09414   1
 -14   4   1 24.9024 2.94583   4
  14  -4   1 27.2053 3.78314   3
 -14  -4  -1 26.2568 4.84584   3
 -14   4   1 -12.595 29.2217   2
 -14   4   1 22.7643 3.03009   3
 -14   4  -1 30.0125 3.97265   3
 -14  -4   1 20.5668 4.46269   3
  14  -4  -1 28.8818 3.44631   3
 -14   4  -1 -23.541 28.0020   2
 -14   4  -1 22.7586 2.73915   4
   0   5   1 2.60969 0.95666   2
   0   5   1 0.87188 0.86389   2
   0  -5  -1 0.07014 0.34593   3
   0   5   1 0.09934 0.59492   4
   0  -5   1 0.53220 0.49467   1
   0   5  -1 -0.1869 0.63305   4
   0  -5  -1 0.08210 0.34269   3
   0  -5   1 2.27189 1.90559   2
   0  -5  -1 2.06491 1.78205   2
   0  -5   1 1.00848 0.33537   3
   0  -5  -1 2.43944 0.63076   1
   0  -5   1 0.35203 0.30800   3
   1  -5   1 3.27023 0.53864   3
  -1   5   1 4.80322 0.76573   1
  -1  -5  -1 4.03085 0.45627   3
   1  -5   1 4.93024 2.39360   2
   1  -5   1 3.40522 0.57070   3
  -1  -5  -1 2.80536 0.52893   1
  -1   5   1 0.68856 2.22944   2
  -1  -5  -1 3.23314 0.36927   3
  -1  -5  -1 2.88610 1.55262   2
   1   5  -1 1.90350 0.68077   4
  -1   5   1 2.25425 0.74482   4
   1  -5   1 4.11353 0.81764   1
   1  -5  -1 3.48770 0.56828   3
   1  -5  -1 -0.8698 1.92558   2
   1  -5  -1 2.48514 0.78357   1
   1   5   1 2.87973 0.67325   4
  -1  -5   1 2.37594 0.40066   1
  -1   5  -1 3.55218 1.93455   2
   1  -5  -1 2.72344 0.56554   3
  -1   5  -1 3.03071 1.85795   2
  -1   5  -1 4.29937 0.83129   4
  -1  -5   1 2.45152 1.18635   2
   2  -5   1 2.08537 0.59485   3
  -2   5   1 7.87236 2.94003   2
  -2   5   1 3.14918 0.86574   1
   2   5  -1 4.80227 0.78362   4
  -2  -5  -1 2.25713 0.47983   1
  -2   5   1 3.58412 0.54747   3
  -2  -5  -1 3.37220 0.38471   3
  -2  -5  -1 3.79550 0.39722   3
  -2   5   1 2.60067 0.51273   3
  -2  -5  -1 4.39903 1.54570   2
  -2   5   1 5.56077 0.95203   4
   2  -5   1 2.68176 0.89756   1
   2  -5   1 2.59347 2.46763   2
  -2   5  -1 4.89528 0.95264   4
  -2   5  -1 2.95489 0.49051   3
  -2   5  -1 2.74127 2.26316   2
   2  -5  -1 3.17688 2.84844   2
   2  -5  -1 2.26966 0.60949   3
   2  -5  -1 3.61689 0.93782   1
  -2   5  -1 4.71410 0.54036   3
   2   5   1 3.54359 0.69852   4
  -2   5  -1 5.43435 2.70530   2
  -3  -5  -1 2.39868 1.73383   2
   3  -5   1 2.82983 1.10352   1
  -3  -5  -1 3.58674 0.43858   3
   3  -5   1 1.12364 3.23708   2
  -3   5   1 3.40770 0.69801   3
   3  -5   1 3.41537 0.87140   3
  -3   5   1 5.41362 1.18185   1
  -3  -5  -1 3.78457 0.64427   1
  -3   5   1 3.87660 0.99598   4
   3   5  -1 5.55747 0.83367   4
  -3   5   1 3.98267 0.73545   3
  -3   5   1 0.41256 2.13520   2
   3  -5   1 3.10826 0.82137   3
   3   5   1 6.18889 0.78652   4
  -3  -5   1 4.43661 0.39137   3
  -3  -5   1 4.09992 1.53005   2
   3  -5  -1 3.27314 1.08410   1
   3  -5  -1 1.99933 0.80367   3
  -3   5  -1 4.23111 0.72015   3
   3  -5  -1 2.09425 3.52698   2
  -3   5  -1 2.14063 2.88895   2
  -3   5  -1 7.27158 0.98970   3
   3  -5  -1 3.63294 0.86145   3
  -4  -5  -1 20.0500 4.04574   2
  -4  -5  -1 20.0897 3.80174   2
  -4  -5  -1 26.6547 1.52187   3
   4  -5   1 25.6367 1.89186   3
   4  -5   1 23.4584 6.02585   2
  -4   5   1 24.9750 1.74390   3
  -4  -5  -1 28.1908 1.38360   3
  -4   5   1 27.5956 1.80090   3
   4  -5   1 28.8488 2.60233   1
   4   5  -1 26.1505 1.58810   4
  -4   5   1 26.4271 2.42102   1
   4   5   1 27.6790 1.46524   4
  -4   5  -1 27.0239 1.73339   3
  -4  -5   1 33.5837 4.17719   2
   4  -5  -1 25.8782 3.05164   3
   4  -5  -1 25.8604 2.56474   1
  -4  -5   1 29.1614 1.31292   3
   4  -5  -1 29.2707 6.28770   2
  -4  -5   1 27.2322 1.65316   1
  -4   5  -1 22.8962 2.37085   1
  -4   5  -1 29.9070 1.79585   3
   4  -5  -1 28.5434 1.93152   3
  -5  -5  -1 2.84975 2.93754   2
  -5  -5  -1 2.13244 0.62614   3
  -5  -5  -1 2.98529 0.66250   3
  -5  -5  -1 5.42969 2.60475   2
  -5   5   1 8.91295 4.81177   2
  -5   5   1 0.96644 1.26417   1
   5  -5   1 0.81994 0.93105   3
  -5   5   1 1.93362 0.87927   3
   5  -5   1 3.99384 3.85798   2
   5  -5   1 1.12770 0.96284   3
  -5   5   1 1.25908 1.02972   4
   5  -5   1 0.59852 1.30065   1
   5  -5  -1 1.05042 1.23434   1
  -5  -5   1 2.19588 0.60681   3
  -5   5  -1 1.70951 1.31940   1
  -5   5  -1 1.60516 1.02894   4
  -5   5  -1 1.51381 0.82469   3
  -5   5  -1 2.00649 3.63909   2
  -5  -5   1 1.43611 0.55285   3
   5  -5  -1 1.83767 0.97825   3
   5  -5  -1 0.46222 4.10272   2
   5  -5  -1 1.56586 0.91156   3
  -5  -5   1 0.18265 2.50901   2
  -5  -5   1 0.53250 0.79153   1
  -6   5   1 13.1252 1.65387   3
  -6   5   1 8.26308 5.02530   2
   6  -5   1 14.2062 1.72188   3
  -6  -5  -1 12.2698 1.29839   3
  -6  -5  -1 12.2967 4.23579   2
   6  -5   1 13.5514 1.75635   3
  -6   5   1 12.5828 1.66884   3
  -6   5   1 14.3526 1.74101   4
  -6   5   1 10.0293 1.98374   1
  -6  -5  -1 11.1723 1.26147   3
   6  -5   1 13.2502 2.18682   1
   6  -5   1 13.4150 5.79880   2
  -6  -5  -1 7.64288 4.03075   2
   6   5  -1 12.4802 0.84541   1
  -6  -5   1 11.3921 1.51041   1
   6   5   1 13.1934 1.13057   1
  -6   5  -1 12.6046 5.25132   2
  -6   5  -1 11.9291 1.58612   4
   6  -5  -1 8.15234 1.87713   1
  -6  -5   1 13.9370 1.30991   3
   6   5   1 12.0291 1.09230   1
   6  -5  -1 24.1510 7.27303   2
  -6   5  -1 12.3863 1.64870   3
  -6  -5   1 4.96614 3.60343   2
   6  -5  -1 10.9083 1.54679   3
   6  -5  -1 12.3084 1.58889   3
  -6   5  -1 12.7059 2.07345   1
  -6  -5   1 13.2155 1.26540   3
   7   5  -1 39.9572 2.24034   1
   7  -5   1 47.8413 3.08113   3
  -7   5   1 41.9586 3.64666   1
  -7   5   1 44.3077 2.88351   3
  -7   5   1 46.3137 2.87718   4
   7  -5   1 43.4866 3.66704   1
   7   5  -1 48.8155 2.50158   1
   7  -5   1 40.5938 9.78920   2
  -7   5   1 43.1976 2.77973   3
  -7  -5  -1 50.4936 8.43641   2
  -7   5   1 51.8653 10.6633   2
  -7  -5  -1 45.1894 2.47859   3
   7  -5   1 44.5779 2.92460   3
  -7  -5  -1 37.8163 7.80331   2
  -7  -5  -1 42.5623 2.40445   3
   7  -5  -1 44.2513 2.86906   3
  -7  -5   1 45.7022 2.45231   3
  -7  -5   1 43.1188 7.76576   2
  -7   5  -1 43.9647 2.80366   3
  -7   5  -1 46.6182 2.81917   4
  -7   5  -1 44.2819 2.86436   3
   7  -5  -1 49.3067 3.82117   1
  -7  -5   1 42.5271 2.41235   3
   7   5   1 45.3619 2.42650   1
  -7   5  -1 35.4513 8.66911   2
  -7  -5   1 44.4983 3.01363   1
   7  -5  -1 46.7294 3.13680   3
   7  -5  -1 45.8119 10.0289   2
  -7   5  -1 48.9886 3.97834   1
   8  -5   1 2.94257 1.49391   3
   8   5  -1 2.69391 1.03619   1
   8   5  -1 4.54949 1.04436   1
   8  -5   1 8.27478 2.14873   1
  -8   5   1 3.47554 3.11327   1
  -8   5   1 6.93662 1.48553   3
   8  -5   1 5.78808 7.27176   2
  -8  -5  -1 2.02102 5.36294   2
  -8   5   1 3.99980 1.32268   3
  -8   5   1 14.2282 7.34057   2
  -8  -5  -1 4.89432 1.09251   3
  -8  -5  -1 -4.0170 3.93961   2
  -8  -5  -1 3.64952 1.07143   3
  -8   5   1 6.04737 1.50030   4
   8  -5   1 4.33756 1.35609   3
  -8  -5  -1 4.32322 0.87313   4
  -8  -5   1 4.11150 1.05654   4
  -8  -5   1 3.06566 4.21646   2
   8   5   1 4.84854 1.12014   1
   8   5   1 3.84910 1.16615   1
  -8   5  -1 3.94858 1.41014   3
  -8   5  -1 8.31905 7.08876   2
   8  -5  -1 3.78214 1.32155   3
  -8  -5   1 3.83651 1.48823   1
   8  -5  -1 11.8919 7.25942   2
  -8  -5   1 5.69035 1.16421   3
   8  -5  -1 2.98768 1.67504   1
  -8  -5   1 2.84676 1.00899   3
   8  -5  -1 5.47815 1.65561   3
  -8   5  -1 4.65949 1.44043   4
  -8   5  -1 2.70004 1.20961   3
   9   5  -1 77.2082 3.78953   1
   9  -5   1 67.8129 4.01760   3
  -9   5   1 52.1185 12.5069   2
   9  -5   1 71.9748 4.29764   3
  -9  -5  -1 67.2240 14.2818   2
  -9  -5  -1 69.8212 3.64500   3
  -9  -5  -1 68.6146 3.68331   3
   9   5  -1 76.1387 3.83087   1
  -9  -5  -1 62.7931 2.98106   4
  -9   5   1 78.0598 4.16360   3
  -9  -5  -1 71.3015 11.7827   2
  -9   5   1 70.6183 5.50356   1
  -9   5   1 71.0804 4.00282   4
   9  -5   1 56.5343 12.8329   2
  -9  -5   1 81.8845 12.1170   2
   9   5   1 80.1115 3.84182   1
  -9  -5   1 68.7680 3.62557   3
  -9  -5   1 64.9344 3.25687   4
   9  -5  -1 72.8901 4.09524   3
  -9  -5   1 73.1548 3.71342   3
   9  -5  -1 60.1942 13.2583   2
  -9   5  -1 71.0058 13.7396   2
  -9   5  -1 69.7349 5.48677   1
   9  -5  -1 81.2126 4.42164   3
   9  -5  -1 76.8911 6.55851   1
  -9   5  -1 72.6666 4.08012   3
  -9  -5   1 64.2189 4.38436   1
   9   5   1 76.6881 3.93916   1
  -9   5  -1 70.1502 3.87796   4
 -10  -5  -1 5.42290 2.32438   3
 -10   5   1 8.25206 1.90669   4
 -10  -5  -1 8.57058 1.50695   3
 -10   5   1 8.07777 2.56920   1
  10   5  -1 8.13984 1.58358   1
  10  -5   1 8.28707 1.79059   3
 -10   5   1 9.38397 1.77364   3
 -10  -5  -1 10.9590 7.64480   2
 -10  -5  -1 8.57236 1.00091   4
  10  -5   1 6.56979 8.40575   2
 -10   5   1 10.6504 9.06875   2
  10  -5   1 8.48421 2.66164   1
  10  -5   1 5.61072 1.76344   3
  10   5  -1 7.46327 1.49584   1
  10  -5  -1 6.14370 2.24559   1
  10   5   1 7.12007 1.58786   1
 -10   5  -1 3.09073 8.13931   2
  10   5   1 7.19904 1.53562   1
 -10  -5   1 10.4690 2.03980   4
  10  -5  -1 13.6211 8.70671   2
  10  -5  -1 7.44997 1.61600   3
 -10  -5   1 4.81503 6.61059   2
  10  -5  -1 6.45016 1.81833   3
 -10   5  -1 7.82599 1.72148   4
 -10   5  -1 8.85710 1.93876   3
 -10  -5   1 5.10623 1.27963   3
  11  -5   1 20.3937 13.2336   2
 -11  -5  -1 25.2842 2.78077   3
 -11  -5  -1 4.41958 8.63762   2
  11   5  -1 19.0559 2.27123   1
 -11   5   1 19.3485 10.6488   2
 -11  -5  -1 15.5660 1.27350   4
  11  -5   1 19.3586 3.35836   1
 -11  -5  -1 19.8082 2.49818   3
 -11   5   1 25.9383 3.05204   4
  11  -5   1 20.1521 2.82454   3
 -11   5   1 14.6908 3.53140   1
 -11   5   1 22.6722 3.81595   3
  11   5  -1 18.4612 2.38349   1
  11  -5  -1 17.5205 3.31406   1
  11   5   1 22.9864 2.61537   1
 -11  -5   1 21.8605 2.67642   3
  11  -5  -1 20.2518 11.2006   2
 -11  -5   1 17.9848 2.33403   3
  11  -5  -1 20.6670 2.79445   3
 -11  -5   1 15.4189 9.39695   2
 -11   5  -1 29.0659 12.2949   2
 -11   5  -1 15.4489 2.31155   4
 -11  -5   1 18.3230 1.90336   4
  11   5   1 18.1822 2.36518   1
 -11   5  -1 22.4129 3.08212   3
 -12  -5  -1 19.0179 2.54054   3
 -12   5   1 18.1222 4.34332   1
 -12   5   1 15.1078 2.46473   3
  12   5  -1 19.2645 3.62098   1
 -12   5   1 16.9455 2.53159   4
  12  -5   1 15.9130 2.72122   3
  12  -5   1 13.9149 3.76782   1
 -12  -5  -1 19.1877 2.61692   3
 -12   5   1 12.3100 12.3847   2
 -12   5  -1 4.31368 12.0624   2
 -12  -5   1 19.7414 2.47662   3
 -12   5  -1 18.3382 2.50057   4
 -12  -5   1 17.6763 1.78828   4
  12  -5  -1 0.99857 12.9040   2
  12  -5  -1 13.7708 3.27865   1
  12  -5  -1 16.4061 2.70027   3
 -12   5  -1 17.5678 15.3134   2
 -12  -5   1 16.8382 2.20723   3
 -12   5  -1 20.1497 2.76724   3
 -12  -5   1 23.4370 17.9178   2
  13   5  -1 5.19433 2.36054   1
  13  -5   1 6.46602 2.06513   3
  13  -5   1 -1.1739 3.63727   1
 -13   5   1 5.76867 2.17752   3
 -13   5   1 -12.944 16.5194   2
 -13   5   1 5.51253 2.13849   4
 -13  -5  -1 3.22493 1.91515   3
  13  -5  -1 4.37702 4.01784   1
 -13   5  -1 4.64057 2.11274   3
 -13   5  -1 34.6697 18.6943   2
 -13  -5   1 4.40554 1.75878   3
 -13  -5   1 1.96713 1.56360   4
  13  -5  -1 4.93847 2.12498   3
 -13   5  -1 6.85644 2.11535   4
  13   5   1 5.09491 2.42210   1
 -13   5  -1 27.4444 20.5620   2
   0  -6   1 2088.47 69.5604   1
   0   6  -1 2052.11 69.6584   4
   0   6   1 1984.99 69.5958   4
   0  -6  -1 2137.55 69.6520   1
   0  -6  -1 2071.18 74.7105   2
   0  -6   1 2011.83 74.1221   2
   1  -6   1 46.6704 2.19957   3
   1   6  -1 47.0839 2.40910   4
  -1  -6  -1 43.6995 4.45139   2
  -1  -6  -1 50.3720 2.18647   1
  -1  -6  -1 45.1258 1.90825   3
   1  -6   1 46.8814 2.12304   3
  -1  -6  -1 45.5914 1.87391   3
  -1   6   1 50.1561 2.50564   4
   1  -6   1 49.7404 2.59988   1
  -1   6   1 48.0167 5.00228   2
   1  -6  -1 46.6016 2.57167   1
  -1  -6   1 49.4375 4.01769   2
   1   6   1 48.9925 2.35274   4
  -1  -6   1 51.1199 2.02538   1
   1  -6  -1 48.2345 2.17224   3
  -1   6  -1 49.3205 4.46469   2
  -1  -6   1 48.0217 1.78974   3
  -1  -6   1 45.4726 1.92678   3
   1  -6  -1 46.7688 2.20854   3
  -1   6  -1 54.1879 4.68519   2
   1  -6  -1 42.6409 6.07115   2
  -1   6  -1 48.2938 2.49004   4
  -2  -6  -1 372.193 12.5384   3
  -2   6   1 373.322 12.6232   3
  -2   6   1 373.506 14.2934   4
  -2  -6  -1 382.776 12.5300   3
   2   6  -1 368.400 13.0506   4
  -2   6   1 355.619 18.8606   2
   2  -6   1 360.548 13.5514   1
  -2   6   1 381.089 13.4134   1
  -2  -6  -1 364.663 15.1293   2
  -2  -6  -1 361.840 12.7134   1
  -2   6   1 373.295 12.6222   3
   2  -6   1 366.743 12.9982   3
   2  -6   1 370.336 20.5256   2
   2  -6   1 367.382 12.9749   3
   2  -6  -1 370.905 13.6117   1
  -2   6  -1 366.794 12.5302   3
   2  -6  -1 354.313 20.3057   2
  -2   6  -1 371.505 19.0181   2
   2  -6  -1 374.697 13.0275   3
   2  -6  -1 359.218 12.9742   3
   2   6   1 363.461 12.9762   4
  -2   6  -1 374.201 12.5357   3
   3   6  -1 183.444 6.88505   4
  -3  -6  -1 185.455 6.41490   3
   3  -6   1 176.627 7.62250   1
  -3   6   1 192.724 7.60743   1
  -3   6   1 178.723 13.3500   2
  -3   6   1 190.504 6.73474   3
  -3   6   1 189.305 6.73664   3
   3  -6   1 181.594 6.96550   3
  -3  -6  -1 177.880 6.45217   3
   3  -6   1 172.008 14.2350   2
  -3   6   1 188.194 7.16860   4
  -3  -6  -1 192.989 9.26159   2
   3  -6   1 188.943 7.03550   3
  -3   6  -1 195.235 13.7748   2
   3  -6  -1 188.783 7.04861   3
   3  -6  -1 183.533 6.98099   3
   3  -6  -1 185.317 14.5438   2
  -3   6  -1 169.276 6.64542   3
  -3   6  -1 182.857 7.16301   4
  -3   6  -1 214.419 13.9008   2
   3  -6  -1 183.766 7.70666   1
   3   6   1 185.308 6.80452   4
  -3   6  -1 182.545 6.67825   3
   4  -6   1 756.544 26.3076   3
  -4   6   1 786.524 36.5752   2
   4   6  -1 725.180 25.9854   4
  -4   6   1 753.255 27.0326   1
  -4   6   1 743.034 26.0360   3
  -4  -6  -1 767.254 30.2974   2
   4  -6   1 744.048 37.6043   2
   4  -6   1 733.814 27.0647   1
  -4  -6  -1 743.133 25.6748   3
   4  -6   1 724.064 26.2210   3
  -4   6   1 750.161 26.0345   3
  -4   6   1 749.029 26.3576   4
  -4  -6  -1 779.885 30.1659   2
  -4  -6   1 797.691 29.2065   2
  -4   6  -1 729.089 25.9992   3
  -4   6  -1 777.170 26.3940   4
   4  -6  -1 741.199 26.2412   3
  -4   6  -1 744.100 35.9698   2
   4   6   1 748.442 25.9077   4
  -4   6  -1 751.429 26.0131   3
  -4  -6   1 762.989 25.5985   3
  -4  -6   1 806.310 28.8358   2
  -4  -6   1 788.141 25.6177   3
   4  -6  -1 766.536 26.3272   3
   4  -6  -1 778.702 38.2365   2
   4  -6  -1 757.431 27.1659   1
  -5  -6  -1 15.3344 1.18133   3
  -5   6   1 15.8495 2.15158   1
  -5  -6  -1 16.2865 4.02748   2
  -5   6   1 5.55028 4.21872   2
   5  -6   1 16.1475 1.97474   3
   5  -6   1 10.6326 5.02634   2
  -5   6   1 12.6027 1.57174   3
  -5  -6  -1 16.7276 1.20511   3
  -5  -6  -1 19.2096 4.03933   2
   5  -6   1 15.8431 1.79187   3
   5  -6   1 12.2372 2.10872   1
  -5   6   1 16.8095 1.97323   4
  -5   6   1 15.2230 1.65302   3
   5   6  -1 14.3130 1.41397   4
   5  -6  -1 16.5153 2.30751   1
  -5   6  -1 16.6231 1.63453   3
  -5  -6   1 13.2468 3.39360   2
   5   6   1 15.4115 1.29235   4
  -5   6  -1 10.7764 5.13613   2
  -5  -6   1 14.8609 1.12549   3
  -5   6  -1 17.6210 1.88982   4
   5  -6  -1 9.69333 5.19536   2
  -5   6  -1 12.7202 1.54684   3
   5  -6  -1 14.1132 1.89455   3
   5  -6  -1 13.0452 1.73840   3
  -5  -6   1 14.8746 1.10024   3
   6  -6   1 222.342 8.88987   3
  -6  -6  -1 236.267 8.34362   3
  -6   6   1 226.400 8.94850   4
  -6  -6  -1 239.510 15.1360   2
   6  -6   1 211.065 19.3887   2
  -6   6   1 195.534 18.8119   2
  -6  -6  -1 223.404 8.32130   3
  -6  -6  -1 246.244 15.5236   2
   6  -6   1 234.974 9.03312   3
   6  -6   1 233.561 10.0165   1
  -6   6   1 215.143 9.71605   3
  -6   6   1 231.399 12.3032   1
   6  -6  -1 233.728 9.04980   3
  -6   6  -1 239.163 8.99281   4
  -6   6  -1 229.274 8.75918   3
  -6  -6   1 229.899 8.29028   3
   6  -6  -1 225.270 9.99275   1
   6  -6  -1 208.769 19.0594   2
  -6  -6   1 243.951 8.32021   3
   6  -6  -1 220.673 8.88177   3
  -6  -6   1 228.465 14.1951   2
   7  -6   1 224.459 8.89084   3
  -7   6   1 222.404 9.98051   1
  -7  -6  -1 238.402 16.3309   2
   7  -6   1 235.848 10.2869   1
  -7   6   1 225.355 8.77373   4
   7  -6   1 215.996 8.70143   3
   7  -6   1 225.641 21.7258   2
  -7  -6  -1 220.943 8.14720   3
  -7   6   1 228.561 19.9526   2
  -7  -6  -1 229.677 16.3972   2
  -7  -6  -1 223.074 8.15667   3
  -7   6   1 199.814 8.48007   3
  -7  -6   1 225.105 8.13238   3
   7  -6  -1 223.687 8.89594   3
   7  -6  -1 206.277 8.65820   3
   7  -6  -1 239.097 11.2359   1
  -7   6  -1 189.223 8.41878   3
   7  -6  -1 225.554 21.0582   2
  -7   6  -1 213.237 8.65634   4
  -7   6  -1 191.057 18.4504   2
  -7  -6   1 214.971 8.09729   3
  -7  -6   1 213.681 15.2752   2
  -8  -6  -1 381.715 13.9619   3
  -8  -6  -1 356.731 23.5726   2
  -8   6   1 389.862 14.5014   4
   8  -6   1 392.607 30.1112   2
   8  -6   1 360.003 15.5794   3
  -8   6   1 402.417 14.4637   3
  -8   6   1 397.046 16.0370   1
   8  -6   1 384.809 15.9196   1
   8  -6   1 390.033 14.6554   3
  -8   6   1 396.071 29.0289   2
  -8  -6  -1 391.716 13.9860   3
  -8  -6  -1 412.121 24.4491   2
  -8   6  -1 323.925 26.9034   2
  -8  -6   1 376.971 13.9191   3
  -8   6  -1 372.073 14.3895   4
   8  -6  -1 402.277 14.7027   3
  -8   6  -1 391.438 14.4169   3
  -8  -6   1 404.603 13.9857   3
  -8  -6   1 425.225 24.1448   2
   8  -6  -1 378.578 29.8212   2
   8  -6  -1 390.296 16.0118   1
  -9   6   1 0.47886 1.19808   3
  -9  -6  -1 -2.5685 5.23866   2
   9  -6   1 0.69754 1.43853   3
  -9   6   1 -1.7657 1.70806   1
   9  -6   1 3.71664 6.69111   2
   9  -6   1 -1.2806 1.79546   1
  -9   6   1 5.86696 7.81958   2
  -9  -6  -1 0.05576 0.88707   3
  -9  -6  -1 1.83059 0.80572   4
  -9  -6  -1 1.02287 5.41498   2
  -9  -6  -1 -0.7717 0.92892   3
  -9   6   1 1.25942 1.46323   4
   9  -6   1 0.75359 1.35488   3
   9   6   1 0.35022 0.69157   1
  -9  -6   1 1.10518 1.08755   4
  -9  -6   1 0.74253 0.91639   3
  -9   6  -1 -4.9603 8.04883   2
  -9   6  -1 -0.0334 1.18642   3
   9  -6  -1 2.91209 1.93676   1
   9  -6  -1 0.97414 1.32885   3
  -9  -6   1 1.30064 1.00022   3
  -9   6  -1 0.72778 1.42869   4
   9  -6  -1 0.16087 1.40768   3
   9  -6  -1 9.34627 9.48299   2
 -10  -6  -1 24.7080 8.89612   2
 -10  -6  -1 32.5697 2.70771   3
 -10   6   1 30.7022 3.23085   4
 -10  -6  -1 26.4344 1.68618   4
  10  -6   1 30.9591 3.54762   3
  10  -6   1 28.2544 12.3810   2
 -10   6   1 30.9118 3.10874   3
 -10   6   1 26.3631 4.00207   1
 -10  -6  -1 21.2270 9.53369   2
 -10  -6  -1 30.0903 2.59074   3
  10  -6   1 22.5923 3.61316   1
  10   6  -1 26.8795 1.83547   1
 -10   6   1 23.3749 11.1975   2
  10   6  -1 27.8757 1.87073   1
  10  -6   1 32.8962 3.09414   3
 -10  -6   1 28.9189 2.65543   3
  10  -6  -1 33.2872 3.10121   3
 -10  -6   1 30.5360 2.74900   4
  10  -6  -1 2.49556 10.4087   2
 -10  -6   1 25.0312 8.97383   2
 -10  -6   1 24.9022 9.69402   2
  10   6   1 30.7606 2.15760   1
  10  -6  -1 27.3556 4.01911   1
  10  -6  -1 27.8580 3.47471   3
 -10  -6   1 27.1702 2.45181   3
 -10   6  -1 23.8235 11.7034   2
 -10   6  -1 32.6434 3.19023   4
 -10   6  -1 31.2698 3.14731   3
  10   6   1 30.1452 2.15276   1
 -11  -6  -1 69.4888 4.06984   3
 -11  -6  -1 66.8963 3.92927   3
 -11   6   1 64.0235 15.7176   2
  11   6  -1 60.3122 3.21249   1
 -11  -6  -1 37.1333 12.2550   2
  11  -6   1 73.2343 20.9701   2
  11  -6   1 64.7252 6.40531   1
 -11   6   1 70.1322 4.48565   3
  11  -6   1 66.4060 4.76084   3
  11   6  -1 63.3894 3.31482   1
 -11   6   1 59.0125 4.39258   4
 -11   6  -1 66.0147 4.40742   3
 -11  -6   1 70.3069 4.04602   3
 -11   6  -1 69.8646 4.42350   4
  11   6   1 62.6105 3.44844   1
  11   6   1 67.9255 3.57342   1
  11  -6  -1 70.5785 4.87612   3
 -11   6  -1 79.4532 17.7755   2
 -11  -6   1 63.3020 3.20783   4
 -11  -6   1 61.0855 3.81809   3
  11  -6  -1 67.5780 5.83694   1
 -11  -6   1 49.1049 13.0717   2
 -12  -6  -1 296.650 11.1256   3
 -12  -6  -1 298.885 28.3813   2
  12  -6   1 282.023 11.7493   3
 -12   6   1 240.273 31.1479   2
 -12   6   1 269.805 11.2360   4
 -12   6   1 295.345 12.3357   3
 -12  -6  -1 245.488 10.7923   3
  12  -6   1 263.824 13.7605   1
 -12  -6   1 306.134 28.2540   2
 -12  -6   1 227.933 9.78155   4
  12  -6  -1 266.272 13.5018   1
  12   6   1 266.574 11.0541   1
 -12   6  -1 257.630 31.5884   2
 -12   6  -1 276.135 11.2082   4
 -12  -6   1 253.562 10.8318   3
 -12   6  -1 265.179 11.3859   3
 -12  -6   1 297.609 11.1166   3
  12  -6  -1 306.745 33.0323   2
  12  -6  -1 284.593 11.7556   3
 -12   6  -1 316.086 39.5768   2
 -13  -6  -1 21.2605 2.84168   3
 -13   6   1 15.8553 3.05819   3
  13  -6   1 25.2507 4.84060   1
 -13   6   1 16.5471 2.67764   4
  13  -6  -1 21.2745 4.99592   1
  13  -6  -1 18.0566 4.46385   3
 -13   6  -1 16.3430 2.65301   4
 -13   6  -1 13.6061 3.16605   3
 -13  -6   1 16.8856 2.47988   3
   0  -7   1 -0.1929 2.39604   2
   0  -7  -1 -0.8619 2.39960   2
   0  -7   1 -0.2159 0.63358   1
   0   7  -1 2.19884 1.03639   4
   0  -7  -1 0.27679 0.51446   3
   0  -7  -1 1.47247 0.51586   3
   0  -7   1 0.07245 0.45381   3
   0   7   1 -0.7324 0.96295   4
   0  -7   1 0.42089 0.47347   3
   0  -7  -1 1.45265 0.72939   1
  -1   7   1 9.89429 2.27029   2
  -1  -7  -1 9.33596 0.86335   3
   1  -7   1 9.33044 1.14517   3
   1   7  -1 9.52291 1.33075   4
  -1  -7  -1 9.63465 0.83840   3
   1  -7   1 10.8025 1.33299   1
  -1   7   1 10.3838 1.40186   4
  -1  -7  -1 9.99153 1.12509   1
   1  -7   1 9.83036 3.61355   2
  -1  -7  -1 7.04451 2.69437   2
  -1   7   1 8.66175 2.28758   2
   1  -7   1 9.07610 1.10397   3
  -1  -7   1 10.1540 0.93665   1
   1   7   1 11.2718 1.35206   4
  -1  -7   1 10.2058 0.75135   3
   1  -7  -1 9.97841 1.14182   3
  -1  -7   1 9.56090 0.75315   3
  -1  -7   1 7.12849 2.17305   2
   1  -7  -1 8.74438 1.28071   1
   1  -7  -1 9.71888 1.17674   3
  -1   7  -1 6.85020 1.31415   4
   1  -7  -1 10.7446 4.09735   2
   2  -7   1 18.9262 1.55606   3
  -2  -7  -1 19.0071 0.97290   3
  -2  -7  -1 23.3356 3.05352   2
  -2   7   1 17.1153 3.99320   2
   2  -7   1 15.7037 5.07016   2
  -2  -7  -1 17.9069 0.98521   3
  -2  -7  -1 17.5197 1.12847   1
  -2   7   1 18.3836 1.82120   4
  -2   7   1 18.1443 4.32950   2
   2  -7   1 15.5871 1.45831   3
   2  -7   1 18.8265 2.00749   1
  -2   7  -1 17.1444 1.83384   4
   2   7   1 17.7440 1.58914   4
  -2   7  -1 22.5496 4.34735   2
   2  -7  -1 15.2047 5.23214   2
   2  -7  -1 19.5856 1.57857   3
  -2   7  -1 16.2116 4.00988   2
   2  -7  -1 16.9794 1.49283   3
   2  -7  -1 19.2339 1.99183   1
  -3   7   1 66.1811 2.74835   3
   3  -7   1 68.9017 9.80327   2
  -3   7   1 65.4960 3.50698   4
  -3   7   1 70.9746 2.76969   3
  -3  -7  -1 69.4339 4.57012   2
   3   7  -1 67.4557 3.25767   4
   3  -7   1 65.6370 3.20525   3
   3  -7   1 67.6698 3.87456   1
  -3  -7  -1 67.1198 2.55905   3
   3  -7   1 75.3512 3.36965   3
  -3  -7  -1 62.3602 2.68224   3
   3  -7  -1 69.6415 9.40616   2
   3   7   1 65.3607 3.08765   4
   3  -7  -1 69.7724 3.94194   1
  -3   7  -1 71.5391 2.69413   3
   3  -7  -1 73.2446 3.35754   3
  -3   7  -1 66.1138 3.47799   4
   3  -7  -1 65.7256 3.22334   3
  -3   7  -1 70.3906 8.44604   2
  -3   7  -1 66.4890 8.55803   2
  -4   7   1 101.066 4.66403   4
   4  -7   1 99.1064 12.3909   2
   4   7  -1 100.878 4.24581   4
   4  -7   1 93.9312 5.74200   1
  -4  -7  -1 101.810 3.69859   3
  -4   7   1 93.3501 11.1909   2
   4  -7   1 96.9877 4.36863   3
  -4  -7  -1 103.146 6.48505   2
  -4   7   1 101.717 4.04731   3
   4  -7   1 101.370 4.50771   3
  -4   7   1 99.2665 4.03572   3
  -4  -7  -1 106.729 6.58830   2
  -4   7  -1 96.6905 4.57097   4
  -4   7  -1 78.4431 16.5118   2
   4  -7  -1 101.628 4.50184   3
  -4  -7   1 100.841 3.57804   3
   4  -7  -1 87.6055 11.4584   2
  -4   7  -1 96.9224 3.98206   3
   4  -7  -1 95.5146 4.44285   3
   4   7   1 104.206 4.10378   4
   4  -7  -1 93.9510 6.97512   1
  -4   7  -1 102.083 4.01322   3
  -5  -7  -1 135.622 9.35405   2
  -5   7   1 132.585 5.42334   3
   5  -7   1 132.408 6.69824   1
   5  -7   1 138.316 5.87837   3
  -5   7   1 133.665 5.46021   3
   5  -7   1 135.121 15.5028   2
  -5  -7  -1 141.761 5.05263   3
  -5  -7  -1 127.560 9.10439   2
   5   7  -1 135.303 5.42984   4
  -5   7   1 137.926 6.60507   1
   5  -7   1 137.839 5.78442   3
  -5   7   1 125.885 13.8525   2
  -5   7   1 131.560 5.88594   4
  -5  -7   1 144.256 4.98458   3
  -5   7  -1 139.204 5.43944   3
  -5  -7   1 137.753 8.46493   2
   5  -7  -1 135.672 5.75832   3
   5  -7  -1 132.027 14.5178   2
  -5   7  -1 131.713 5.40723   3
   5  -7  -1 141.615 6.88343   1
  -5   7  -1 130.058 14.2386   2
  -5  -7   1 134.610 4.96617   3
  -5   7  -1 135.067 5.95782   4
   5  -7  -1 134.853 5.88556   3
  -5   7  -1 138.625 14.2557   2
  -5  -7   1 145.295 8.45192   2
   5   7   1 127.423 5.22900   4
   6  -7   1 87.7232 4.26851   3
  -6  -7  -1 78.0057 3.28325   3
   6  -7   1 80.6210 4.94377   1
  -6   7   1 79.1315 11.0020   2
  -6  -7  -1 72.6869 8.33649   2
   6  -7   1 77.8213 4.02959   3
  -6   7   1 81.0243 5.01873   1
  -6   7   1 80.2061 4.15130   4
  -6  -7  -1 79.0562 8.55644   2
  -6   7   1 73.7875 3.72806   3
  -6  -7  -1 71.9303 3.48429   3
   6  -7   1 74.2506 13.1050   2
  -6  -7   1 76.8080 3.21946   3
   6  -7  -1 80.4795 4.19877   3
  -6   7  -1 76.6266 3.71976   3
   6  -7  -1 74.6344 5.07217   1
  -6   7  -1 76.3876 4.17317   4
  -6  -7   1 70.8891 3.40157   3
  -6  -7   1 81.7892 7.98659   2
  -6   7  -1 92.5511 12.2042   2
  -6   7  -1 57.4615 11.8783   2
   6  -7  -1 81.1805 13.8044   2
   6  -7  -1 76.6182 4.00490   3
  -6  -7   1 77.9884 7.50969   2
   7  -7   1 9.71976 1.68678   3
   7  -7   1 8.68446 1.75222   3
  -7   7   1 5.11434 1.93531   1
  -7  -7  -1 10.4668 1.20691   3
   7  -7   1 8.53766 2.35598   1
  -7  -7  -1 7.07569 4.65065   2
  -7  -7  -1 9.19018 1.13754   3
  -7  -7  -1 2.96449 3.87880   2
  -7   7   1 8.27737 1.50324   3
   7  -7   1 9.55232 7.40554   2
  -7   7   1 9.39076 1.91348   4
  -7   7  -1 9.00048 1.49243   3
  -7  -7   1 5.67456 4.15585   2
  -7  -7   1 10.5859 4.07637   2
   7  -7  -1 5.64504 6.22814   2
  -7   7  -1 1.44759 6.28906   2
  -7  -7   1 10.7420 1.36889   3
   7  -7  -1 7.64917 1.52613   3
   7  -7  -1 6.80914 2.06959   1
   7  -7  -1 9.20127 1.80479   3
  -7   7  -1 8.58632 1.81743   4
   8  -7   1 -2.0470 7.09373   2
   8  -7   1 4.41281 2.03432   1
  -8  -7  -1 -1.3901 4.89074   2
  -8  -7  -1 3.79995 1.01688   3
   8  -7   1 4.07530 1.62450   3
  -8   7   1 4.99889 1.83413   4
   8  -7   1 4.20670 1.53928   3
  -8  -7  -1 2.55575 0.94034   3
  -8   7   1 4.99411 2.03650   1
  -8   7   1 0.44054 7.68408   2
  -8  -7  -1 9.19260 5.31439   2
   8  -7  -1 2.27847 1.42587   3
  -8   7  -1 4.32976 1.50142   3
   8  -7  -1 5.84423 1.73327   3
  -8  -7   1 4.11779 1.01730   3
  -8   7  -1 4.05648 1.71538   4
  -8  -7   1 2.95197 0.97186   3
  -8   7  -1 -3.1433 6.18903   2
  -8   7  -1 -0.6931 7.11979   2
   8  -7  -1 0.98859 1.73144   1
  -8  -7   1 9.86187 4.96772   2
  -8  -7   1 5.46648 4.78840   2
   8  -7  -1 -5.2987 7.02970   2
  -9  -7  -1 12.4814 1.26540   4
   9  -7   1 9.45551 8.32957   2
   9  -7   1 12.4630 2.15801   3
  -9   7   1 11.0538 2.25188   4
   9  -7   1 11.3509 2.87603   1
  -9   7   1 12.2998 10.3439   2
  -9  -7  -1 3.18517 5.96367   2
  -9  -7  -1 11.5822 1.51589   3
  -9   7   1 12.7720 2.77082   1
  -9  -7  -1 21.0116 7.57848   2
  -9  -7  -1 13.3995 1.85045   3
   9  -7   1 14.5211 2.19257   3
   9  -7  -1 10.8759 2.15165   3
   9  -7  -1 18.4287 3.24914   1
  -9   7  -1 7.99884 2.09924   4
  -9   7  -1 14.8425 9.10429   2
  -9  -7   1 6.72437 6.11853   2
   9  -7  -1 11.3096 1.92255   3
  -9  -7   1 17.7542 6.81943   2
  -9   7  -1 5.47355 8.52179   2
  -9  -7   1 12.0140 1.53384   3
  -9  -7   1 11.2313 1.46202   3
   9  -7  -1 15.5283 10.7654   2
 -10  -7  -1 12.4841 1.73636   3
  10  -7   1 10.0310 2.05283   3
  10  -7   1 15.1504 3.22266   1
 -10   7   1 12.5430 2.41361   4
 -10  -7  -1 25.5093 9.06537   2
 -10  -7  -1 10.5934 1.60590   3
  10  -7   1 8.41883 10.9513   2
 -10   7   1 9.97115 1.90383   3
 -10   7   1 17.0594 10.4859   2
  10  -7   1 9.48700 2.44341   3
 -10  -7  -1 10.5600 1.24617   4
 -10  -7   1 8.45634 7.68478   2
  10  -7  -1 -1.9904 11.3548   2
 -10  -7   1 14.0983 1.57467   4
  10  -7  -1 11.5767 2.11089   3
 -10   7  -1 9.91415 2.18865   4
 -10   7  -1 12.2971 10.2470   2
 -10   7  -1 15.8597 2.20905   3
 -10  -7   1 11.7302 1.66712   3
  10  -7  -1 15.3416 2.55746   3
  10  -7  -1 12.6600 2.95577   1
 -10  -7   1 9.13666 1.51125   3
 -11   7   1 7.73964 2.17388   4
 -11   7   1 3.86413 1.66554   3
  11  -7   1 5.08231 3.63442   3
 -11  -7  -1 -9.4568 9.61396   2
 -11  -7  -1 4.13995 1.42760   3
 -11   7   1 -5.5986 15.5762   2
 -11  -7  -1 3.84052 1.34346   3
  11  -7   1 5.82944 3.41766   1
 -11   7  -1 4.18329 1.63689   3
  11  -7  -1 4.75737 12.9285   2
 -11  -7   1 6.35271 9.83817   2
 -11  -7   1 3.09447 1.41753   3
 -11   7  -1 3.38691 2.11043   4
 -11  -7   1 4.43837 1.37777   3
  11  -7  -1 0.18599 2.01245   3
 -11   7  -1 -3.0415 13.6630   2
 -11  -7   1 4.53202 1.15722   4
 -12  -7  -1 9.46992 2.01219   3
 -12  -7  -1 8.48757 1.90533   3
 -12   7   1 5.44378 2.46575   3
 -12   7   1 7.56289 2.29440   4
  12  -7   1 9.57161 2.40003   3
 -12  -7   1 8.29267 1.75595   3
 -12   7  -1 5.18628 3.14678   3
  12  -7  -1 11.5286 2.54297   3
 -12  -7   1 10.0881 2.00738   3
  12  -7  -1 1.16495 20.1687   2
 -12   7  -1 10.7706 2.40216   4
   0  -8  -1 403.210 14.8873   1
   0  -8  -1 395.846 20.3217   2
   0  -8  -1 390.193 14.0432   3
   0  -8   1 404.431 14.0227   3
   0  -8   1 413.911 14.0584   3
   0  -8   1 398.498 19.6888   2
   0   8  -1 409.796 14.6461   4
   0  -8  -1 408.083 14.1011   3
   0   8   1 410.310 14.6120   4
  -1  -8  -1 153.279 5.41570   3
  -1  -8  -1 140.715 9.42187   2
  -1   8   1 145.882 6.12970   4
  -1  -8  -1 136.997 5.38109   3
   1   8  -1 152.299 6.10348   4
   1  -8   1 149.679 6.18960   1
   1  -8   1 151.405 5.68180   3
   1  -8   1 149.582 12.0593   2
   1  -8   1 141.905 5.60798   3
  -1  -8   1 143.772 5.32580   3
   1  -8  -1 144.420 5.63616   3
  -1   8  -1 139.055 6.16278   4
   1  -8  -1 160.320 5.75142   3
  -1  -8   1 151.957 5.47332   1
   1   8   1 141.630 5.98255   4
   1  -8  -1 154.234 6.24136   1
   1  -8  -1 146.597 12.1499   2
  -1  -8   1 153.134 5.33156   3
  -2  -8  -1 1161.80 37.9262   3
   2  -8   1 1177.90 38.4615   3
  -2   8   1 1147.12 44.1999   2
   2  -8   1 1097.82 48.5390   2
   2   8  -1 1145.97 38.6001   4
   2  -8   1 1104.28 38.3585   3
  -2  -8  -1 1048.34 38.0452   3
  -2   8   1 1112.10 38.7811   4
  -2  -8  -1 1122.36 37.9639   1
  -2  -8  -1 1124.17 40.6971   2
  -2   8   1 935.569 49.8770   2
   2  -8   1 1156.13 39.1173   1
  -2  -8   1 1114.81 37.7801   3
   2   8   1 1127.66 38.5227   4
  -2   8  -1 1103.13 38.7851   4
   2  -8  -1 1150.14 39.1354   1
  -2  -8   1 1154.68 37.7961   3
  -2   8  -1 1158.45 43.2219   2
   2  -8  -1 1130.82 38.4487   3
   2  -8  -1 1090.01 38.3716   3
  -2   8  -1 1205.13 44.1306   2
   2  -8  -1 1093.41 48.8198   2
  -3   8   1 7.82983 3.59907   2
  -3   8   1 2.49755 1.43135   4
   3  -8   1 1.38050 1.23980   1
  -3  -8  -1 3.06349 0.50329   3
   3   8  -1 4.94284 1.16706   4
   3  -8   1 3.36050 0.99464   3
   3  -8   1 2.94359 0.97813   3
  -3  -8  -1 2.59341 0.47427   3
  -3   8   1 5.55779 3.48873   2
   3  -8   1 -4.5917 4.21331   2
   3  -8  -1 2.96954 1.38161   1
   3   8   1 3.49252 1.01612   4
   3  -8  -1 4.86147 4.47456   2
  -3   8  -1 6.15387 1.52533   4
   3  -8  -1 2.42206 0.91750   3
  -3   8  -1 -0.6221 3.12578   2
   3  -8  -1 2.43369 0.99617   3
  -3   8  -1 2.30203 3.31855   2
  -4   8   1 241.516 8.53073   3
   4  -8   1 237.607 10.0727   1
  -4   8   1 250.811 17.8424   2
   4  -8   1 232.699 9.09160   3
   4   8  -1 243.634 8.97788   4
  -4   8   1 233.058 8.51250   3
  -4   8   1 244.560 9.47531   4
   4  -8   1 237.783 9.20432   3
   4  -8   1 248.678 20.1759   2
  -4  -8  -1 242.721 8.34839   3
   4  -8  -1 223.747 9.06947   3
   4  -8  -1 228.481 18.9001   2
  -4  -8   1 244.273 8.19704   3
   4   8   1 231.476 8.89084   4
   4  -8  -1 230.420 10.0094   1
  -4  -8   1 249.576 8.20594   3
  -4   8  -1 241.749 8.46766   3
  -4   8  -1 241.322 8.46385   3
  -4   8  -1 250.636 17.8110   2
  -4   8  -1 244.009 9.47278   4
  -4   8  -1 236.456 17.3303   2
   4  -8  -1 237.791 9.21532   3
   5  -8   1 163.634 6.71504   3
  -5  -8  -1 155.440 8.49956   2
  -5  -8  -1 155.100 8.53304   2
  -5   8   1 138.279 14.7984   2
   5  -8   1 161.053 17.5945   2
   5  -8   1 147.474 6.48344   3
  -5   8   1 157.063 6.05796   3
   5  -8   1 152.834 7.60815   1
  -5  -8  -1 160.771 5.71466   3
   5   8  -1 149.716 6.16653   4
  -5  -8  -1 161.923 5.71753   3
  -5   8   1 155.573 6.82719   4
   5  -8  -1 148.729 6.48836   3
   5  -8  -1 150.527 7.55682   1
  -5  -8   1 160.551 5.61331   3
  -5  -8   1 157.505 5.59917   3
   5  -8  -1 151.278 17.3179   2
   5  -8  -1 159.974 6.70640   3
  -5   8  -1 156.389 6.91733   3
  -5   8  -1 147.202 15.6185   2
  -5   8  -1 169.251 6.92060   4
  -6   8   1 808.755 28.8706   3
   6  -8   1 827.215 29.3214   3
  -6  -8  -1 843.036 33.7843   2
   6   8  -1 821.517 28.7906   4
  -6  -8  -1 850.476 28.5089   3
  -6   8   1 845.104 29.5721   4
  -6  -8  -1 875.649 28.5226   3
   6  -8   1 865.573 29.4972   3
   6  -8   1 857.567 30.7758   1
  -6  -8  -1 828.990 34.1329   2
  -6   8   1 846.540 44.0401   2
   6  -8   1 786.243 45.2685   2
  -6  -8   1 803.441 32.0094   2
   6  -8  -1 844.473 29.4880   3
  -6  -8   1 861.334 28.4345   3
   6   8   1 735.434 29.5115   4
  -6   8  -1 818.699 44.1474   2
   6  -8  -1 840.129 46.4768   2
   6  -8  -1 831.763 30.7096   1
  -6   8  -1 860.774 29.5761   4
   6  -8  -1 815.031 29.2971   3
  -6  -8   1 847.345 28.4351   3
  -6   8  -1 818.930 28.8575   3
  -6   8  -1 863.020 43.7854   2
  -7   8   1 149.906 6.36819   3
   7  -8   1 140.785 6.68239   3
   7  -8   1 159.381 6.99822   3
  -7   8   1 161.120 18.8851   2
  -7  -8  -1 158.322 12.5771   2
   7  -8   1 158.533 8.22323   1
   7  -8   1 159.164 19.7279   2
  -7  -8  -1 166.645 12.1513   2
  -7   8   1 152.746 7.01867   4
  -7  -8  -1 151.732 5.90280   3
  -7  -8  -1 156.510 5.93284   3
  -7  -8   1 151.357 5.85089   3
   7  -8  -1 139.494 18.1401   2
  -7   8  -1 165.872 7.12434   4
  -7   8  -1 144.693 6.30012   3
  -7   8  -1 163.073 19.2301   2
  -7   8  -1 116.671 17.4201   2
   7  -8  -1 144.327 6.71448   3
  -7  -8   1 157.002 11.1396   2
   7  -8  -1 155.161 7.02825   3
  -7  -8   1 148.932 5.83899   3
   7  -8  -1 161.071 8.33291   1
   8  -8   1 130.617 24.1886   2
   8  -8   1 133.059 6.52239   3
  -8   8   1 127.023 5.80904   3
   8  -8   1 130.473 7.75820   1
  -8  -8  -1 132.457 5.36656   3
  -8  -8  -1 119.251 5.25363   3
   8  -8   1 121.797 6.13414   3
  -8   8  -1 126.969 7.17364   4
  -8  -8   1 120.655 5.20467   3
  -8  -8   1 138.338 5.31830   3
  -8   8  -1 120.817 5.73243   3
  -8   8  -1 140.307 24.0766   2
   8  -8  -1 133.439 6.47816   3
   8  -8  -1 130.057 6.24532   3
   8  -8  -1 123.853 20.7461   2
   8  -8  -1 131.571 7.79995   1
  -9   8   1 0.01885 1.91917   4
  -9   8   1 -0.3128 1.29908   3
  -9  -8  -1 0.50274 0.97431   3
  -9  -8  -1 0.57026 0.93252   4
   9  -8   1 0.87252 1.48043   3
  -9   8   1 3.31036 10.1738   2
  -9  -8  -1 -0.8907 0.97276   3
   9  -8   1 -16.885 10.9497   2
  -9  -8   1 0.56626 0.93405   3
  -9  -8   1 -0.1987 5.93278   2
  -9   8  -1 -0.1731 1.21388   3
  -9  -8   1 0.23035 1.00644   3
  -9  -8   1 -0.4920 9.98522   2
  -9   8  -1 -14.763 10.2480   2
   9  -8  -1 0.84637 1.44818   3
  -9   8  -1 0.88029 1.94126   4
  -9   8  -1 -20.550 9.58305   2
   9  -8  -1 -0.4612 10.3727   2
  10  -8   1 212.312 30.6110   2
 -10  -8  -1 244.258 9.26975   3
 -10  -8  -1 231.179 21.7401   2
  10  -8   1 193.839 9.72517   3
 -10  -8  -1 226.235 9.19627   3
 -10   8   1 220.692 9.65104   3
 -10   8   1 246.416 10.1994   4
  10  -8   1 234.856 11.9038   1
 -10   8   1 187.579 27.0793   2
  10  -8   1 252.403 10.4450   3
 -10  -8   1 232.866 8.74674   4
 -10   8  -1 236.157 10.1194   4
 -10  -8   1 223.583 21.1630   2
 -10   8  -1 234.328 27.6062   2
 -10   8  -1 225.616 9.62451   3
  10  -8  -1 203.190 29.6582   2
  10  -8  -1 250.666 10.4360   3
 -10  -8   1 257.544 9.27077   3
 -10  -8   1 238.070 9.15264   3
  10  -8  -1 232.843 11.9211   1
  11  -8   1 18.4094 2.81100   3
 -11  -8  -1 26.9865 11.0776   2
 -11   8   1 18.3139 2.91303   4
 -11  -8  -1 19.1533 2.34727   3
 -11  -8  -1 18.4654 2.27692   3
 -11  -8   1 13.5697 1.73145   4
  11  -8  -1 24.2102 3.27298   3
  11  -8  -1 31.6247 16.5192   2
 -11   8  -1 17.9608 2.79254   4
 -11  -8   1 19.4161 2.33034   3
 -11  -8   1 17.7034 2.15020   3
 -11  -8   1 16.6433 11.0157   2
   0  -9   1 -0.6205 0.63259   3
   0  -9  -1 -0.9593 0.84683   1
   0  -9  -1 0.62100 0.65504   3
   0  -9  -1 -3.8021 2.81520   2
   0   9   1 -0.9213 1.18255   4
   0  -9  -1 1.09758 0.69533   3
   0  -9   1 -1.1731 0.74024   1
   0   9  -1 -0.2895 1.19855   4
  -1  -9  -1 13.7256 3.47382   2
   1  -9   1 16.3837 1.97922   1
  -1  -9  -1 15.1127 1.27545   3
  -1  -9  -1 17.3977 1.47361   1
   1   9  -1 13.7050 1.79630   4
   1  -9   1 13.7673 1.47903   3
   1  -9   1 20.4274 5.14418   2
  -1   9   1 17.5726 2.07701   4
   1  -9   1 16.9213 1.60056   3
   1  -9  -1 17.6016 5.45000   2
  -1  -9   1 16.3316 1.25743   1
   1   9   1 17.1203 1.90952   4
  -1  -9   1 15.2533 1.19153   3
  -1  -9   1 14.5010 1.20763   1
  -1   9  -1 17.6524 2.13233   4
   1  -9  -1 17.7046 1.56799   3
   1  -9  -1 13.1662 1.66359   1
   1  -9  -1 17.3734 1.62927   3
  -1  -9   1 16.2833 1.16133   3
  -2   9   1 8.44809 2.36251   2
  -2   9   1 4.55061 1.97276   2
   2   9  -1 9.93333 1.59695   4
   2  -9   1 8.67918 4.78301   2
   2  -9   1 5.72856 1.07882   3
  -2  -9  -1 6.84576 0.86383   3
   2  -9   1 7.52345 1.54163   1
  -2  -9  -1 6.93468 0.88442   3
  -2   9   1 7.15618 1.64081   4
   2  -9   1 7.97559 1.12285   3
   2  -9  -1 6.10783 1.09522   3
   2  -9  -1 -2.4266 4.24858   2
  -2  -9   1 6.73353 0.71307   3
   2   9   1 8.65845 1.43116   4
   2  -9  -1 6.66914 1.50186   1
   2  -9  -1 6.79491 1.15118   3
  -2  -9   1 6.91107 0.74377   3
  -2   9  -1 6.37887 1.69018   4
   3  -9   1 126.755 13.7284   2
  -3  -9  -1 118.226 4.34651   3
   3  -9   1 112.543 5.04634   3
  -3   9   1 124.419 10.7705   2
   3   9  -1 120.001 5.21411   4
   3  -9   1 117.138 5.91210   1
  -3   9   1 125.170 5.69342   4
  -3  -9  -1 117.702 4.35567   3
   3  -9   1 124.657 5.22868   3
  -3   9   1 121.791 10.6029   2
   3  -9  -1 118.108 5.84662   1
   3   9   1 116.755 5.09556   4
   3  -9  -1 125.130 13.9894   2
  -3   9  -1 121.551 10.1307   2
   3  -9  -1 115.803 5.08644   3
   3  -9  -1 123.264 5.23298   3
  -3   9  -1 129.782 5.73051   4
  -3   9  -1 125.687 10.2154   2
   4  -9   1 -0.1918 0.87855   3
  -4  -9  -1 0.46448 0.44578   3
   4   9  -1 -0.6794 1.02091   4
   4  -9   1 -0.2425 1.01335   3
  -4   9   1 -0.4202 1.42437   4
   4  -9   1 -0.8048 1.41037   1
  -4   9   1 1.22498 4.36264   2
  -4   9   1 -5.2479 4.02772   2
   4  -9   1 5.44259 5.15562   2
   4   9   1 0.43897 0.97043   4
   4  -9  -1 -0.4726 1.31960   1
  -4   9  -1 0.06658 1.51182   4
  -4   9  -1 1.26547 4.13490   2
   4  -9  -1 -7.8896 5.23219   2
   4  -9  -1 -0.3780 1.08180   3
  -4   9  -1 -3.9490 3.90473   2
   4  -9  -1 -0.1221 0.93700   3
   5   9  -1 106.764 4.70928   4
  -5   9   1 100.225 13.7842   2
   5  -9   1 96.3913 15.1403   2
  -5  -9  -1 105.402 4.01606   3
  -5  -9  -1 113.032 4.03530   3
  -5   9   1 115.117 5.54975   4
  -5   9   1 100.484 4.12681   3
   5  -9   1 108.943 5.16471   3
   5  -9   1 98.5724 4.91346   3
  -5   9   1 120.672 13.9860   2
   5  -9   1 105.740 6.04189   1
  -5   9  -1 115.963 13.8900   2
  -5   9  -1 105.895 4.06457   3
  -5   9  -1 110.017 5.37272   4
   5  -9  -1 111.223 5.21595   3
   5  -9  -1 122.573 15.9890   2
  -5  -9   1 103.669 3.85896   3
  -5   9  -1 106.929 13.0769   2
  -5  -9   1 108.419 3.87028   3
   5  -9  -1 98.7240 6.07137   1
   5   9   1 108.793 4.58254   4
   5  -9  -1 95.4844 4.97582   3
   6  -9   1 1.25340 1.76287   1
   6   9  -1 1.97671 1.15234   4
  -6  -9  -1 1.83862 0.65797   3
   6  -9   1 2.25789 1.46131   3
  -6   9   1 6.76357 6.95179   2
  -6  -9  -1 0.93065 0.67519   3
  -6   9   1 2.75960 1.81397   4
  -6   9   1 1.89269 0.82821   3
   6  -9   1 0.17655 7.39529   2
   6  -9   1 2.48000 1.30461   3
  -6   9   1 6.49190 6.57504   2
  -6  -9   1 1.50367 0.61305   3
  -6   9  -1 1.65548 0.78827   3
  -6   9  -1 6.40164 7.20140   2
   6   9   1 1.47804 1.01720   4
  -6   9  -1 8.47406 6.65371   2
   6  -9  -1 2.81211 2.03059   1
   6  -9  -1 2.22293 8.11387   2
   6  -9  -1 0.85839 1.22023   3
  -6   9  -1 0.85324 1.68681   4
   6  -9  -1 1.34753 1.34286   3
  -6  -9   1 2.92992 0.64436   3
  -7  -9  -1 9.96530 1.13102   3
  -7   9   1 8.56003 1.36436   3
  -7  -9  -1 10.0412 1.39960   3
  -7   9   1 8.03907 2.30292   4
   7  -9   1 9.19562 1.73671   3
   7  -9   1 8.76416 1.92376   3
  -7   9   1 1.31068 11.8429   2
   7  -9   1 1.79420 9.12687   2
  -7  -9  -1 7.87049 3.53485   2
   7  -9   1 3.32896 3.50916   1
  -7  -9  -1 2.22986 3.16987   2
  -7   9   1 15.2486 8.88372   2
   7  -9  -1 11.0223 2.33732   3
  -7   9  -1 6.86995 2.18668   4
  -7  -9   1 7.79989 1.00748   3
   7  -9  -1 8.29830 9.71657   2
   7  -9  -1 7.21982 1.68534   3
  -7  -9   1 8.85714 1.05750   3
  -7   9  -1 11.9431 8.45915   2
  -7   9  -1 8.78204 1.33867   3
  -8   9   1 2.86885 2.17508   4
   8  -9   1 1.79380 1.63872   3
  -8   9   1 3.00897 1.41899   3
  -8  -9  -1 3.06603 0.99222   3
   8  -9   1 0.75064 2.55116   1
   8  -9   1 2.61278 1.81387   3
  -8  -9  -1 2.14429 4.76924   2
   8  -9   1 -5.2479 9.86739   2
  -8  -9  -1 1.50986 0.96459   3
  -8   9   1 -5.3913 13.0119   2
  -8   9   1 19.8963 10.3829   2
  -8  -9  -1 5.20722 4.43404   2
   8  -9  -1 0.51532 1.71497   3
  -8  -9   1 1.44772 3.65280   2
  -8   9  -1 2.68690 2.12360   4
  -8  -9   1 1.43572 0.88260   3
  -8  -9   1 2.31516 0.96215   3
   8  -9  -1 0.71797 10.5824   2
  -8  -9   1 4.27379 3.97745   2
  -8   9  -1 2.56858 1.38803   3
   8  -9  -1 2.85938 2.56468   1
  -8   9  -1 -1.2676 13.9992   2
   8  -9  -1 2.53925 1.53161   3
  -9   9   1 1.05666 1.27402   3
  -9  -9  -1 1.05649 1.05895   3
  -9   9   1 2.69227 2.30402   4
   9  -9   1 1.62698 1.94471   3
   9  -9   1 23.8282 12.6808   2
  -9  -9  -1 6.29272 6.29303   2
  -9   9   1 21.0112 12.9873   2
   9  -9   1 0.33013 1.64902   3
  -9  -9  -1 1.57191 1.02682   3
   9  -9  -1 2.47525 2.03400   3
   9  -9  -1 1.52105 1.59698   3
   9  -9  -1 12.7989 11.7787   2
  -9   9  -1 1.18410 1.32951   3
  -9   9  -1 18.6569 13.4469   2
  -9  -9   1 -1.5080 5.71297   2
  -9   9  -1 1.25451 2.16480   4
  -9  -9   1 2.05845 1.00145   3
  -9  -9   1 1.84641 1.10055   3
 -10  -9  -1 0.90264 1.08311   3
 -10  -9  -1 -6.1756 8.41072   2
 -10   9   1 -0.8709 1.94561   4
  10  -9   1 0.68440 1.91738   3
 -10  -9  -1 1.81281 1.00352   3
  10  -9  -1 4.65548 14.8122   2
  10  -9  -1 -0.3838 1.85436   3
 -10  -9   1 1.25566 0.99080   3
 -10  -9   1 0.44149 1.03768   3
 -10  -9   1 5.14433 8.15947   2
 -10   9  -1 -3.9564 17.8127   2
 -10  -9   1 0.79108 1.18338   4
 -10   9  -1 0.70091 1.97848   4
  11  -9   1 4.71879 2.22355   3
 -11   9   1 4.17276 2.34616   4
 -11  -9  -1 1.03315 1.11347   3
 -11  -9  -1 4.12786 1.29408   3
 -11  -9   1 2.97374 1.15840   3
 -11  -9   1 4.52857 1.36522   3
 -11   9  -1 2.66973 2.37080   4
  11  -9  -1 2.14065 1.95693   3
   0  10   1 590.196 21.5746   4
   0 -10  -1 585.195 21.3450   3
   0  10  -1 596.213 21.6289   4
   0 -10   1 598.226 21.1016   1
   0 -10   1 622.274 20.8780   3
   0 -10   1 616.057 21.1184   1
   0 -10   1 585.223 20.7771   3
   0 -10  -1 597.404 28.2081   2
   0 -10  -1 620.630 20.9253   3
   0 -10  -1 606.166 21.2389   1
  -1 -10  -1 11.1190 4.58020   2
  -1 -10  -1 14.5727 1.35906   3
  -1 -10  -1 16.1210 1.35710   3
  -1  10   1 17.2817 2.28540   4
   1  10  -1 15.5365 2.15366   4
   1 -10   1 17.4012 1.70886   3
  -1 -10  -1 15.4623 1.41899   1
   1 -10   1 18.1155 2.08168   1
   1 -10  -1 12.8308 5.39153   2
   1  10   1 18.4369 2.19614   4
  -1  10  -1 15.2488 2.21940   4
  -1 -10   1 15.9268 1.31119   3
   1 -10  -1 15.6066 1.73876   3
   1 -10  -1 18.8254 2.21684   1
  -1 -10   1 14.2725 1.24666   3
   1 -10  -1 16.8811 1.66210   3
   2 -10   1 64.6846 3.26606   3
   2 -10   1 69.1003 3.94772   1
   2 -10   1 52.7998 9.85640   2
  -2 -10  -1 66.4225 2.72407   3
   2 -10   1 65.5045 3.37041   3
  -2 -10  -1 66.0377 2.69790   3
  -2  10   1 62.1612 3.99719   4
   2  10  -1 68.9851 3.77438   4
   2 -10  -1 66.0043 3.94873   1
  -2  10  -1 64.2321 4.00219   4
  -2 -10   1 65.0478 2.56419   3
   2  10   1 64.3327 3.66862   4
   2 -10  -1 57.5623 9.81762   2
   2 -10  -1 64.1907 3.37818   3
  -2 -10   1 66.6052 2.59305   3
   2 -10  -1 64.9205 3.29254   3
  -3  10   1 5.12945 3.60945   2
   3 -10   1 8.14739 1.68737   3
  -3  10   1 4.11599 3.30353   2
  -3 -10  -1 8.17977 0.87139   3
  -3 -10  -1 7.29934 0.85492   3
   3 -10   1 7.70310 1.30734   3
  -3  10   1 6.38572 1.92710   4
   3 -10   1 6.51281 1.76282   1
   3  10  -1 10.2569 1.77494   4
   3 -10   1 4.64325 6.00018   2
   3 -10  -1 9.78206 1.66639   3
   3 -10  -1 6.66565 1.82516   1
   3  10   1 7.92701 1.52161   4
   3 -10  -1 5.91435 1.26598   3
  -3  10  -1 6.12174 1.92262   4
   3 -10  -1 0.50507 5.98905   2
  -4  10   1 407.679 24.0561   2
   4 -10   1 466.121 16.3512   3
  -4 -10  -1 461.171 14.9944   3
   4  10  -1 428.800 15.9248   4
   4 -10   1 429.831 15.9628   3
   4 -10   1 429.581 29.9480   2
  -4  10   1 449.289 16.5806   4
  -4  10   1 406.419 24.0787   2
  -4  10  -1 448.091 16.5691   4
  -4  10  -1 440.342 23.8575   2
  -4  10  -1 440.166 25.7287   2
   4 -10  -1 445.844 16.4246   3
   4 -10  -1 426.076 15.9716   3
   4 -10  -1 416.589 29.4562   2
   4  10   1 440.205 15.8469   4
  -5  10   1 75.5793 12.2832   2
   5 -10   1 75.5311 4.26643   3
   5  10  -1 83.8411 4.00553   4
   5 -10   1 75.9070 5.24322   1
   5 -10   1 72.3083 4.03201   3
  -5  10   1 69.4102 5.13318   4
  -5 -10  -1 77.3899 2.94404   3
  -5 -10  -1 75.6773 2.95925   3
  -5  10   1 73.2875 12.0862   2
   5 -10  -1 80.3030 5.31525   1
   5 -10  -1 62.3477 13.8792   2
  -5  10  -1 68.6678 11.5210   2
   5 -10  -1 81.1655 4.37709   3
   5  10   1 70.8342 3.71575   4
  -5  10  -1 69.9215 4.90686   4
   5 -10  -1 73.8132 4.08037   3
  -5  10  -1 83.0547 12.3804   2
   6 -10   1 31.1216 2.79202   3
  -6 -10  -1 33.6153 1.76736   3
  -6  10   1 44.6753 10.7853   2
   6 -10   1 36.1165 3.18690   3
   6  10  -1 32.8421 2.57629   4
   6 -10   1 14.0553 10.3763   2
  -6 -10  -1 33.7783 1.73450   3
   6 -10   1 29.1658 4.15527   1
  -6  10   1 33.8204 3.61359   4
  -6  10   1 37.3398 10.5320   2
   6 -10  -1 30.9638 2.77868   3
  -6  10  -1 28.6658 9.33475   2
   6 -10  -1 23.6375 11.2850   2
   6 -10  -1 39.7424 4.54729   1
  -6 -10   1 35.1014 1.57324   3
  -6  10  -1 31.3962 3.49630   4
   6  10   1 32.3787 2.36221   4
   6 -10  -1 34.0645 3.23718   3
  -6  10  -1 17.9259 8.88358   2
  -6 -10   1 36.4908 1.61022   3
  -7 -10  -1 40.5535 2.13921   3
  -7  10   1 42.9898 4.10281   4
  -7 -10  -1 42.9000 2.20253   3
  -7  10   1 35.8024 11.5377   2
   7 -10   1 35.0763 3.25804   3
   7 -10   1 40.0590 3.71461   3
  -7  10   1 40.7874 3.17695   3
   7 -10   1 32.3615 12.4014   2
   7 -10  -1 45.6076 3.77281   3
   7 -10  -1 33.5982 3.21533   3
  -7  10  -1 28.6174 11.8157   2
   7 -10  -1 22.7564 11.1305   2
  -7 -10   1 39.8998 2.03550   3
  -7  10  -1 38.2692 3.92111   4
  -7 -10   1 39.1117 1.99983   3
  -8 -10  -1 272.612 10.2547   3
   8 -10   1 304.745 11.9723   3
  -8  10   1 240.347 11.8440   3
   8 -10   1 246.081 12.2094   3
  -8  10   1 242.124 27.9730   2
  -8  10   1 297.651 12.1107   4
  -8 -10  -1 301.409 10.3377   3
   8 -10   1 272.690 31.8697   2
  -8  10  -1 283.703 12.0038   4
  -8  10  -1 257.695 28.1238   2
   8 -10  -1 318.430 12.0185   3
   8 -10  -1 268.721 29.0714   2
   8 -10  -1 279.323 13.0399   3
  -8 -10   1 295.034 10.2182   3
  -8 -10   1 280.564 10.1794   3
  -9 -10  -1 12.7662 1.76466   3
   9 -10   1 13.1593 2.57286   3
  -9  10   1 13.3984 2.79977   4
  -9 -10  -1 13.0992 1.63133   3
  -9  10  -1 28.9303 28.2829   2
   9 -10  -1 18.3588 2.88473   3
  -9  10  -1 18.8540 3.05413   4
  -9 -10   1 12.0384 1.54237   3
  -9 -10   1 13.4825 1.65452   3
 -10 -10  -1 32.5782 2.38978   3
 -10 -10   1 32.8268 2.33014   3
   0 -11   1 0.31251 0.79539   3
   0 -11   1 1.68067 1.01696   1
   0 -11  -1 1.86497 0.89530   3
   0 -11  -1 1.54442 0.80723   3
   0  11  -1 1.09411 1.59515   4
   0  11   1 0.54385 1.52467   4
   0 -11   1 1.69875 0.78527   3
   0 -11   1 0.19710 0.88764   1
   1 -11   1 36.3391 2.82129   1
  -1  11   1 40.6519 3.34248   4
  -1 -11  -1 37.5574 2.10611   3
   1  11  -1 38.8204 3.27290   4
  -1 -11  -1 35.2097 2.00196   3
   1 -11   1 37.5495 2.42106   3
   1 -11   1 34.6436 2.28445   3
   1 -11  -1 38.0178 2.48788   3
   1 -11  -1 32.7834 2.32689   3
  -1 -11   1 33.8244 1.89175   3
  -1  11  -1 41.5701 3.32426   4
   1 -11  -1 33.6116 2.88930   1
   1  11   1 42.2377 3.32054   4
  -1 -11   1 36.3975 2.18630   3
  -2 -11  -1 2.27634 0.66689   3
   2  11  -1 2.70554 1.62387   4
   2 -11   1 2.09186 1.36271   1
   2 -11   1 3.04333 1.39155   3
  -2 -11  -1 2.69984 0.77573   3
  -2  11   1 1.65797 2.36060   4
   2 -11   1 2.18154 1.09448   3
   2 -11  -1 2.54957 1.34902   3
   2 -11  -1 3.13859 1.17642   3
  -2 -11   1 2.60772 0.56810   3
   2 -11  -1 5.72047 5.75570   2
   2 -11  -1 2.88234 1.51061   1
   2  11   1 1.91655 1.53988   4
   3 -11   1 88.7480 4.74781   3
   3  11  -1 114.590 5.33393   4
  -3 -11  -1 107.518 3.95573   3
  -3 -11  -1 116.048 4.13677   3
  -3  11   1 112.544 5.82906   4
   3 -11   1 109.809 6.44903   1
   3 -11   1 101.097 4.97402   3
  -3  11  -1 115.315 5.86523   4
   3 -11  -1 108.471 5.09515   3
   3 -11  -1 104.663 15.4604   2
   3 -11  -1 92.9365 4.78140   3
   3 -11  -1 117.316 7.75926   1
   3  11   1 108.885 5.14968   4
   4  11  -1 1.38325 1.41539   4
  -4  11   1 0.85099 3.88518   2
  -4  11   1 -0.7079 4.06828   2
  -4  11   1 -0.7817 1.87480   4
   4 -11   1 1.14813 1.23121   3
   4 -11   1 -1.2857 1.00690   3
   4 -11  -1 1.30631 1.28956   3
   4  11   1 -0.8352 1.24453   4
   4 -11  -1 0.19920 7.78104   2
   4 -11  -1 -0.1093 1.02224   3
  -4  11  -1 -2.3432 1.68144   4
   5 -11   1 -0.2216 1.18750   3
  -5  11   1 8.69293 6.80522   2
   5 -11   1 0.39912 1.11589   3
  -5  11   1 1.99785 1.88335   4
   5  11  -1 -0.5505 1.28688   4
   5 -11  -1 -1.3953 8.87931   2
  -5  11  -1 11.4292 6.71008   2
  -5  11  -1 1.82627 1.91659   4
   5 -11  -1 -0.4375 1.00691   3
   5 -11  -1 0.01127 1.27658   3
   5  11   1 1.18857 1.25408   4
  -6  11   1 2.51679 2.16145   4
   6  11  -1 3.55858 1.48119   4
  -6 -11  -1 2.71021 0.53924   3
   6 -11   1 3.26974 1.65260   3
   6 -11   1 2.86153 1.40186   3
  -6  11   1 -14.700 14.0313   2
  -6  11  -1 1.30736 2.03698   4
   6 -11  -1 4.82973 1.43011   3
  -6  11  -1 16.6740 9.95372   2
   6  11   1 1.99779 1.25179   4
   6 -11  -1 2.14902 1.58304   3
   7 -11   1 15.9302 2.41354   3
  -7 -11  -1 13.8333 1.33704   3
  -7 -11  -1 15.2008 1.27301   3
  -7  11   1 15.5397 3.02453   4
  -7  11  -1 13.2735 2.91328   4
   7 -11  -1 14.5346 2.41384   3
   7 -11  -1 22.1912 14.8664   2
  -8 -11  -1 -0.9355 0.61654   3
   8 -11   1 -0.0737 1.60069   3
  -8  11   1 -3.0039 2.03945   4
  -8 -11  -1 -0.7591 0.69018   3
   8 -11  -1 0.95208 1.65893   3
  -8 -11   1 -0.0910 0.61313   3
  -8  11  -1 1.10521 2.18634   4
  -8 -11   1 0.16926 0.53828   3
   0 -12  -1 14.1171 1.63151   3
   0 -12   1 14.2055 1.67500   3
   0 -12  -1 12.9135 1.48749   1
   0  12  -1 10.9152 2.33001   4
   0 -12   1 15.0349 1.53873   3
   0  12   1 14.8663 2.61850   4
   0 -12   1 15.4603 1.76261   1
   0 -12  -1 16.9341 1.80220   3
   0 -12   1 13.9374 1.53326   1
  -1 -12  -1 30.7077 1.94396   3
   1 -12   1 30.6049 2.28870   3
   1  12  -1 24.1008 2.87863   4
  -1  12   1 27.0278 3.18523   4
   1 -12   1 27.0675 2.11282   3
   1 -12   1 25.1444 2.63927   1
  -1 -12  -1 27.8878 1.82097   3
  -1 -12   1 27.1887 1.71086   3
   1  12   1 29.3150 3.32800   4
  -1  12  -1 23.4467 3.05151   4
   1 -12  -1 29.5599 2.36156   3
  -1 -12   1 29.2749 1.81499   3
   1 -12  -1 28.5655 2.20959   3
   2 -12   1 269.998 10.0038   3
  -2 -12  -1 271.131 9.18890   3
  -2 -12  -1 254.787 9.13234   3
  -2  12   1 255.627 10.8158   4
   2 -12   1 252.933 9.79481   3
   2 -12   1 244.677 10.4972   1
   2  12  -1 250.660 10.4912   4
  -2 -12   1 256.900 8.99957   3
   2 -12  -1 246.635 9.79742   3
  -2 -12   1 257.102 9.06536   3
  -2  12  -1 252.644 10.8361   4
   2 -12  -1 268.265 10.0361   3
   3  12  -1 7.49320 2.21929   4
   3 -12   1 13.1255 1.95621   3
   3 -12   1 12.7433 1.83386   3
  -3  12   1 9.08456 2.45056   4
   3 -12  -1 12.9030 1.84533   3
  -3  12  -1 14.2965 2.66876   4
   3  12   1 8.82245 1.94739   4
   3 -12  -1 10.8599 13.9224   2
   4 -12   1 1.79562 1.40314   3
  -4  12   1 3.84001 2.36672   4
   4 -12   1 0.82578 1.11715   3
   4 -12   1 5.95089 2.24588   1
   4  12  -1 3.83658 2.66955   4
   4 -12  -1 2.62091 1.42051   3
  -4  12  -1 1.23926 2.09508   4
   4  12   1 0.70206 1.36742   4
   4 -12  -1 3.86145 1.31205   3
   4 -12  -1 10.2621 10.4892   2
  -5  12   1 23.2529 3.27339   4
   5 -12   1 23.9609 2.66850   3
   5 -12   1 34.4362 3.09750   3
   5  12   1 29.1924 2.72888   4
  -5  12  -1 34.9358 3.87897   4
   5 -12  -1 15.4320 12.4810   2
   5 -12  -1 34.7646 3.17818   3
   5 -12  -1 30.2395 2.78395   3
   6 -12   1 144.351 8.16266   3
  -6  12   1 120.909 6.84510   4
   6  12   1 112.295 5.44270   4
  -6  12  -1 122.913 6.88235   4
   6 -12  -1 108.038 7.36139   3
   0  13  -1 -1.7160 1.77276   4
   0 -13   1 0.05093 0.75179   3
   0 -13  -1 -0.2473 0.75129   3
   0 -13   1 -1.3871 0.75613   3
   0 -13  -1 0.71207 0.90412   3
   0  13   1 0.23646 1.72841   4
   1  13  -1 2.66230 1.94303   4
  -1  13   1 2.55053 2.06896   4
   1 -13   1 0.12300 1.00173   3
   1 -13   1 0.00685 0.83241   3
  -1 -13  -1 0.36570 0.74108   3
  -1 -13   1 1.07373 0.71963   3
  -1  13  -1 -1.1166 1.92377   4
  -1 -13   1 0.72174 0.70937   3
   1  13   1 -0.0272 1.70289   4
   1 -13  -1 -0.2292 1.01195   3
   1 -13  -1 0.76863 0.88772   3
   2 -13   1 0.59969 1.29283   3
  -2 -13  -1 -0.0592 0.53265   3
   2 -13   1 0.34761 0.96664   3
  -2 -13  -1 0.11309 0.57077   3
  -2  13   1 0.15558 1.94175   4
   2  13  -1 -1.8502 1.65031   4
  -2  13  -1 3.43520 2.27742   4
   2  13   1 0.85567 1.67660   4
   2 -13  -1 -0.2569 1.84561   1
   2 -13  -1 0.64663 1.02122   3
   2 -13  -1 0.21860 1.20550   3
   3 -13   1 61.0238 5.21372   1
   3 -13   1 77.1723 6.20900   3
  -3  13   1 77.7617 5.29891   4
   3  13  -1 85.8810 4.83416   4
   3 -13   1 73.5536 4.05774   3
   3  13   1 82.2804 4.68103   4
   3 -13  -1 79.4615 4.20267   3
  -3  13  -1 86.2491 5.56715   4
   3 -13  -1 84.6287 5.80250   3
   4 -13   1 3.71938 1.55489   3
  -4  13   1 3.69446 2.28017   4
   4  13  -1 2.55362 1.67064   4
  -4  13  -1 0.58632 2.20514   4
   4 -13  -1 2.02132 1.43254   3
   4  13   1 1.29232 1.66416   4
   1   0   2 2354.48 80.5355   2
  -1   0  -2 2267.14 80.3029   2
   1   0  -2 2239.41 79.8747   2
  -1   0   2 2325.64 80.0203   2
   2   0  -2 1009.88 37.9756   2
   2   0   2 981.670 34.2284   1
   2   0  -2 1000.73 34.2032   1
  -2   0   2 979.042 34.2098   1
  -2   0  -2 1024.19 38.6983   2
   2   0   2 1005.65 34.2625   1
  -2   0   2 1037.88 38.2482   2
  -3   0  -2 2356.00 85.5716   2
  -3   0   2 2340.99 84.9523   2
  -4   0   2 5505.29 187.770   2
   4   0  -2 5070.61 187.274   2
  -4   0  -2 5457.21 188.417   2
  -5   0  -2 1368.38 48.1599   1
  -5   0  -2 1330.72 47.0849   4
   5   0   2 1439.37 48.1760   1
   5   0  -2 1431.65 56.9303   2
  -5   0   2 1353.53 56.5164   2
  -5   0  -2 1430.20 57.5653   2
  -5   0   2 1387.89 47.2772   4
  -5   0   2 1430.27 48.1605   1
   5   0  -2 1404.86 48.0930   1
  -6   0  -2 52.0916 3.24918   1
   6   0  -2 47.9717 2.45103   3
   6   0   2 47.5768 2.54743   3
   6   0  -2 48.9145 3.16551   1
   6   0   2 50.3844 3.14886   1
   6   0  -2 40.3817 7.29799   2
  -6   0   2 52.6454 2.41271   4
  -6   0   2 51.1374 2.59268   3
  -6   0  -2 47.6556 2.56720   3
  -6   0  -2 49.5214 2.10241   4
  -6   0  -2 47.2636 2.53176   3
  -6   0   2 44.7254 8.02573   2
  -6   0   2 50.1861 3.17696   1
   6   0   2 52.6691 2.56420   3
  -6   0   2 47.4166 2.53572   3
  -6   0  -2 46.3541 8.10032   2
   7   0   2 238.352 9.54027   1
  -7   0  -2 235.485 8.16661   4
  -7   0   2 234.187 9.58439   1
   7   0  -2 229.379 8.56982   3
  -7   0  -2 207.654 10.2756   1
   7   0   2 223.189 8.53716   3
  -7   0   2 238.266 18.1396   2
  -7   0  -2 235.400 18.5943   2
  -7   0   2 226.990 8.64301   3
   7   0   2 226.573 8.60168   3
  -7   0  -2 222.532 8.64308   3
   7   0  -2 223.817 9.45892   1
  -7   0   2 230.817 8.77823   3
  -7   0   2 232.959 8.38240   4
   7   0  -2 212.274 17.2887   2
   7   0  -2 229.677 8.53856   3
  -8   0   2 1769.31 62.5628   3
   8   0   2 1867.44 62.5542   3
   8   0  -2 1797.82 62.4765   3
   8   0  -2 1908.83 78.2310   2
  -8   0   2 1813.05 62.2361   4
   8   0   2 1716.39 62.4076   3
  -8   0   2 1879.83 62.6593   3
  -8   0  -2 1903.46 79.2275   2
   8   0  -2 1842.42 63.6063   1
  -8   0  -2 1789.46 62.5881   3
  -8   0  -2 1864.13 63.8557   1
  -8   0  -2 1898.59 62.6790   3
  -8   0  -2 1795.80 62.0234   4
   8   0  -2 1771.33 62.4260   3
   8   0   2 1868.12 63.6549   1
  -8   0   2 1922.68 78.7159   2
   8   0   2 1840.85 63.6200   1
  -9   0   2 1578.51 51.6203   3
  -9   0  -2 1487.19 50.8613   4
  -9   0  -2 1566.00 51.6187   3
   9   0   2 1557.23 52.7440   1
   9   0   2 1478.51 51.4116   3
   9   0   2 1488.10 51.7144   3
  -9   0   2 1467.84 51.0709   4
  -9   0  -2 1465.80 51.5234   3
  -9   0   2 1531.97 68.6745   2
  -9   0  -2 1503.20 69.1981   2
   9   0  -2 1486.26 51.3793   3
   9   0   2 1505.49 52.6497   1
  -9   0  -2 1516.22 52.9961   1
  -9   0   2 1448.08 51.4859   3
   9   0  -2 1462.97 52.5466   3
   9   0  -2 1516.23 52.6397   1
   9   0  -2 1410.31 67.0099   2
  10   0  -2 19.4285 2.17020   3
  10   0   2 11.1551 1.60520   3
 -10   0  -2 29.1647 9.49887   2
 -10   0   2 6.71017 6.98373   2
 -10   0  -2 9.52291 2.40377   1
 -10   0  -2 13.8152 2.11442   3
 -10   0   2 14.5443 1.99527   3
  10   0   2 12.7606 2.41175   1
 -10   0   2 13.4922 1.59528   4
 -10   0   2 14.0992 1.97623   3
  10   0  -2 13.0263 2.35672   1
  10   0  -2 15.9053 7.42026   2
  10   0   2 12.7167 2.50855   1
 -10   0  -2 13.9220 1.43726   4
 -10   0  -2 14.0517 1.93685   3
 -10   0   2 13.1431 2.46600   1
 -11   0  -2 23.2351 2.94979   3
 -11   0   2 20.8216 2.58241   3
  11   0  -2 29.6408 2.46922   3
 -11   0   2 21.8460 3.22064   1
 -11   0  -2 24.5213 2.65230   3
 -11   0   2 15.5211 8.61658   2
  11   0   2 24.8938 2.59720   3
  11   0  -2 17.1093 9.59523   2
  11   0   2 28.8986 3.55049   1
 -11   0  -2 22.4784 9.81811   2
 -11   0   2 18.2682 1.96369   4
 -11   0   2 24.4824 2.84466   3
  11   0  -2 16.4900 2.81327   1
  11   0   2 22.6031 3.28264   1
 -11   0  -2 19.3121 1.78580   4
 -12   0   2 241.245 9.91825   3
 -12   0   2 221.113 8.98067   4
 -12   0   2 221.336 11.2882   1
 -12   0   2 228.628 9.75333   3
 -12   0   2 244.779 27.2942   2
  12   0   2 246.981 11.2225   1
  12   0  -2 229.291 10.9181   1
 -12   0  -2 242.479 9.92830   3
 -12   0  -2 222.679 8.68608   4
  12   0   2 238.644 9.52949   3
 -12   0  -2 199.579 26.0433   2
 -12   0  -2 230.755 25.9216   2
 -12   0  -2 224.606 9.72509   3
 -13   0  -2 214.221 35.2100   2
 -13   0  -2 257.822 10.0641   4
 -13   0  -2 260.226 29.9725   2
 -13   0   2 289.986 30.2958   2
 -13   0   2 300.194 12.1728   3
 -13   0   2 274.021 10.4645   4
 -13   0   2 246.103 12.9284   1
  13   0  -2 287.529 13.0041   1
 -14   0   2 39.2173 3.85939   3
 -14   0  -2 41.2305 4.02425   3
  14   0  -2 29.6145 7.38867   1
 -14   0   2 38.4585 5.05608   1
 -14   0  -2 37.3558 2.51457   4
 -14   0   2 35.7805 2.95121   4
 -14   0  -2 23.9804 17.7595   2
   0  -1  -2 0.55474 0.86144   2
   0   1  -2 0.72452 0.22471   1
   0   1  -2 0.70437 0.19559   3
   0  -1  -2 0.36428 0.20757   3
   0  -1   2 0.25923 0.18921   3
   0   1   2 0.09808 0.20683   3
   0   1   2 0.49711 0.32207   1
   0  -1   2 0.78987 0.30473   1
   0  -1  -2 0.92336 0.29228   3
   0   1  -2 0.53033 0.70521   2
   0  -1   2 0.00561 0.77598   2
  -1  -1  -2 4033.22 137.193   2
   1   1  -2 3903.07 136.167   2
   1  -1   2 4037.76 137.921   2
  -1   1   2 4028.97 137.781   2
   1  -1  -2 3971.31 137.764   2
  -1   1  -2 4107.02 137.907   2
  -1  -1   2 3923.83 136.349   2
  -2  -1  -2 862.334 28.9593   1
   2  -1   2 841.978 29.1024   1
   2   1  -2 825.202 31.8347   2
  -2   1   2 845.287 28.7148   4
   2  -1   2 858.792 33.8806   2
  -2   1   2 851.095 29.0835   1
  -2   1   2 822.913 33.3965   2
  -2  -1  -2 851.708 32.8912   2
  -2  -1   2 851.441 28.8845   1
   2  -1  -2 829.714 33.2985   2
  -2   1  -2 860.854 33.9241   2
   2  -1  -2 839.201 29.0652   1
   2   1   2 868.484 28.9419   1
  -2  -1   2 834.193 32.0805   2
  -2   1  -2 878.618 33.8560   2
  -3   1   2 311.061 16.3350   2
   3  -1   2 312.892 10.7162   3
   3  -1   2 322.573 16.8139   2
   3  -1   2 313.214 11.2029   1
  -3  -1  -2 306.706 10.6189   3
  -3   1   2 308.573 10.6905   3
   3   1  -2 301.097 10.5468   3
   3  -1   2 305.043 10.6881   3
  -3  -1  -2 296.552 17.9529   2
  -3   1   2 312.124 11.1492   1
  -3   1   2 297.485 10.6732   3
  -3  -1  -2 278.043 10.6107   3
  -3   1   2 322.021 10.6547   4
   3   1  -2 300.298 10.5360   3
   3   1  -2 300.106 16.8486   2
  -3  -1   2 287.878 10.5940   3
  -3   1  -2 311.599 16.5716   2
  -3   1  -2 305.432 10.6254   4
  -3  -1   2 290.052 10.8932   1
  -3   1  -2 304.386 10.6961   3
   3  -1  -2 334.413 16.8470   2
   3  -1  -2 308.811 11.1593   1
   3  -1  -2 309.141 10.6943   3
   3   1   2 302.342 10.5702   3
  -3   1  -2 307.570 11.1847   1
   3   1   2 304.344 10.9713   1
  -3  -1   2 309.214 10.5862   3
   3  -1  -2 315.525 10.6935   3
  -3   1  -2 302.929 10.6917   3
  -3  -1   2 294.247 15.4058   2
  -4  -1  -2 282.602 10.0462   3
  -4   1   2 286.656 10.7206   1
   4   1  -2 272.865 9.92295   3
   4   1  -2 238.927 10.1816   3
   4  -1   2 280.945 10.7020   1
   4  -1   2 285.565 10.1313   3
  -4  -1  -2 283.019 10.0415   3
  -4   1   2 280.831 10.1026   3
  -4  -1  -2 290.674 16.5006   2
  -4   1   2 290.495 16.8231   2
   4   1  -2 280.435 15.5130   2
  -4  -1  -2 291.859 10.6107   1
   4  -1   2 291.036 10.1172   3
  -4   1   2 273.189 10.0882   3
  -4   1   2 298.291 10.0286   4
   4  -1  -2 279.510 10.0974   3
   4  -1  -2 299.576 10.1146   3
   4   1   2 285.675 9.97762   3
  -4  -1   2 274.688 9.99133   3
  -4  -1   2 286.595 15.8112   2
   4  -1  -2 283.450 10.6732   1
  -4  -1   2 287.149 10.0228   3
   4   1   2 277.461 10.4724   1
  -4   1  -2 272.804 9.84748   4
  -4   1  -2 288.878 10.1357   3
  -4  -1   2 288.627 10.5068   1
  -4   1  -2 342.218 18.1791   2
   4  -1  -2 267.932 16.6427   2
  -4   1  -2 305.349 10.8443   1
  -4   1  -2 283.116 10.1248   3
  -5   1   2 11.4756 1.29636   3
   5  -1   2 15.5322 1.85627   1
   5   1  -2 8.36543 1.01446   3
  -5  -1  -2 7.65468 3.73678   2
  -5  -1  -2 8.51693 1.13084   3
   5  -1   2 14.9340 4.86093   2
  -5   1   2 10.7014 4.16420   2
   5  -1   2 11.4160 1.26114   3
  -5  -1  -2 10.2118 1.19912   3
   5   1  -2 10.5403 3.67700   2
  -5  -1  -2 9.36650 1.36616   1
  -5   1   2 10.4968 1.36052   3
   5  -1   2 10.7762 1.33654   3
  -5   1   2 10.5989 1.20382   4
  -5   1   2 8.23937 1.71032   1
  -5   1  -2 7.68923 3.86173   2
  -5  -1   2 10.6529 1.22218   3
   5   1   2 6.78445 1.21746   1
  -5   1  -2 11.6544 0.94272   4
  -5   1  -2 8.47218 1.73620   1
  -5  -1   2 10.3860 1.08720   4
   5   1   2 10.0239 1.10113   3
  -5   1  -2 11.7159 1.28700   3
  -5  -1   2 12.6724 1.24330   3
   5  -1  -2 8.12262 1.43261   1
  -5  -1   2 12.0722 4.12134   2
  -5  -1   2 12.6144 1.54114   1
  -5   1  -2 12.8326 1.40468   3
   5  -1  -2 7.61536 3.80888   2
   5  -1  -2 10.7953 1.28365   3
   6  -1   2 33.3031 2.03231   3
  -6   1   2 30.8693 2.06505   3
   6  -1   2 34.7068 2.81718   1
  -6  -1  -2 29.3636 1.99400   3
  -6  -1  -2 30.9214 1.96912   3
   6   1  -2 27.2975 6.14412   2
  -6   1   2 30.0002 2.05043   3
   6   1  -2 31.3907 1.78212   3
  -6  -1  -2 30.2882 2.47240   1
  -6   1   2 33.7561 7.19034   2
  -6   1   2 31.3592 1.84321   4
   6  -1   2 25.5695 6.44736   2
  -6  -1  -2 30.9645 1.45381   4
   6  -1   2 31.8364 2.05559   3
  -6  -1  -2 20.2770 5.79275   2
  -6   1   2 26.3735 2.50311   1
  -6  -1   2 26.0535 5.91663   2
   6  -1  -2 30.7831 2.69579   1
   6   1   2 34.5469 2.54598   1
   6  -1  -2 22.9663 6.04799   2
   6   1   2 29.8957 1.80185   3
  -6  -1   2 29.1953 2.38493   1
  -6   1  -2 34.2617 2.08514   3
  -6  -1   2 30.8085 1.82973   4
  -6   1  -2 34.8325 2.15113   3
  -6   1  -2 32.7580 7.33215   2
  -6   1  -2 29.9934 1.62005   4
  -6  -1   2 31.6636 1.97146   3
   6  -1  -2 34.3841 2.06022   3
  -6   1  -2 31.1844 3.16992   1
   6  -1  -2 27.9435 1.92255   3
   6   1   2 34.1753 2.43165   1
  -7  -1  -2 28.0925 2.06434   3
  -7   1   2 26.0233 2.14671   3
  -7   1   2 30.7602 2.24930   3
  -7  -1  -2 29.9682 3.09315   3
  -7  -1  -2 25.6077 2.78460   1
  -7  -1  -2 25.1654 7.13722   2
   7  -1   2 27.0799 4.28714   1
   7  -1   2 27.7294 2.08404   3
  -7   1   2 30.7530 1.95965   4
   7   1  -2 27.6521 6.37921   2
  -7   1   2 28.6894 2.83419   1
   7  -1   2 30.2464 2.19421   3
   7  -1   2 27.0912 7.67660   2
  -7   1   2 25.5498 6.91608   2
  -7  -1  -2 27.6724 1.48044   4
  -7  -1   2 28.6903 2.11753   3
  -7  -1   2 29.6098 1.91615   4
  -7  -1   2 25.3639 6.19390   2
  -7   1  -2 30.6262 3.08486   1
   7   1   2 30.6471 1.95099   3
  -7   1  -2 28.9052 2.22159   3
  -7  -1   2 30.4469 2.22722   3
   7  -1  -2 29.2755 2.18501   3
   7   1   2 27.7544 2.65862   1
  -7  -1   2 25.7833 2.59744   1
   7   1   2 28.2893 2.58423   1
  -7   1  -2 29.2496 7.59247   2
   7  -1  -2 30.7086 2.10986   3
  -7   1  -2 28.6695 1.69554   4
   7  -1  -2 21.6317 6.24061   2
  -7   1  -2 27.7922 2.17784   3
   7  -1  -2 35.6641 3.13141   1
  -8  -1  -2 26.1232 7.57658   2
   8   1  -2 20.4742 1.77524   3
   8  -1   2 19.4041 2.05139   3
  -8   1   2 16.8107 2.09651   3
  -8   1   2 16.1596 1.94565   4
  -8  -1  -2 13.1103 2.14946   1
   8   1  -2 13.7598 2.37545   1
  -8  -1  -2 18.3553 1.94834   3
  -8   1   2 13.9052 2.26081   1
   8  -1   2 16.1465 2.37303   1
   8   1  -2 15.6836 5.92257   2
   8  -1   2 21.6530 1.97057   3
  -8   1   2 7.97443 5.62207   2
  -8   1   2 16.6413 2.04887   3
  -8  -1  -2 16.6671 1.24596   4
  -8  -1  -2 17.5944 2.04242   3
  -8  -1   2 18.9016 2.12072   3
  -8  -1   2 24.1939 1.84943   4
  -8   1  -2 1.96476 5.66644   2
   8   1   2 18.8127 2.36049   1
  -8   1  -2 16.4217 2.16396   3
   8  -1  -2 17.2776 3.91069   1
   8   1   2 16.4498 2.27820   1
  -8   1  -2 18.8529 2.54081   1
  -8  -1   2 16.9663 2.36938   1
  -8   1  -2 18.0071 2.02921   3
   8  -1  -2 12.0259 6.06973   2
   8   1   2 19.4990 1.76420   3
   8  -1  -2 19.5207 2.08602   3
  -8  -1   2 9.55053 6.10495   2
  -8   1  -2 14.7750 1.45367   4
   8  -1  -2 19.7375 1.98132   3
  -8  -1   2 19.2195 1.91499   3
   9   1  -2 0.26219 0.94149   3
  -9   1   2 -0.0438 1.08713   4
  -9  -1  -2 -0.5401 1.05163   3
  -9  -1  -2 0.63125 1.21247   3
   9  -1   2 0.71117 1.20198   3
   9  -1   2 0.02597 0.99778   3
   9   1  -2 0.69308 1.14742   3
   9  -1   2 1.78800 1.65752   1
  -9   1   2 -0.3207 1.55960   1
  -9  -1  -2 0.57163 1.49224   1
   9   1  -2 2.71548 1.61783   1
  -9  -1  -2 10.2484 5.94768   2
  -9   1   2 6.15891 5.00774   2
   9   1  -2 1.73039 4.69160   2
  -9   1   2 0.90691 1.36530   3
  -9  -1  -2 1.90519 0.74566   4
   9   1   2 0.89953 1.36311   1
  -9   1  -2 0.88537 0.89884   4
   9   1   2 -0.5128 1.47984   1
   9   1   2 1.14262 0.91486   3
  -9  -1   2 0.92482 1.46629   1
  -9  -1   2 1.23850 1.26526   4
  -9  -1   2 1.12013 1.16393   3
   9  -1  -2 3.31607 5.18899   2
  -9   1  -2 -0.4836 1.13771   3
  -9   1  -2 1.47118 5.48194   2
  -9   1  -2 0.38206 1.59306   1
   9  -1  -2 1.13646 1.27308   3
   9  -1  -2 0.22617 1.70845   1
  -9  -1   2 1.35258 1.28402   3
   9  -1  -2 1.20316 1.09288   3
  -9   1  -2 0.67676 1.34903   3
 -10   1   2 19.1759 2.23638   3
  10  -1   2 15.9276 2.85943   1
 -10  -1  -2 16.8792 2.10964   3
  10  -1   2 17.4424 2.80949   1
  10   1  -2 10.9254 7.38573   2
  10  -1   2 17.4686 2.17433   3
 -10  -1  -2 21.7089 2.35874   3
  10   1  -2 19.8560 2.09859   3
 -10  -1  -2 16.9070 1.45669   4
 -10   1   2 19.3964 2.04195   4
 -10  -1  -2 9.21087 6.91977   2
 -10   1   2 17.9998 8.37554   2
  10  -1   2 17.0203 2.13688   3
 -10   1   2 20.6270 2.56270   3
 -10   1   2 18.9675 2.94102   1
  10   1  -2 16.8762 2.61085   1
 -10  -1   2 19.5630 7.37851   2
 -10  -1   2 18.6753 2.29536   3
 -10  -1   2 16.6414 3.24363   1
 -10  -1   2 18.7904 1.91782   4
 -10   1  -2 18.3550 1.75360   4
  10  -1  -2 17.8873 2.90696   1
  10   1   2 12.0297 2.43735   1
 -10   1  -2 12.6847 1.89652   3
 -10   1  -2 18.3990 2.94563   1
  10  -1  -2 19.3418 7.80376   2
  10  -1  -2 15.1323 2.13003   3
 -10   1  -2 11.2461 7.23772   2
  10  -1  -2 14.3683 1.94388   3
 -10   1  -2 17.0528 2.16557   3
 -10  -1   2 18.8800 2.46930   3
  10   1   2 20.7443 2.87732   1
 -11   1   2 31.6026 3.16672   3
  11  -1   2 31.1314 3.01858   3
 -11   1   2 29.7432 2.56766   4
 -11  -1  -2 35.2663 11.4127   2
 -11   1   2 32.7662 4.09303   1
 -11  -1  -2 32.2638 3.02421   3
 -11  -1  -2 36.5258 3.18921   3
 -11   1   2 44.1469 12.5445   2
  11  -1   2 29.9712 3.86786   1
  11   1  -2 28.0554 2.59909   3
 -11   1   2 35.5831 3.09297   3
  11  -1   2 20.7819 3.31454   1
  11   1  -2 31.4545 3.93809   1
 -11  -1  -2 31.0458 1.97711   4
  11  -1  -2 32.8027 10.9113   2
 -11   1  -2 28.7171 2.26079   4
 -11  -1   2 33.9637 4.70259   1
  11   1   2 31.8244 2.79046   3
  11   1   2 30.5546 3.89299   1
 -11  -1   2 31.7621 10.3816   2
 -11   1  -2 36.8368 3.26831   3
 -11  -1   2 36.5450 3.28216   3
  11   1   2 27.6897 3.45760   1
  11  -1  -2 31.7249 2.95772   3
 -11  -1   2 27.7500 2.34036   4
  11  -1  -2 27.9606 3.68500   1
 -11   1  -2 46.0161 12.1601   2
 -11   1  -2 28.3462 2.92210   3
 -11  -1   2 35.2917 3.04646   3
 -12   1   2 3.94863 2.49138   1
  12   1  -2 2.43690 3.13284   1
  12  -1   2 2.14673 1.62469   3
  12  -1   2 2.42292 2.49656   1
 -12  -1  -2 -12.097 8.31315   2
 -12   1   2 1.27864 1.34051   4
 -12  -1  -2 1.47882 0.94368   4
 -12   1   2 2.04924 1.49641   3
 -12   1   2 16.3513 11.1107   2
 -12  -1  -2 -14.934 9.28351   2
 -12  -1  -2 -0.3236 1.53306   3
 -12   1   2 0.48846 1.63300   3
  12  -1   2 0.78707 2.32140   1
 -12  -1  -2 1.92656 1.49531   3
  12   1  -2 0.96336 1.20854   3
 -12   1  -2 0.82466 1.39826   3
 -12  -1   2 2.09062 1.30263   4
 -12   1  -2 -6.3423 8.56584   2
  12  -1  -2 -0.5868 9.13099   2
 -12  -1   2 1.20206 1.59189   3
  12  -1  -2 0.81215 1.33839   3
 -12   1  -2 2.14456 1.17468   4
  12  -1  -2 3.83418 2.51868   1
 -12  -1   2 1.01726 1.61547   3
 -12  -1   2 -1.3647 2.26216   1
  12   1   2 0.28207 2.09136   1
 -12   1  -2 0.62492 1.68325   3
 -12  -1   2 -1.7103 9.60288   2
 -13   1   2 10.8403 15.7334   2
 -13   1   2 11.2352 3.37669   1
  13  -1   2 13.8428 2.24556   3
  13  -1   2 11.2222 3.45340   1
 -13   1   2 16.6332 2.67518   3
 -13   1   2 11.3113 1.84638   4
  13  -1   2 8.99649 3.27569   1
 -13  -1  -2 14.6648 2.61900   3
  13   1  -2 11.0930 1.80014   3
 -13   1   2 10.7308 2.16282   3
 -13  -1  -2 8.89787 1.28144   4
 -13  -1  -2 9.11026 14.0524   2
 -13  -1  -2 -5.5437 11.4406   2
 -13  -1  -2 12.1986 2.15670   3
  13  -1  -2 8.96745 1.89350   3
 -13  -1   2 8.11080 1.87846   3
 -13   1  -2 -4.2131 13.4520   2
 -13  -1   2 21.6382 14.5178   2
 -13  -1   2 9.36808 3.32452   1
 -13  -1   2 9.47311 1.63750   4
  13   1   2 8.16522 2.99997   1
 -13   1  -2 6.51367 14.4445   2
 -13   1  -2 12.1462 1.67602   4
 -13   1  -2 13.0416 3.02967   3
  13  -1  -2 10.8968 2.98709   1
 -13   1  -2 13.5212 2.37830   3
 -13  -1   2 14.0664 2.46863   3
 -14   1   2 17.2391 4.58769   1
  14  -1   2 14.7517 2.66135   3
 -14  -1  -2 9.28244 21.7001   2
 -14   1   2 27.3962 3.58968   3
 -14   1   2 18.8663 2.41685   4
 -14  -1  -2 27.3067 3.52340   3
  14  -1   2 15.1621 4.62918   1
 -14  -1  -2 21.1018 1.79010   4
 -14  -1   2 21.0943 2.86183   3
  14  -1  -2 22.8220 3.81099   3
  14  -1  -2 25.4156 6.79584   1
 -14  -1   2 18.5837 2.32416   4
 -14   1  -2 18.9398 2.80314   3
 -14   1  -2 35.3508 17.4730   2
 -14   1  -2 18.4182 2.22075   4
   0   2   2 81.2384 5.12445   2
   0   2  -2 83.0191 4.57006   2
   0  -2   2 80.3533 4.85846   2
   0  -2  -2 82.3759 2.90440   3
   0  -2  -2 81.2614 2.91543   3
   0   2   2 76.8442 2.86495   3
   0  -2   2 80.4002 2.84629   3
   0  -2   2 79.7853 3.01816   1
   0   2   2 80.0815 2.86443   3
   0  -2  -2 80.3094 3.11679   1
   0  -2   2 79.7038 2.84618   3
   0   2  -2 78.9692 2.76476   3
   0   2  -2 83.2490 4.58697   2
   0   2   2 80.8432 3.08245   1
   0  -2  -2 87.2428 5.45819   2
   0   2  -2 80.8057 2.76677   3
   1  -2   2 2112.36 78.4681   2
   1   2  -2 2277.79 75.3224   2
  -1  -2  -2 2241.65 77.4598   2
  -1  -2   2 2238.04 76.2326   2
   1  -2  -2 2187.80 78.7818   2
  -1   2  -2 2190.10 78.5662   2
   1   2   2 2272.03 77.1478   2
  -2   2   2 8585.65 288.371   2
   2  -2   2 8442.77 288.461   2
  -2  -2  -2 8437.65 286.347   2
   2   2  -2 8481.34 284.513   2
   2  -2  -2 8493.46 288.240   2
  -2   2  -2 8076.02 291.955   2
  -3   2   2 2198.96 77.7889   1
  -3  -2  -2 2331.52 77.5270   1
   3  -2   2 2365.09 85.3071   2
  -3  -2  -2 2340.02 82.9382   2
  -3   2   2 2326.65 84.8187   2
   3   2  -2 2334.75 81.2592   2
   3  -2  -2 2248.41 77.8468   1
   3  -2  -2 2210.20 84.5775   2
  -3   2  -2 2278.76 84.7986   2
   3   2   2 2285.81 77.4526   1
  -3   2  -2 2221.45 77.8315   1
  -3  -2   2 2389.94 81.9111   2
  -4   2   2 26.0736 1.68010   3
   4  -2   2 26.1235 2.16431   1
   4   2  -2 31.4017 4.62615   2
   4  -2   2 27.7804 1.72392   3
   4  -2   2 18.1516 4.76506   2
  -4  -2  -2 25.5407 1.49884   3
   4   2  -2 27.0539 1.72026   1
  -4  -2  -2 23.5396 4.54715   2
   4  -2   2 26.1368 1.70148   3
  -4   2   2 29.0820 1.65387   4
  -4   2   2 31.7977 6.12451   2
  -4  -2  -2 27.8104 1.50610   3
   4   2  -2 29.5326 1.33598   3
   4   2  -2 27.0211 1.32171   3
  -4   2   2 28.4488 1.74850   3
  -4   2  -2 28.3059 5.73656   2
   4   2   2 26.6638 1.40223   3
   4   2   2 26.3209 1.81393   1
  -4  -2   2 23.9046 4.53776   2
  -4   2  -2 27.0746 1.66615   3
  -4   2  -2 28.0391 1.70772   3
  -4  -2   2 25.3329 1.43698   3
   4  -2  -2 25.3631 1.63480   3
   4  -2  -2 26.8501 2.61635   1
   4   2   2 26.6934 1.36372   3
  -4   2  -2 25.1787 1.44059   4
  -4   2  -2 26.8516 2.23871   1
   4  -2  -2 24.4291 5.26846   2
   4   2   2 27.3465 1.86526   1
   4  -2  -2 28.1699 1.73999   3
  -4  -2   2 27.6750 1.84581   1
  -4  -2   2 27.1469 1.46714   3
   5  -2   2 232.262 8.45566   3
   5   2  -2 216.748 8.12533   3
  -5  -2  -2 240.705 8.32881   3
   5  -2   2 232.904 8.50303   3
  -5   2   2 225.575 19.2215   2
  -5   2   2 223.309 8.44664   3
   5   2  -2 229.459 14.1265   2
   5   2  -2 221.971 8.11314   3
  -5  -2  -2 213.791 8.34324   3
   5  -2   2 240.956 9.28620   1
  -5   2   2 235.656 9.27216   1
  -5   2   2 223.451 8.30318   4
   5  -2   2 230.637 16.6193   2
  -5  -2  -2 238.341 8.97298   1
   5   2  -2 229.604 8.68121   1
  -5  -2  -2 235.082 15.2266   2
  -5   2   2 229.747 8.44722   3
  -5   2  -2 230.391 8.45778   3
  -5  -2   2 236.601 14.7804   2
  -5   2  -2 253.152 17.2564   2
   5   2   2 237.899 8.80916   1
   5  -2  -2 223.902 8.45321   3
  -5   2  -2 222.901 8.19107   4
  -5  -2   2 236.851 8.28074   3
   5   2   2 221.711 8.17712   3
   5   2   2 229.489 8.77550   1
   5  -2  -2 215.904 8.39259   3
   5  -2  -2 232.318 9.21915   1
  -5   2  -2 223.255 8.44338   3
  -5  -2   2 225.002 8.25643   3
  -5   2  -2 231.329 9.28090   1
   5   2   2 232.466 8.19552   3
  -5  -2   2 224.019 8.79890   1
   6  -2   2 775.512 37.6243   2
  -6  -2  -2 740.010 35.1508   2
   6  -2   2 757.743 26.2125   1
   6   2  -2 725.140 24.8604   3
  -6  -2  -2 706.951 25.1007   3
  -6   2   2 713.917 25.1985   3
  -6  -2  -2 729.719 25.8484   1
  -6   2   2 723.653 26.1341   1
  -6  -2  -2 707.833 24.5745   4
   6  -2   2 707.290 25.1653   3
  -6   2   2 675.140 25.1365   3
   6   2  -2 719.401 25.5490   1
  -6   2   2 734.152 25.0232   4
  -6  -2  -2 703.104 25.0361   3
   6   2  -2 739.672 33.6806   2
  -6   2   2 739.133 36.7462   2
   6  -2   2 706.473 25.2127   3
   6   2  -2 733.666 24.8470   3
  -6  -2   2 733.487 34.5616   2
  -6  -2   2 737.503 25.3866   3
  -6   2  -2 799.724 37.9927   2
   6  -2  -2 740.813 36.9089   2
  -6   2  -2 718.019 25.1994   3
  -6   2  -2 726.214 26.2009   1
  -6  -2   2 725.892 24.8383   4
   6  -2  -2 706.547 25.1960   3
   6  -2  -2 694.196 25.1326   3
  -6   2  -2 728.858 24.8998   4
  -6  -2   2 683.827 25.8046   3
   6   2   2 743.905 25.6784   1
  -6  -2   2 752.479 25.7870   1
  -6   2  -2 734.202 25.2295   3
   6   2   2 716.805 25.6280   1
   6   2   2 736.422 24.8836   3
   6  -2  -2 735.480 26.1703   1
  -7   2   2 422.909 15.3861   3
  -7   2   2 424.980 16.4306   1
  -7  -2  -2 454.275 16.2580   1
  -7  -2  -2 441.000 15.1854   4
  -7  -2  -2 441.363 15.2831   3
   7  -2   2 439.219 27.6407   2
  -7  -2  -2 406.407 25.2675   2
   7  -2   2 404.791 15.3242   3
  -7   2   2 413.881 26.8874   2
   7   2  -2 434.125 15.8494   1
   7   2  -2 418.077 14.9611   3
   7  -2   2 420.170 15.3825   3
   7  -2   2 448.378 16.5175   1
   7   2  -2 424.686 24.4232   2
  -7   2   2 425.955 15.7555   4
  -7   2   2 432.979 15.3908   3
  -7  -2  -2 420.755 15.2254   3
   7   2  -2 445.272 15.0241   3
  -7   2  -2 430.468 15.4240   3
  -7  -2   2 424.820 16.0486   1
  -7   2  -2 423.891 14.9984   4
  -7  -2   2 430.335 14.9497   4
  -7  -2   2 444.679 25.6101   2
   7   2   2 416.948 15.8779   1
  -7  -2   2 442.182 15.2434   3
  -7  -2   2 417.423 15.1929   3
   7  -2  -2 438.243 15.4268   3
  -7   2  -2 372.091 15.9815   3
   7  -2  -2 419.789 15.3178   3
   7  -2  -2 433.646 27.1860   2
  -7   2  -2 406.419 16.3790   1
   7   2   2 428.097 15.8913   1
  -7   2  -2 433.873 27.6886   2
   7   2   2 408.786 14.9796   3
   7  -2  -2 454.860 16.5571   1
  -8   2   2 144.066 5.92908   3
  -8  -2  -2 141.444 14.3092   2
  -8   2   2 130.799 6.82893   1
  -8  -2  -2 134.654 6.64345   1
  -8  -2  -2 132.279 4.96339   4
   8  -2   2 125.674 5.70399   3
   8  -2   2 133.356 5.82289   3
   8   2  -2 132.081 6.25248   1
  -8  -2  -2 137.367 5.71020   3
   8   2  -2 146.702 13.9915   2
   8  -2   2 121.725 15.1592   2
   8  -2   2 129.072 6.74225   1
  -8   2   2 140.299 15.6234   2
  -8   2   2 138.573 5.53637   4
   8   2  -2 131.968 5.35998   3
  -8  -2  -2 131.491 5.62895   3
  -8   2   2 127.703 5.74085   3
   8   2  -2 131.823 5.33142   3
   8   2   2 141.096 6.43812   1
  -8  -2   2 128.812 5.31297   4
   8   2   2 132.575 5.37653   3
   8  -2  -2 141.982 5.85031   3
  -8  -2   2 136.058 5.65516   3
   8   2   2 137.885 6.30792   1
  -8  -2   2 136.889 5.67816   3
   8  -2  -2 130.367 6.80945   1
  -8  -2   2 141.823 14.2116   2
  -8  -2   2 134.869 6.54963   1
  -8   2  -2 127.458 5.75276   3
   8  -2  -2 129.454 15.1529   2
  -8   2  -2 141.519 5.41228   4
   8  -2  -2 131.676 5.72287   3
  -8   2  -2 134.152 6.88165   1
  -8   2  -2 145.546 16.0472   2
  -8   2  -2 141.779 5.89120   3
   9  -2   2 720.461 25.3681   3
  -9  -2  -2 715.756 25.3135   3
   9   2  -2 702.073 24.9200   3
  -9   2   2 715.909 25.4313   3
   9  -2   2 720.944 25.4451   3
  -9  -2  -2 684.808 25.2434   3
  -9  -2  -2 725.252 40.1908   2
  -9   2   2 733.149 25.0905   4
  -9   2   2 727.167 41.9447   2
   9   2  -2 713.126 24.9568   3
  -9  -2  -2 690.684 24.4897   4
  -9   2   2 728.351 26.9194   1
   9   2  -2 730.238 26.1329   1
   9  -2   2 752.099 26.8548   1
   9   2   2 655.927 24.8856   3
  -9  -2   2 750.573 25.2039   4
  -9   2  -2 701.843 24.8860   4
   9  -2  -2 733.460 25.4256   3
  -9  -2   2 732.488 25.3150   3
   9  -2  -2 722.635 26.8168   1
  -9  -2   2 683.397 26.3356   1
   9   2   2 752.198 26.2616   1
  -9  -2   2 709.854 39.1739   2
   9   2   2 690.921 26.0739   1
  -9   2  -2 750.414 27.0617   1
  -9   2  -2 715.838 25.4319   3
  -9   2  -2 764.557 42.4865   2
  -9  -2   2 676.193 25.1977   3
   9  -2  -2 714.955 25.3388   3
  -9   2  -2 731.726 25.6412   3
   9  -2  -2 711.958 41.5031   2
 -10  -2  -2 1245.66 61.1419   2
 -10   2   2 1198.33 42.5543   4
  10   2  -2 1260.02 42.5123   3
 -10   2   2 1300.85 43.1390   3
 -10   2   2 1220.33 44.6459   1
 -10   2   2 1208.45 43.0011   3
 -10   2   2 1254.55 63.2099   2
  10  -2   2 1258.58 43.0219   3
 -10  -2  -2 1295.50 42.9810   3
  10   2  -2 1237.78 43.8020   1
  10  -2   2 1261.16 44.5704   1
 -10  -2  -2 1230.75 42.8903   3
  10  -2   2 1198.60 42.8756   3
 -10  -2  -2 1207.73 41.9565   4
 -10   2  -2 1208.74 42.9950   3
  10  -2  -2 1295.14 44.6508   1
 -10   2  -2 1206.55 44.6325   1
 -10   2  -2 1296.82 43.1304   3
  10  -2  -2 1171.37 42.8285   3
 -10  -2   2 1298.75 42.9686   3
 -10  -2   2 1216.80 42.8468   3
  10   2   2 1279.97 43.9909   1
  10   2   2 1228.40 43.8595   1
  10  -2  -2 1255.06 42.9913   3
 -10  -2   2 1208.70 60.0103   2
 -10  -2   2 1198.24 44.1832   1
 -10   2  -2 1229.36 62.9463   2
 -10  -2   2 1197.40 42.2769   4
 -10   2  -2 1186.78 42.3707   4
  11  -2   2 192.356 9.43052   1
 -11   2   2 168.539 9.57904   1
 -11  -2  -2 169.957 6.65048   4
 -11   2   2 191.110 8.10395   3
 -11   2   2 192.454 21.8476   2
 -11  -2  -2 178.116 7.73836   3
 -11   2   2 175.358 7.41835   4
  11   2  -2 174.944 8.61771   1
  11   2  -2 181.514 7.29339   3
 -11  -2  -2 189.269 7.92218   3
  11  -2   2 185.937 9.29417   1
  11  -2   2 182.617 7.89049   3
 -11   2   2 169.571 7.87474   3
 -11  -2  -2 152.839 19.6362   2
 -11  -2  -2 218.773 21.7752   2
  11   2  -2 183.866 8.77945   1
  11  -2  -2 180.074 7.86470   3
 -11  -2   2 174.339 7.06512   4
  11   2   2 188.330 8.80432   1
  11  -2  -2 195.656 22.2212   2
 -11   2  -2 187.280 8.07869   3
  11  -2  -2 181.437 9.45182   1
 -11   2  -2 173.981 21.5040   2
 -11  -2   2 214.255 22.5185   2
 -11  -2   2 181.279 7.85075   3
  11   2   2 188.484 8.85128   1
 -11  -2   2 161.081 8.96151   1
 -11  -2   2 171.601 7.71505   3
 -11   2  -2 171.059 7.15851   4
 -11   2  -2 171.663 7.87351   3
 -12   2   2 37.6691 3.36555   3
  12   2  -2 35.9593 4.09288   1
 -12   2   2 28.6395 11.3927   2
 -12   2   2 39.8388 4.81861   1
  12  -2   2 36.0500 4.33453   1
 -12  -2  -2 36.9278 2.05747   4
  12   2  -2 40.6692 4.18829   1
 -12  -2  -2 34.4272 3.10623   3
 -12  -2  -2 29.0131 4.22688   3
 -12   2   2 36.0723 2.93630   4
  12  -2   2 35.7497 3.31372   3
  12   2  -2 39.5141 2.67565   3
 -12   2   2 41.3420 3.73562   3
  12  -2   2 29.1810 4.18751   1
 -12   2  -2 35.2324 3.42809   3
  12  -2  -2 40.3235 3.50862   3
 -12   2  -2 17.3930 12.8212   2
 -12  -2   2 41.5650 3.60482   3
 -12   2  -2 37.1247 2.67576   4
  12   2   2 35.7293 4.01698   1
  12   2   2 39.3798 4.27628   1
 -12  -2   2 37.1899 3.29605   3
 -12  -2   2 36.2524 4.58015   1
  12  -2  -2 33.7964 14.1822   2
 -12   2  -2 22.2446 12.2664   2
  12   2   2 38.1115 2.72057   3
 -12  -2   2 39.8392 2.57535   4
  12  -2  -2 40.7257 4.92218   1
 -12   2  -2 37.8514 3.57131   3
  13  -2   2 81.0196 6.95995   1
  13  -2   2 72.7561 6.29970   1
  13   2  -2 80.8480 6.15348   1
 -13   2   2 85.4958 20.0130   2
 -13  -2  -2 78.9828 4.79197   3
 -13   2   2 70.8704 6.73662   1
 -13   2   2 85.8037 5.34183   3
 -13  -2  -2 91.9892 22.0389   2
 -13   2   2 82.1564 4.51122   4
  13  -2   2 78.9443 4.95530   3
 -13  -2  -2 92.4607 5.22058   3
 -13  -2   2 79.5750 6.85385   1
 -13   2  -2 57.7236 17.3893   2
 -13  -2   2 94.0271 5.22893   3
  13  -2  -2 81.5482 4.91399   3
 -13  -2   2 79.4036 4.01685   4
 -13   2  -2 88.1551 5.30134   3
 -13   2  -2 84.7281 4.20851   4
  13  -2  -2 78.6169 6.35568   1
 -13   2  -2 71.9057 18.2124   2
  13   2   2 74.1280 6.04187   1
  13   2   2 73.0828 4.54814   3
 -14   2   2 110.242 23.8912   2
 -14  -2  -2 100.697 6.00818   3
  14  -2   2 96.0930 11.9203   1
  14  -2   2 92.5975 5.86446   3
 -14   2   2 99.6749 6.06137   3
 -14   2   2 97.7044 8.22242   1
 -14   2   2 93.5931 5.19360   4
 -14   2  -2 91.5713 22.5511   2
 -14  -2   2 94.4829 4.60487   4
 -14   2  -2 95.0604 4.82039   4
 -14   2  -2 106.981 6.81446   3
 -14  -2   2 106.880 5.98055   3
 -14   2  -2 92.6912 24.9939   2
  14  -2  -2 96.4862 5.90931   3
   0   3  -2 1.77126 0.94948   2
   0  -3   2 0.40465 0.22319   3
   0  -3  -2 0.10910 0.25578   3
   0  -3   2 0.06249 0.21606   3
   0   3   2 0.27928 0.18657   3
   0  -3  -2 -1.0468 1.18968   2
   0  -3  -2 -0.2536 0.37543   1
   0   3   2 -0.3118 0.66686   1
   0   3   2 1.54747 1.19099   2
   0  -3   2 -0.5312 1.01311   2
   0   3   2 0.00583 0.32783   4
   0   3  -2 0.84407 0.82116   2
   0  -3  -2 0.04195 0.27333   3
  -1  -3  -2 131.116 7.07457   2
   1   3  -2 120.823 4.72428   4
  -1  -3  -2 122.312 4.36299   3
  -1   3   2 124.981 4.87228   1
   1  -3   2 131.740 4.84627   1
   1  -3   2 121.429 4.48103   3
   1  -3   2 121.285 4.48753   3
  -1  -3  -2 123.267 4.35530   3
  -1  -3  -2 127.080 4.58625   1
   1  -3   2 130.012 8.13807   2
  -1   3   2 121.515 4.45883   3
  -1   3   2 125.319 4.46293   3
  -1   3   2 118.176 7.94245   2
  -1   3  -2 124.843 4.40308   3
  -1   3  -2 127.346 4.60148   4
   1   3   2 132.249 6.32068   2
   1  -3  -2 126.590 4.52142   3
   1  -3  -2 124.977 8.27550   2
  -1   3  -2 123.032 7.58182   2
  -1  -3   2 117.232 5.87194   2
  -1   3  -2 121.638 4.38975   3
  -1   3  -2 116.298 8.00358   2
  -1  -3   2 132.522 4.40186   1
   1  -3  -2 125.189 4.53604   3
   1  -3  -2 126.790 4.86610   1
  -2  -3  -2 491.205 20.4357   2
  -2  -3  -2 508.493 16.9112   3
   2  -3   2 452.724 17.1710   3
   2  -3   2 524.293 23.3457   2
   2  -3   2 494.881 17.1306   3
  -2   3   2 499.656 17.1607   4
   2  -3   2 523.509 17.6335   1
  -2   3   2 502.599 17.5730   1
  -2  -3  -2 490.679 17.1591   1
  -2  -3  -2 496.625 16.9039   3
  -2   3   2 488.786 17.0824   3
  -2  -3   2 495.159 16.9722   1
   2  -3  -2 514.350 17.6289   1
  -2  -3   2 499.017 19.0012   2
   2   3   2 508.604 17.0255   1
  -2   3  -2 504.733 17.0590   3
   2  -3  -2 484.326 17.1233   3
   2   3   2 508.988 17.0023   1
  -2   3  -2 504.771 17.0660   3
   2  -3  -2 474.845 17.1291   3
  -2  -3   2 503.870 16.7879   3
  -2   3  -2 498.033 17.1420   4
  -2   3  -2 503.970 22.8855   2
   2  -3  -2 481.641 22.7864   2
  -2  -3   2 506.770 16.7871   3
  -3   3   2 166.944 5.84094   4
  -3  -3  -2 157.183 5.90696   1
  -3   3   2 158.212 5.79766   3
  -3  -3  -2 162.346 9.88861   2
  -3  -3  -2 152.935 5.55284   3
   3  -3   2 148.653 11.6705   2
   3  -3   2 150.099 5.81946   3
  -3   3   2 163.369 11.6012   2
   3   3  -2 151.864 5.54498   1
  -3   3   2 153.626 6.32899   1
   3  -3   2 156.448 5.81974   3
   3   3  -2 154.751 5.53024   1
   3   3  -2 161.902 5.65729   4
   3  -3   2 164.802 6.45485   1
   3  -3  -2 147.891 5.79347   3
  -3  -3   2 160.240 8.78274   2
  -3   3  -2 146.222 11.8082   2
  -3  -3   2 153.046 5.47884   3
  -3   3  -2 161.565 5.77225   4
   3   3   2 147.157 5.71713   1
   3  -3  -2 149.465 5.82341   3
  -3  -3   2 156.491 5.76485   1
  -3  -3   2 153.947 5.47560   3
   3   3   2 166.718 5.78561   1
  -3   3  -2 151.877 5.74845   3
   3  -3  -2 154.979 11.5414   2
   3  -3  -2 158.151 6.39723   1
  -4   3   2 409.576 22.1413   2
  -4  -3  -2 401.699 19.7723   2
  -4  -3  -2 374.332 13.5605   3
  -4   3   2 391.688 14.5284   1
  -4   3   2 392.563 13.8017   3
   4  -3   2 384.277 13.8225   3
  -4   3   2 405.235 13.8360   3
   4  -3   2 360.745 21.6922   2
  -4  -3  -2 381.912 13.5773   3
   4  -3   2 403.272 13.8831   3
   4  -3   2 401.262 14.5602   1
  -4   3   2 388.040 13.7644   4
  -4  -3  -2 388.333 19.4706   2
   4   3   2 384.200 13.8467   1
   4  -3  -2 384.733 22.0241   2
   4   3   2 392.261 13.3537   3
   4   3   2 398.960 13.8765   1
  -4   3  -2 390.599 13.7867   3
   4   3   2 396.959 13.3411   3
  -4  -3   2 387.390 18.6336   2
  -4   3  -2 412.956 22.3197   2
  -4  -3   2 377.738 13.5140   3
   4  -3  -2 405.634 14.5803   1
   4  -3  -2 396.608 13.8365   3
   4  -3  -2 393.254 13.8576   3
  -4   3  -2 384.428 13.6924   4
  -4  -3   2 398.055 13.5168   3
  -4   3  -2 381.147 14.4845   1
  -4   3  -2 394.701 13.8061   3
  -4  -3   2 398.355 13.9300   1
  -5   3   2 196.543 15.2796   2
  -5   3   2 194.302 8.11170   1
  -5   3   2 199.532 7.35934   3
  -5  -3  -2 183.137 7.05874   3
   5  -3   2 190.511 7.33108   3
   5  -3   2 199.676 7.40722   3
  -5  -3  -2 192.608 13.3840   2
  -5  -3  -2 193.887 7.09027   3
  -5   3   2 187.196 7.28667   3
   5  -3   2 204.111 16.3759   2
  -5   3   2 200.738 7.25401   4
   5  -3   2 201.090 8.18890   1
   5   3  -2 190.570 6.72700   3
   5   3   2 194.365 7.47137   1
  -5   3  -2 197.752 7.15611   4
  -5   3  -2 206.234 15.7874   2
  -5  -3   2 192.743 7.02900   3
  -5   3  -2 189.167 7.48111   3
  -5   3  -2 194.240 7.32555   3
  -5  -3   2 188.923 7.03408   3
  -5   3  -2 196.491 8.15169   1
  -5  -3   2 187.999 12.6772   2
   5  -3  -2 186.720 7.29809   3
   5   3   2 188.234 6.83585   3
   5  -3  -2 184.708 7.33513   3
   5   3   2 195.773 7.46185   1
   5   3   2 194.984 6.82344   3
   5  -3  -2 187.952 8.10451   1
  -5  -3   2 200.823 7.58120   1
  -6  -3  -2 1.48514 0.54126   4
  -6  -3  -2 4.93839 3.43912   2
   6   3  -2 2.97388 1.13015   1
   6  -3   2 2.19632 1.30974   1
   6   3  -2 2.18131 0.52250   3
  -6  -3  -2 1.04284 0.72106   3
  -6   3   2 0.75755 0.89620   3
   6  -3   2 4.35175 4.27262   2
  -6   3   2 0.23914 0.89559   3
   6  -3   2 1.67123 1.08208   3
   6  -3   2 -0.1620 0.84847   3
  -6   3   2 0.34584 1.17866   1
  -6   3   2 0.59507 4.11827   2
  -6  -3  -2 1.44687 0.79917   3
  -6   3   2 1.99267 0.98537   4
   6   3   2 1.78226 0.59753   3
   6  -3  -2 0.94833 1.26105   1
  -6   3  -2 1.12408 1.28543   1
   6   3   2 1.10245 0.91095   1
  -6   3  -2 4.57030 4.48009   2
   6   3   2 2.25763 0.57061   3
  -6  -3   2 2.54700 1.10148   1
   6   3   2 0.21318 0.87634   1
  -6   3  -2 2.31176 0.88666   4
  -6  -3   2 1.38112 0.70595   3
   6  -3  -2 3.14575 1.06029   3
   6  -3  -2 7.34656 3.83818   2
  -6  -3   2 1.34661 0.75522   3
  -6  -3   2 4.74065 2.98434   2
   6  -3  -2 1.32081 0.98611   3
  -6   3  -2 1.80913 0.97251   3
  -6   3  -2 1.63540 0.94515   3
  -7   3   2 258.572 9.71197   3
   7   3  -2 247.476 9.03254   3
  -7   3   2 261.778 10.8110   1
   7  -3   2 228.354 9.57489   3
  -7  -3  -2 265.684 9.49818   3
   7  -3   2 261.721 20.6046   2
  -7  -3  -2 248.436 9.42477   3
  -7   3   2 260.060 20.6620   2
   7  -3   2 266.568 9.81229   3
   7   3  -2 258.508 9.07096   3
  -7  -3  -2 256.850 8.87793   4
  -7   3   2 262.721 9.51959   4
   7  -3   2 259.824 10.7989   1
   7   3  -2 242.682 10.2451   1
  -7   3   2 253.860 9.67186   3
  -7  -3  -2 280.118 19.1063   2
  -7  -3   2 256.100 10.2014   1
   7  -3  -2 226.686 19.6454   2
  -7   3  -2 252.214 10.7565   1
  -7  -3   2 257.653 9.20618   4
  -7   3  -2 251.277 9.66240   3
   7   3   2 254.838 9.10374   3
  -7  -3   2 228.579 17.4196   2
  -7  -3   2 251.916 9.40853   3
  -7   3  -2 255.515 9.69759   3
   7  -3  -2 258.648 10.7614   1
  -7  -3   2 251.337 9.40280   3
  -7   3  -2 271.090 21.0171   2
   7  -3  -2 259.653 9.75049   3
   7   3   2 256.347 9.99692   1
   7   3   2 255.917 9.14670   3
   7   3   2 241.299 9.90856   1
  -8  -3  -2 97.4228 4.30015   3
  -8  -3  -2 83.3784 3.54983   4
  -8   3   2 91.8705 4.22235   4
  -8  -3  -2 86.8745 4.25133   3
   8   3  -2 90.5024 3.76167   3
   8  -3   2 90.8914 4.53478   3
   8  -3   2 85.7223 4.33426   3
  -8   3   2 93.8008 4.53058   3
   8   3  -2 89.7035 4.87983   1
  -8   3   2 87.6073 4.38344   3
  -8   3   2 113.332 14.7441   2
   8   3  -2 92.7244 3.78207   3
   8  -3   2 99.5850 13.2504   2
  -8  -3  -2 101.876 14.1580   2
  -8   3   2 83.6378 5.51358   1
   8  -3   2 94.2828 5.49265   1
  -8   3  -2 104.184 14.2471   2
  -8  -3   2 95.4361 4.24780   3
   8  -3  -2 90.1736 4.48032   3
   8  -3  -2 91.3265 4.42615   3
   8  -3  -2 82.1860 5.36650   1
  -8   3  -2 95.9544 4.48057   3
  -8   3  -2 94.4106 5.54888   1
   8   3   2 89.6487 4.23651   3
  -8   3  -2 88.5194 4.05613   4
  -8  -3   2 85.7013 4.13458   3
  -8  -3   2 87.8732 3.90104   4
   8  -3  -2 73.5996 12.6778   2
  -8   3  -2 94.0449 4.48734   3
   8   3   2 88.9567 5.06849   1
  -8  -3   2 99.3285 5.14965   1
  -8  -3   2 70.1080 11.5174   2
   8   3   2 96.8889 4.80742   1
   8   3   2 97.6367 3.89589   3
   9  -3   2 367.636 15.1937   1
  -9   3   2 376.580 13.9165   3
  -9   3   2 379.397 15.3814   1
  -9   3   2 375.280 13.6081   4
   9  -3   2 354.565 13.7685   3
  -9  -3  -2 387.979 26.3923   2
  -9   3   2 383.474 28.6037   2
  -9  -3  -2 359.357 13.6109   3
  -9  -3  -2 390.194 13.7350   3
   9   3  -2 378.321 13.4276   3
   9  -3   2 351.024 28.5961   2
  -9  -3  -2 354.490 12.7975   4
   9   3  -2 377.620 14.2993   1
  -9   3   2 344.563 14.6313   3
  -9   3  -2 373.415 28.6935   2
   9  -3  -2 374.222 15.2564   1
  -9  -3   2 358.174 13.2100   4
  -9  -3   2 350.258 13.5544   3
  -9   3  -2 382.679 15.5203   1
   9  -3  -2 371.531 13.8107   3
   9   3   2 371.811 13.2325   3
  -9  -3   2 360.825 14.6592   1
   9  -3  -2 371.989 28.7697   2
  -9   3  -2 352.736 13.3880   4
  -9   3  -2 356.979 13.8145   3
   9  -3  -2 366.909 13.9154   3
  -9  -3   2 392.030 13.7081   3
   9   3   2 385.520 14.4659   1
  -9  -3   2 348.411 24.9570   2
   9   3   2 367.708 14.3816   1
  -9   3  -2 383.448 13.9539   3
 -10  -3  -2 23.4480 8.78105   2
 -10   3   2 23.7115 3.46411   1
 -10  -3  -2 30.4420 2.76366   3
 -10  -3  -2 17.2273 8.47614   2
  10   3  -2 31.1851 3.25598   1
 -10   3   2 29.3901 2.79677   3
 -10   3   2 31.1257 10.0724   2
 -10   3   2 26.6984 2.53789   4
  10  -3   2 27.6419 3.02705   3
 -10  -3  -2 27.8284 2.56029   3
  10  -3   2 29.5763 3.73874   1
 -10   3   2 27.4753 2.90587   3
 -10  -3  -2 23.5189 1.51273   4
  10   3  -2 24.7253 2.99405   1
 -10  -3   2 25.4978 2.16907   4
  10  -3  -2 36.1581 11.6976   2
 -10  -3   2 30.2179 2.79830   3
 -10   3  -2 25.1496 2.36265   4
  10   3   2 32.1215 5.15621   1
 -10  -3   2 25.1329 9.09458   2
  10   3   2 26.0731 2.05038   3
  10   3   2 25.8126 3.06135   1
 -10   3  -2 27.9293 10.0063   2
 -10  -3   2 30.6518 2.59636   3
 -10  -3   2 19.0141 2.85972   1
  10  -3  -2 26.3631 3.44690   1
 -10   3  -2 30.6654 3.11452   3
  10  -3  -2 23.5721 2.61237   3
 -11   3   2 84.3318 7.31870   1
 -11   3   2 93.2015 4.64168   4
 -11   3   2 98.6966 5.14285   3
 -11  -3  -2 89.0260 4.71559   3
 -11   3   2 87.8905 4.90924   3
 -11  -3  -2 86.1711 15.2392   2
  11   3  -2 97.6434 5.57041   1
  11  -3   2 95.3188 6.37448   1
 -11  -3  -2 83.0619 14.5658   2
 -11  -3  -2 88.3274 3.57731   4
  11  -3   2 84.2875 5.87808   3
 -11   3   2 73.8645 15.1649   2
 -11  -3  -2 87.8357 4.82552   3
 -11   3  -2 93.2803 5.10120   3
 -11  -3   2 109.676 16.5435   2
 -11  -3   2 85.7853 4.10470   4
  11   3   2 94.4897 5.61526   1
 -11  -3   2 84.5622 5.85622   1
  11  -3  -2 99.5005 5.32483   3
 -11  -3   2 99.3496 4.96681   3
 -11   3  -2 85.6308 4.37482   4
 -11   3  -2 46.9952 12.9984   2
  11  -3  -2 87.5332 16.5289   2
 -11  -3   2 87.3592 4.68031   3
 -11   3  -2 81.1648 4.95675   3
  11   3   2 96.2653 7.53275   1
  11  -3  -2 83.4307 6.00369   1
 -12   3   2 55.0888 4.16554   3
  12   3  -2 59.2392 4.69596   1
  12   3  -2 61.3156 5.41428   1
 -12   3   2 56.8231 3.73800   4
 -12  -3  -2 52.7636 3.76958   3
  12  -3   2 55.8372 5.31636   1
  12  -3   2 57.8853 5.14943   1
 -12  -3  -2 47.0243 2.40213   4
 -12   3   2 72.0938 15.3317   2
 -12   3   2 55.6430 5.50386   1
  12  -3   2 57.0460 4.24331   3
 -12  -3  -2 30.9132 14.0099   2
 -12  -3  -2 37.7054 13.3396   2
 -12  -3  -2 57.3188 4.04513   3
 -12  -3   2 57.9509 3.10124   4
 -12  -3   2 55.4481 3.77892   3
 -12  -3   2 52.7218 5.07453   1
 -12   3  -2 56.6016 13.2636   2
 -12  -3   2 57.0018 3.90465   3
  12   3   2 66.6116 5.61494   1
  12  -3  -2 53.9714 5.18524   1
 -12   3  -2 69.7776 16.9029   2
  12   3   2 52.6700 3.04403   3
 -12   3  -2 53.8756 3.41871   4
  12  -3  -2 58.3361 4.64413   3
  12  -3  -2 57.9694 15.9126   2
 -12   3  -2 59.0755 4.18736   3
 -12  -3   2 52.0045 13.5954   2
 -13   3   2 39.7198 3.84698   3
 -13   3   2 39.8307 3.31254   4
  13  -3   2 29.3191 6.42811   1
 -13  -3  -2 33.5528 3.54293   3
  13   3  -2 32.3824 3.85062   1
 -13   3   2 29.2245 4.66844   1
  13  -3   2 37.8564 3.70570   3
 -13  -3  -2 22.2375 14.5277   2
  13   3  -2 34.5332 3.19285   3
  13  -3   2 27.8287 4.26791   1
 -13  -3  -2 25.1025 3.25121   3
  13  -3  -2 52.4975 19.3143   2
 -13   3  -2 21.8054 14.4087   2
 -13  -3   2 41.6498 3.70878   3
  13   3   2 31.0835 3.10079   3
 -13  -3   2 26.0986 3.21591   3
 -13   3  -2 33.5771 2.96365   4
  13  -3  -2 38.3667 4.95505   3
 -13   3  -2 37.2622 3.99098   3
 -13  -3   2 32.4688 2.48706   4
 -13   3  -2 43.4560 18.2274   2
 -13  -3   2 27.7187 4.13886   1
  13   3   2 29.2588 3.91385   1
  13  -3  -2 32.9010 4.67436   1
 -14  -3  -2 1.71716 1.75675   3
 -14   3   2 0.25326 1.85975   3
  14  -3   2 2.66485 2.01230   3
 -14   3   2 -2.4002 1.62715   4
 -14   3   2 21.8107 21.0453   2
 -14   3   2 -4.7349 4.88648   1
  14  -3  -2 0.79206 1.99963   3
 -14   3  -2 -0.2505 1.45167   4
 -14  -3   2 0.42889 1.08431   4
 -14  -3   2 2.88559 1.86493   3
 -14   3  -2 2.30712 2.04978   3
   0   4   2 150.626 8.95362   2
   0  -4  -2 172.253 6.22311   1
   0   4   2 165.318 6.06345   1
   0   4  -2 165.499 6.13678   4
   0  -4  -2 165.727 5.90258   3
   0  -4  -2 167.738 5.92519   3
   0  -4   2 179.506 9.00309   2
   0   4  -2 163.664 6.78652   2
   0   4   2 166.628 6.07548   4
   0  -4   2 172.298 5.83286   3
   0  -4   2 172.083 5.83752   3
   0  -4   2 174.041 6.12582   1
   0  -4  -2 159.891 9.46348   2
  -1  -4  -2 260.282 9.04709   1
   1  -4   2 265.872 9.35642   1
  -1   4   2 256.994 9.29288   1
  -1  -4  -2 252.699 8.79541   3
   1  -4   2 247.740 13.3992   2
  -1   4   2 255.309 8.83896   3
  -1   4   2 261.445 8.84580   3
  -1  -4  -2 262.414 12.1906   2
  -1   4   2 257.873 13.3486   2
   1  -4   2 256.979 8.94480   3
  -1  -4  -2 254.259 8.78431   3
   1  -4   2 254.840 8.93331   3
  -1   4   2 267.631 9.12440   4
   1   4  -2 261.232 9.08635   4
   1  -4  -2 251.763 8.96777   3
  -1   4  -2 252.565 9.11002   4
  -1   4  -2 255.937 8.73057   3
   1  -4  -2 255.156 13.7676   2
  -1   4  -2 259.658 8.73161   3
  -1  -4   2 249.859 8.82585   1
   1   4   2 251.226 8.71240   1
  -1   4  -2 238.354 12.5648   2
   1  -4  -2 269.110 9.40318   1
   1  -4  -2 247.308 8.98227   3
  -1   4  -2 253.932 12.3953   2
  -1  -4   2 256.443 10.4744   2
  -2  -4  -2 307.661 10.8687   1
   2  -4   2 293.158 10.8559   3
  -2   4   2 313.389 10.8205   3
  -2  -4  -2 322.628 10.6173   3
  -2   4   2 326.579 11.0153   4
   2  -4   2 321.934 11.4281   1
   2   4  -2 320.300 10.8931   4
  -2   4   2 307.020 11.3451   1
  -2   4   2 307.628 16.5609   2
   2  -4   2 305.363 10.9011   3
  -2  -4  -2 305.239 14.0220   2
  -2   4   2 311.881 10.8213   3
   2  -4   2 319.514 17.1525   2
  -2  -4  -2 304.112 10.6042   3
   2  -4  -2 323.860 11.4732   1
   2  -4  -2 299.677 10.8935   3
  -2   4  -2 294.054 10.7438   3
  -2  -4   2 298.671 10.5901   1
  -2  -4   2 316.743 12.0975   2
   2   4   2 301.343 10.7261   4
  -2   4  -2 316.533 10.9925   4
  -2   4  -2 315.214 10.7700   3
  -2   4  -2 306.123 16.1564   2
   2  -4  -2 306.704 10.9261   3
   2  -4  -2 285.422 16.5074   2
  -2   4  -2 349.004 17.1522   2
  -3   4   2 1364.92 48.3336   3
   3  -4   2 1463.90 48.9760   1
   3  -4   2 1381.83 57.1368   2
  -3  -4  -2 1448.12 48.3081   1
   3   4  -2 1439.97 48.1654   4
   3  -4   2 1362.99 48.2942   3
  -3   4   2 1440.89 48.9135   1
  -3   4   2 1456.64 48.3466   4
  -3  -4  -2 1416.33 52.8455   2
   3  -4  -2 1429.85 57.3898   2
   3  -4  -2 1477.80 49.0099   1
   3   4   2 1424.39 47.9881   4
  -3   4  -2 1472.75 57.2429   2
  -3   4  -2 1352.18 48.2823   4
  -3  -4   2 1468.57 51.1840   2
   3   4   2 1418.27 47.8827   1
   3  -4  -2 1376.20 48.3070   3
   3   4   2 1471.48 47.8981   1
  -3  -4   2 1458.20 48.1031   1
  -3   4  -2 1353.66 48.4590   3
  -4   4   2 3978.27 147.631   2
  -4  -4  -2 4046.84 143.362   2
   4  -4   2 4140.30 137.871   1
  -4  -4  -2 4024.92 143.468   2
  -4   4   2 4114.30 137.828   1
   4  -4   2 3923.96 148.308   2
  -4  -4   2 4235.76 142.034   2
  -4  -4   2 3877.59 137.330   1
   4  -4  -2 4200.10 149.061   2
   4  -4  -2 4235.56 137.921   1
  -4   4  -2 3979.21 148.897   2
  -5   4   2 1855.72 63.0619   3
  -5   4   2 1857.32 64.0215   1
   5   4  -2 1871.42 62.7627   1
   5  -4   2 1872.10 64.0807   1
  -5  -4  -2 1904.52 71.4139   2
  -5   4   2 1868.99 63.4336   4
   5  -4   2 1782.61 63.0861   3
  -5  -4  -2 1912.26 71.1563   2
  -5   4   2 1865.58 75.4453   2
   5   4  -2 1929.26 62.7992   1
   5  -4   2 1923.59 76.5866   2
  -5   4  -2 1862.06 63.0042   4
  -5  -4   2 1858.18 62.7122   3
  -5  -4   2 1868.09 69.7828   2
   5  -4  -2 1780.43 63.2833   3
  -5   4  -2 1909.72 64.0873   1
   5  -4  -2 1859.53 64.0780   1
   5  -4  -2 1844.25 76.0105   2
  -5   4  -2 1831.55 75.0659   2
  -5   4  -2 1791.29 63.0151   3
   5   4   2 1830.44 62.9718   1
  -5  -4   2 1781.44 63.4109   1
   5   4   2 1895.51 62.9824   1
   6  -4   2 107.910 5.74724   1
  -6  -4  -2 114.657 11.2421   2
  -6   4   2 109.869 4.67930   4
  -6  -4  -2 117.008 10.9133   2
  -6  -4  -2 105.508 4.37083   3
  -6   4   2 108.900 4.69736   3
   6  -4   2 101.443 4.67813   3
  -6   4   2 108.918 12.4901   2
   6  -4   2 106.862 4.81109   3
   6   4  -2 112.315 4.53787   1
  -6   4   2 106.493 5.58424   1
  -6  -4  -2 107.028 4.37645   3
  -6   4   2 113.125 4.75250   3
   6  -4   2 110.405 12.9955   2
   6   4  -2 106.835 4.47276   1
   6   4   2 106.100 4.66067   1
   6  -4  -2 104.400 5.27282   3
  -6   4  -2 107.760 4.69105   3
  -6   4  -2 104.412 4.65201   3
   6   4   2 101.708 3.74743   3
  -6  -4   2 131.732 10.7673   2
   6  -4  -2 102.733 4.67371   3
  -6   4  -2 107.757 4.56194   4
  -6  -4   2 108.593 4.31603   3
   6  -4  -2 87.1398 15.0389   2
   6   4   2 103.221 4.61715   1
   6  -4  -2 113.881 5.71728   1
  -6   4  -2 108.928 12.4796   2
  -6  -4   2 109.303 4.95093   1
  -6  -4   2 106.388 4.32821   3
  -6   4  -2 108.766 5.61156   1
   7  -4   2 102.635 5.94749   1
  -7   4   2 106.187 6.02238   1
  -7  -4  -2 113.289 12.0541   2
  -7  -4  -2 107.978 4.57183   3
   7   4  -2 112.093 4.80146   1
  -7   4   2 112.031 13.6820   2
  -7  -4  -2 107.052 4.08736   4
   7  -4   2 95.8643 13.4019   2
   7  -4   2 106.235 4.89528   3
  -7  -4  -2 108.572 4.60514   3
  -7   4   2 111.555 4.92694   3
   7   4  -2 111.925 4.83436   1
  -7  -4  -2 123.743 18.0838   2
  -7   4   2 113.835 4.86860   4
   7  -4   2 97.6404 6.39096   3
  -7   4   2 106.111 4.85794   3
   7   4   2 106.153 3.97559   3
  -7   4  -2 106.772 5.88724   1
  -7   4  -2 111.518 4.71738   4
  -7  -4   2 109.545 5.28254   1
   7  -4  -2 93.3258 13.2594   2
  -7  -4   2 116.456 4.60062   3
   7   4   2 112.320 4.99856   1
   7  -4  -2 106.337 5.88567   1
   7   4   2 114.795 4.99609   1
  -7   4  -2 109.954 4.92372   3
   7  -4  -2 113.973 5.11701   3
  -7  -4   2 108.508 4.54153   3
  -7   4  -2 106.215 4.86236   3
   7  -4  -2 107.065 4.88018   3
  -8   4   2 359.927 27.2172   2
   8   4  -2 371.817 13.0265   3
  -8  -4  -2 363.417 13.7718   3
   8  -4   2 355.831 27.4551   2
   8   4  -2 377.274 13.0269   3
   8  -4   2 389.639 14.2556   3
  -8   4   2 389.012 13.9910   4
   8   4  -2 400.721 14.2224   1
  -8   4   2 397.256 14.1811   3
  -8  -4  -2 379.451 13.8274   3
  -8   4   2 388.874 15.5255   1
  -8  -4  -2 362.023 24.4099   2
   8  -4   2 373.199 15.3553   1
   8  -4   2 362.675 14.0681   3
   8   4  -2 383.523 14.1417   1
  -8   4   2 382.488 14.1168   3
  -8  -4  -2 383.227 25.2821   2
   8  -4  -2 360.538 14.0602   3
  -8  -4   2 383.609 13.7851   3
   8   4   2 386.044 13.2475   3
  -8   4  -2 369.473 15.4103   1
   8  -4  -2 390.518 15.5027   1
  -8   4  -2 384.409 13.8657   4
  -8  -4   2 375.025 14.6399   1
  -8  -4   2 372.527 13.7568   3
  -8  -4   2 384.288 13.5276   4
  -8   4  -2 370.212 14.0751   3
   8  -4  -2 390.196 28.2821   2
   8   4   2 378.671 14.2810   1
   8  -4  -2 403.192 15.0579   3
  -8   4  -2 382.850 14.1362   3
  -8   4  -2 401.794 28.1540   2
   8   4   2 391.862 14.3482   1
  -8  -4   2 393.985 24.1708   2
  -9   4   2 307.284 12.9551   3
  -9  -4  -2 297.396 10.6902   4
   9  -4   2 314.960 11.9726   3
  -9  -4  -2 294.257 11.4843   3
   9   4  -2 308.376 11.9735   1
  -9  -4  -2 279.147 23.1307   2
   9   4  -2 322.157 12.0078   1
  -9  -4  -2 304.860 11.5621   3
   9   4  -2 319.611 10.7469   3
   9  -4   2 296.094 11.8039   3
  -9  -4  -2 282.802 22.8668   2
   9   4  -2 304.739 10.6848   3
  -9   4   2 275.884 24.8465   2
  -9   4   2 305.128 13.3315   1
   9  -4   2 307.289 13.2301   1
   9  -4   2 289.064 25.9403   2
  -9   4   2 321.688 11.9185   3
  -9   4   2 304.522 11.6104   4
  -9   4  -2 300.469 11.4674   4
   9   4   2 314.949 12.1463   1
   9   4   2 306.710 12.0460   1
  -9  -4   2 323.148 11.5718   3
   9  -4  -2 334.199 12.0382   3
  -9  -4   2 316.203 11.4805   4
   9  -4  -2 305.733 13.2578   1
   9   4   2 306.367 10.8425   3
  -9  -4   2 296.848 22.2008   2
   9  -4  -2 321.262 26.4506   2
  -9  -4   2 295.370 11.4658   3
   9  -4  -2 286.042 11.7503   3
  -9  -4   2 305.991 12.5298   1
  -9   4  -2 318.160 25.8678   2
  -9   4  -2 311.876 11.8632   3
  10   4  -2 107.572 5.45830   1
 -10  -4  -2 92.6728 3.90594   4
  10   4  -2 100.564 4.01462   3
 -10   4   2 109.748 7.71670   1
 -10  -4  -2 73.3954 14.0743   2
 -10   4   2 99.5666 5.31689   3
 -10   4   2 104.809 17.1142   2
 -10  -4  -2 115.717 15.4584   2
  10  -4   2 100.910 5.39496   3
 -10  -4  -2 106.783 5.11089   3
  10   4  -2 106.046 5.48048   1
 -10   4   2 108.437 5.13766   4
  10  -4   2 99.1363 5.27369   3
  10  -4   2 116.154 6.72689   1
  10  -4   2 94.1849 17.3547   2
 -10   4  -2 107.027 18.0457   2
 -10  -4   2 100.071 5.96212   1
  10   4   2 102.406 4.17907   3
 -10  -4   2 106.151 4.53167   4
  10   4   2 105.431 5.60881   1
 -10  -4   2 113.751 14.9653   2
 -10  -4   2 101.715 4.93404   3
 -10   4  -2 104.691 4.91461   4
 -10  -4   2 109.918 5.09526   3
  10   4   2 108.876 5.61640   1
 -10   4  -2 113.163 5.47732   3
  10  -4  -2 111.698 6.82486   1
  10  -4  -2 109.504 5.45776   3
 -10   4  -2 101.502 6.62335   3
  10  -4  -2 96.3459 16.8134   2
 -11  -4  -2 34.0988 10.6863   2
  11   4  -2 50.5175 3.88982   1
 -11   4   2 51.9679 3.81464   3
  11  -4   2 47.5374 3.86747   3
 -11   4   2 49.3930 3.54570   4
 -11  -4  -2 52.6086 3.58020   3
  11  -4   2 42.6737 5.69829   1
  11   4  -2 51.2277 4.00220   1
 -11  -4  -2 52.9868 3.44388   3
 -11  -4  -2 39.0896 13.1585   2
 -11   4   2 52.7582 5.10855   1
 -11   4   2 33.5894 11.9560   2
 -11  -4   2 44.3176 3.24940   3
 -11   4  -2 48.2752 3.30842   4
  11  -4  -2 51.8294 14.4019   2
  11   4   2 52.2921 4.01826   1
 -11  -4   2 47.1977 2.84042   4
  11  -4  -2 50.3971 4.80449   1
 -11   4  -2 48.4355 4.40812   3
 -11   4  -2 65.8997 14.2875   2
  11   4   2 48.6189 4.06502   1
 -11  -4   2 42.8469 4.36055   1
 -11  -4   2 53.7697 3.54470   3
  11   4   2 45.6784 2.41100   3
 -11  -4   2 40.5163 11.8527   2
  11  -4  -2 49.5512 3.92668   3
  12  -4   2 400.502 17.4044   1
  12  -4   2 385.095 17.1436   1
 -12  -4  -2 387.781 15.0433   3
 -12   4   2 372.606 17.4710   1
 -12   4   2 405.145 15.4510   3
 -12  -4  -2 369.414 32.9999   2
 -12   4   2 374.884 35.1208   2
  12  -4   2 403.253 15.4858   3
 -12  -4  -2 422.581 15.2459   3
  12   4  -2 399.763 15.6440   1
  12  -4  -2 377.650 34.7586   2
 -12   4  -2 439.877 42.5654   2
  12  -4  -2 413.131 15.5350   3
  12   4   2 382.753 15.6831   1
 -12  -4   2 368.651 14.9367   3
 -12  -4   2 366.288 16.3744   1
 -12   4  -2 349.896 34.9845   2
 -12  -4   2 376.020 14.1213   4
 -12   4  -2 425.296 15.5609   3
 -12   4  -2 397.780 14.7510   4
 -12  -4   2 409.889 15.1289   3
  12  -4  -2 372.525 17.0311   1
 -13  -4  -2 281.913 33.8702   2
  13  -4   2 344.194 15.9702   1
 -13   4   2 350.052 13.2771   4
  13   4  -2 339.046 14.0409   1
 -13  -4  -2 354.163 13.5248   3
 -13   4   2 343.738 13.7989   3
  13  -4   2 328.757 13.6984   3
 -13   4   2 252.868 34.2853   2
 -13   4   2 338.191 16.0370   1
  13   4   2 349.059 14.3211   1
  13  -4  -2 333.903 13.7074   3
 -13   4  -2 319.023 13.7079   3
  13  -4  -2 329.304 43.6345   2
 -13  -4   2 365.049 13.5683   3
 -13   4  -2 333.396 12.9400   4
 -13   4  -2 297.969 45.0536   2
  13  -4  -2 356.662 16.0143   1
 -13   4  -2 262.125 33.5512   2
 -13  -4   2 314.040 12.1899   4
 -14   4   2 11.3934 2.39319   4
 -14   4   2 13.0135 2.70211   3
 -14  -4  -2 13.3023 4.16301   3
  14  -4   2 11.2438 2.38856   3
 -14  -4   2 11.3941 3.24736   3
  14  -4  -2 8.03687 2.23776   3
 -14   4  -2 0.81666 37.0849   2
 -14   4  -2 10.7451 1.99867   4
 -14   4  -2 14.8052 2.78491   3
 -14  -4   2 11.6897 1.48888   4
   0  -5  -2 -0.0214 0.38726   3
   0  -5   2 0.91441 0.34444   3
   0  -5   2 0.43060 0.33918   3
   0   5   2 0.09446 0.40277   1
   0  -5  -2 -0.5949 1.64887   2
   0   5  -2 -0.1108 0.61900   4
   0   5   2 1.25493 1.34407   2
   0  -5  -2 1.59524 0.43273   3
   0  -5   2 -1.3269 1.61849   2
   0  -5   2 0.11947 0.49953   1
   0   5   2 -0.5247 0.56891   4
   0  -5  -2 0.13939 0.56471   1
   1  -5   2 550.407 18.5669   1
  -1  -5  -2 540.657 22.0592   2
  -1  -5  -2 520.334 17.9338   3
  -1  -5  -2 531.463 18.2282   1
  -1  -5  -2 529.029 17.9607   3
   1   5  -2 535.292 18.3086   4
   1  -5   2 506.400 18.0819   3
   1  -5   2 525.847 18.1228   3
  -1   5   2 546.747 18.3479   4
  -1   5   2 547.665 18.4664   1
  -1   5   2 508.050 17.8571   3
  -1   5   2 515.756 17.8526   3
   1  -5   2 526.575 23.7784   2
   1  -5  -2 520.412 18.5758   1
  -1  -5   2 538.960 17.7860   3
  -1  -5   2 533.119 17.7847   3
   1   5   2 535.244 18.2060   4
  -1   5  -2 519.979 23.0291   2
  -1  -5   2 556.127 18.0183   1
  -1   5  -2 516.745 18.3500   4
   1  -5  -2 517.623 18.1334   3
   1  -5  -2 518.421 24.0392   2
   1  -5  -2 502.196 18.1886   3
  -1   5  -2 544.870 22.2107   2
  -1  -5   2 524.595 17.9837   1
   2   5  -2 802.689 27.2436   4
  -2   5   2 779.919 27.0354   3
  -2   5   2 811.090 27.3694   4
   2  -5   2 793.003 27.1933   3
   2  -5   2 773.285 34.6513   2
   2  -5   2 788.360 27.7399   1
  -2  -5  -2 805.539 26.8828   3
  -2   5   2 806.561 27.6938   1
   2  -5   2 743.769 27.5083   3
  -2  -5  -2 814.129 26.8777   3
  -2   5   2 770.960 27.0312   3
  -2   5   2 810.794 34.1330   2
  -2  -5  -2 800.465 30.6733   2
  -2  -5  -2 801.195 27.1432   1
  -2   5  -2 836.532 34.1607   2
  -2   5  -2 791.168 26.9585   3
  -2   5  -2 804.252 33.2834   2
   2  -5  -2 781.647 27.2085   3
  -2   5  -2 816.303 26.9757   3
   2   5   2 779.745 27.0967   4
   2  -5  -2 789.177 27.7757   1
  -2   5  -2 797.220 27.3635   4
   2  -5  -2 818.409 35.2766   2
  -3  -5  -2 2065.55 70.9624   1
   3   5  -2 2052.28 70.9549   4
   3  -5   2 2097.09 71.7729   1
  -3   5   2 2026.50 70.9195   3
  -3   5   2 2150.35 71.7307   1
  -3   5   2 2061.06 80.0472   2
  -3  -5  -2 2161.34 75.4890   2
   3  -5   2 2084.47 81.2081   2
  -3  -5   2 2127.34 72.9388   2
   3  -5  -2 2134.84 81.4947   2
  -3  -5   2 2229.86 70.7119   1
   3  -5  -2 2134.39 71.8276   1
   3   5   2 2049.98 70.7936   4
  -3   5  -2 2094.44 70.8846   3
  -3   5  -2 2010.90 79.1197   2
  -3   5  -2 2143.60 80.5992   2
   4   5  -2 49.0335 2.37321   4
   4  -5   2 45.2937 8.10873   2
   4  -5   2 50.7530 2.65199   3
  -4   5   2 48.4136 2.50702   3
  -4   5   2 49.5450 2.52427   3
   4  -5   2 53.3178 3.13096   3
  -4  -5  -2 49.5116 2.15244   3
  -4  -5  -2 40.1907 5.71771   2
  -4   5   2 45.8293 3.21363   1
   4  -5   2 53.1711 3.39726   1
  -4   5   2 53.4107 2.90987   4
  -4  -5   2 59.8127 5.23029   2
  -4  -5   2 50.6622 2.05218   3
  -4   5  -2 53.4955 2.49726   3
   4  -5  -2 41.9689 7.96819   2
  -4   5  -2 48.8820 2.47217   3
   4   5   2 51.1400 2.15153   4
  -4   5  -2 37.6054 7.62335   2
   4  -5  -2 51.4229 2.64622   3
  -4  -5   2 49.3292 2.35768   1
   4  -5  -2 51.9924 3.30312   1
   5  -5   2 616.586 23.1074   3
   5  -5   2 653.061 24.1221   1
   5  -5   2 676.110 23.2540   3
  -5  -5  -2 683.866 30.0229   2
  -5   5   2 658.884 23.0627   3
  -5   5   2 692.040 34.8273   2
   5  -5   2 669.843 35.3624   2
  -5   5   2 647.866 24.0825   1
  -5  -5  -2 671.621 22.7448   3
  -5  -5  -2 702.327 30.4677   2
  -5   5   2 642.196 23.1495   4
  -5  -5  -2 663.887 22.7379   3
  -5   5  -2 675.570 23.1566   4
   5  -5  -2 635.871 23.1362   3
  -5  -5   2 677.747 28.6635   2
   5  -5  -2 641.409 24.1005   1
  -5   5  -2 624.501 37.3061   2
  -5   5  -2 659.347 23.0317   3
  -5  -5   2 683.006 23.1121   1
  -5  -5   2 665.980 22.6442   3
   5  -5  -2 682.752 23.2775   3
   5  -5  -2 675.769 35.3498   2
  -5  -5   2 653.778 22.6533   3
   5   5   2 670.188 22.4647   1
  -6  -5  -2 245.198 16.5332   2
  -6  -5  -2 261.002 9.40703   3
  -6   5   2 258.383 9.75144   3
   6  -5   2 257.266 9.82747   3
  -6  -5  -2 260.086 9.40183   3
   6  -5   2 252.193 10.8970   1
   6  -5   2 261.445 9.93127   3
  -6   5   2 249.496 9.70578   3
  -6   5   2 252.970 10.8641   1
  -6   5   2 266.658 9.84694   4
  -6  -5  -2 255.985 17.0086   2
   6  -5   2 248.872 20.4614   2
  -6   5   2 251.297 19.7615   2
   6   5   2 263.735 9.33238   1
   6  -5  -2 245.163 9.77049   3
   6   5   2 264.150 9.35533   1
  -6   5  -2 255.743 9.70814   3
  -6   5  -2 273.686 20.0920   2
  -6  -5   2 267.658 16.0458   2
  -6  -5   2 266.184 9.35162   3
   6  -5  -2 249.698 10.8519   1
  -6   5  -2 263.974 9.73076   3
  -6  -5   2 266.863 9.33663   3
   6  -5  -2 271.477 9.98335   3
  -6  -5   2 262.736 9.90092   1
  -6   5  -2 259.703 9.73677   4
   7   5  -2 53.0727 2.71228   1
   7  -5   2 51.5865 12.6275   2
   7   5  -2 48.1856 2.38416   1
  -7   5   2 45.2945 3.02119   4
  -7  -5  -2 40.5650 8.14831   2
  -7   5   2 46.3698 2.94584   3
  -7  -5  -2 51.8385 8.57403   2
   7  -5   2 46.4222 3.05835   3
  -7  -5  -2 48.9261 2.62780   3
  -7  -5  -2 52.0722 2.60649   3
   7  -5   2 49.3910 3.20528   3
  -7   5   2 49.4867 4.09621   1
  -7   5   2 40.6271 9.88878   2
   7  -5   2 45.7571 3.80991   1
  -7   5   2 51.5082 3.07576   3
  -7  -5   2 54.4867 2.61520   3
  -7  -5   2 49.1587 7.97920   2
  -7   5  -2 48.7563 9.67994   2
  -7   5  -2 46.3633 2.90858   3
   7   5   2 45.6957 2.60516   1
   7   5   2 43.4309 2.94678   1
   7  -5  -2 37.1989 9.53477   2
   7  -5  -2 48.9210 3.93447   1
  -7  -5   2 47.1651 2.53798   3
   7  -5  -2 47.4239 3.00864   3
   7  -5  -2 48.4862 3.19093   3
  -7   5  -2 51.9091 3.05548   3
  -7  -5   2 45.2532 3.11738   1
  -7   5  -2 51.0352 2.96396   4
   8  -5   2 2.26494 1.39082   3
   8  -5   2 0.85929 1.59957   1
  -8   5   2 2.34492 1.41104   4
   8   5  -2 1.02669 0.88139   1
   8  -5   2 -3.7940 4.99946   2
  -8  -5  -2 3.19769 0.86822   4
  -8  -5  -2 2.56257 0.95290   3
  -8  -5  -2 -2.8835 7.39522   2
  -8   5   2 1.58966 1.30344   3
  -8  -5  -2 2.06941 1.02125   3
  -8   5   2 3.20672 1.23357   3
   8  -5   2 2.21137 1.23993   3
  -8   5   2 1.15754 5.40177   2
  -8  -5  -2 9.84829 5.89762   2
   8   5  -2 3.37560 1.03777   1
   8  -5  -2 15.1104 7.37126   2
  -8  -5   2 2.04348 1.04552   3
  -8  -5   2 4.78892 4.26939   2
  -8  -5   2 1.80104 0.98577   3
   8  -5  -2 2.90366 1.75003   1
  -8   5  -2 2.94547 1.38335   4
   8  -5  -2 3.10942 1.46297   3
  -8   5  -2 4.22417 1.36816   3
   8   5   2 3.84266 1.16034   1
   8   5   2 5.71788 1.18514   1
  -8  -5   2 0.97870 1.28264   1
  -8   5  -2 5.10494 1.33903   3
   8  -5  -2 2.60863 1.28717   3
   9  -5   2 163.108 20.2259   2
   9  -5   2 187.589 8.07512   3
  -9   5   2 202.159 8.17040   3
   9  -5   2 202.794 8.30900   3
  -9  -5  -2 198.973 7.76908   3
  -9   5   2 182.963 9.59013   1
  -9  -5  -2 161.808 7.06553   4
   9   5  -2 208.962 7.84647   1
   9   5  -2 197.092 7.73924   1
  -9   5   2 191.608 21.2504   2
  -9  -5  -2 209.946 18.7307   2
  -9   5   2 201.990 8.05619   4
  -9  -5  -2 184.698 7.65258   3
  -9   5  -2 193.659 7.87694   4
  -9  -5   2 201.871 18.0563   2
  -9  -5   2 184.161 7.65779   4
  -9  -5   2 185.938 7.62243   3
  -9  -5   2 194.599 7.69365   3
  -9   5  -2 200.061 8.13264   3
   9   5   2 199.057 8.01355   1
  -9   5  -2 214.904 21.3691   2
   9   5   2 193.294 7.89656   1
   9  -5  -2 197.362 8.27012   3
  -9  -5   2 187.197 8.56785   1
   9  -5  -2 191.630 20.9241   2
   9  -5  -2 189.460 10.8523   1
   9  -5  -2 189.551 8.08265   3
  10  -5   2 20.5963 2.55748   3
  10  -5   2 28.7993 11.0538   2
 -10  -5  -2 24.9465 8.91787   2
 -10   5   2 26.1939 2.76386   4
 -10   5   2 25.9941 10.1308   2
  10   5  -2 23.2423 2.43283   1
 -10  -5  -2 21.2706 10.6770   2
 -10  -5  -2 19.0003 3.36189   3
 -10  -5  -2 22.8374 2.27495   3
 -10   5   2 26.6666 2.78881   3
 -10   5   2 21.7738 3.60237   1
  10  -5   2 22.6052 3.34197   1
  10   5  -2 28.9614 2.59530   1
  10  -5   2 21.1991 2.87542   3
 -10   5  -2 16.2051 9.53312   2
 -10  -5   2 21.0469 2.04948   4
 -10  -5   2 27.1289 8.98794   2
 -10   5  -2 22.8781 9.84997   2
  10   5   2 20.3136 2.50678   1
  10  -5  -2 19.1206 3.19313   1
  10  -5  -2 24.2178 2.89243   3
  10   5   2 23.4721 2.61255   1
  10  -5  -2 9.91904 9.09743   2
 -10  -5   2 18.2951 2.71348   1
 -10   5  -2 25.2583 2.79061   3
 -10  -5   2 23.1620 2.23507   3
  10  -5  -2 21.6747 2.64692   3
 -10   5  -2 25.0103 2.56585   4
  11   5  -2 298.108 11.7569   1
 -11  -5  -2 233.881 25.3588   2
  11  -5   2 310.957 12.2101   3
 -11   5   2 277.220 28.4372   2
 -11   5   2 299.554 12.2139   4
 -11  -5  -2 278.594 11.4661   3
 -11  -5  -2 257.587 26.7678   2
  11   5  -2 307.016 11.7738   1
 -11  -5  -2 318.929 11.6905   3
 -11   5   2 279.285 13.6332   1
  11  -5   2 294.263 13.8929   1
  11  -5  -2 311.483 12.1833   3
 -11   5  -2 273.114 29.2803   2
 -11   5  -2 304.153 29.8661   2
  11  -5  -2 292.022 13.6757   1
 -11   5  -2 290.442 11.5174   4
  11   5   2 294.951 11.8190   1
 -11  -5   2 260.759 27.6006   2
  11   5   2 308.191 11.9787   1
 -11  -5   2 325.575 11.6564   3
 -11  -5   2 286.058 10.8410   4
 -11   5  -2 315.357 12.0818   3
 -11  -5   2 266.379 12.6909   1
 -11  -5   2 280.410 11.4442   3
  11  -5  -2 298.531 29.4746   2
 -12  -5  -2 -9.1698 10.3537   2
  12   5  -2 4.63116 2.22588   1
 -12   5   2 -6.3453 12.0460   2
 -12  -5  -2 3.94075 1.69620   3
  12  -5   2 11.4776 3.51663   1
  12  -5   2 -1.8531 2.49713   1
 -12   5   2 2.76621 1.90608   4
  12  -5   2 3.27977 2.22359   3
 -12   5   2 -0.7555 2.99674   1
 -12  -5  -2 6.92551 1.85572   3
 -12   5   2 6.28759 2.08471   3
 -12   5  -2 -17.497 13.4061   2
  12  -5  -2 -13.098 14.2143   2
 -12  -5   2 2.03244 1.25415   4
 -12  -5   2 2.11757 1.55909   3
 -12   5  -2 8.43544 2.22782   3
 -12  -5   2 3.66426 1.51043   3
  12  -5  -2 4.54408 2.86570   1
 -12   5  -2 3.02089 1.91859   4
 -12   5  -2 8.42298 23.8810   2
  12  -5  -2 4.36729 2.16758   3
  13  -5   2 31.3777 3.88945   3
 -13   5   2 30.9908 6.01742   1
 -13   5   2 36.4490 3.94501   3
 -13   5   2 29.9603 3.48366   4
 -13  -5  -2 31.1178 3.41977   3
 -13   5   2 21.1016 18.3200   2
  13  -5   2 29.4470 4.96232   1
  13   5  -2 32.9343 4.08255   1
  13  -5  -2 33.3122 4.04646   3
 -13   5  -2 41.0146 20.9839   2
 -13   5  -2 38.4807 3.44523   4
 -13  -5   2 30.0603 2.24013   4
 -13   5  -2 31.0998 3.74734   3
  13  -5  -2 25.1565 4.71038   1
  13   5   2 28.6447 3.44488   1
 -13  -5   2 41.3306 3.61804   3
   0  -6   2 309.196 10.7289   3
   0   6   2 325.512 11.8958   2
   0  -6  -2 307.150 10.8007   3
   0  -6   2 318.588 11.0882   1
   0  -6  -2 289.997 11.1237   3
   0   6   2 306.121 11.1029   4
   0  -6  -2 312.586 16.0491   2
   0  -6   2 310.233 15.2202   2
   0  -6   2 313.572 11.0183   3
   0   6   2 314.667 11.8408   2
   0   6  -2 305.328 11.1732   4
   0  -6  -2 314.870 11.2146   1
   1   6  -2 610.545 21.6630   4
  -1  -6  -2 632.359 25.7847   2
  -1  -6  -2 643.579 21.5705   1
   1  -6   2 604.788 21.3964   3
  -1   6   2 630.689 21.7252   4
  -1  -6  -2 609.837 21.2334   3
   1  -6   2 628.080 21.4419   3
  -1   6   2 612.749 21.6626   1
   1  -6   2 638.344 21.9024   1
  -1   6   2 657.631 26.5152   2
   1  -6  -2 622.918 21.9536   1
  -1   6  -2 650.384 24.7234   2
   1  -6  -2 611.522 21.4447   3
  -1  -6   2 630.626 21.3158   1
   1  -6  -2 643.289 28.4601   2
  -1   6  -2 645.563 24.9010   2
  -1  -6   2 622.519 21.3031   1
  -1  -6   2 631.811 21.1144   3
   1   6   2 597.354 21.5510   4
   1  -6  -2 630.945 21.4932   3
  -1   6  -2 614.808 21.7909   4
  -1  -6   2 606.207 21.1257   3
   2  -6   2 756.939 26.1967   3
  -2   6   2 767.078 26.6691   1
  -2   6   2 817.873 27.6212   4
  -2   6   2 769.702 25.8996   3
   2   6  -2 746.239 26.2838   4
  -2   6   2 748.475 36.6213   2
  -2  -6  -2 780.409 25.8478   3
  -2  -6  -2 776.725 26.1126   1
  -2  -6  -2 782.447 29.8868   2
   2  -6   2 763.295 34.6623   2
   2  -6   2 759.536 26.2240   3
  -2   6   2 777.128 25.9030   3
   2  -6   2 762.396 26.8059   1
  -2   6  -2 707.701 26.4478   4
  -2   6  -2 764.270 25.7411   3
   2  -6  -2 776.832 26.8863   1
   2  -6  -2 785.095 26.2760   3
   2   6   2 734.076 26.1480   4
  -2   6  -2 741.195 32.5882   2
   2  -6  -2 755.135 26.2195   3
  -2   6  -2 771.870 25.7408   3
   2  -6  -2 753.547 34.7255   2
  -3  -6  -2 436.939 14.9052   1
   3  -6   2 422.316 15.8241   1
  -3   6   2 430.552 14.8633   3
   3  -6   2 403.574 23.9844   2
   3  -6   2 412.616 15.0597   3
  -3  -6  -2 434.668 18.6785   2
  -3   6   2 433.088 15.2733   4
  -3   6   2 454.416 15.7832   1
   3  -6   2 436.742 15.1410   3
  -3   6   2 413.849 14.8477   3
  -3  -6  -2 421.943 14.6143   3
  -3  -6  -2 434.737 14.6229   3
   3   6  -2 427.461 15.0279   4
  -3   6   2 411.042 22.7309   2
  -3   6  -2 425.217 22.4761   2
  -3   6  -2 453.175 15.3179   4
   3   6   2 423.408 14.8677   4
   3  -6  -2 430.516 15.8618   1
   3  -6  -2 430.947 15.1542   3
  -3   6  -2 424.041 14.7839   3
  -3   6  -2 403.576 14.7609   3
   3  -6  -2 439.756 24.7313   2
   3  -6  -2 413.739 15.0821   3
  -3   6  -2 440.348 23.4128   2
  -4   6   2 468.192 16.2349   4
  -4  -6  -2 480.991 20.9641   2
   4   6  -2 461.412 15.8790   4
   4  -6   2 437.436 16.8889   1
  -4   6   2 454.599 16.8529   1
  -4   6   2 468.498 25.8096   2
   4  -6   2 452.930 26.6749   2
   4  -6   2 444.762 16.0746   3
  -4   6   2 445.418 15.8675   3
  -4  -6  -2 449.996 15.5438   3
  -4   6   2 440.760 15.8676   3
   4  -6   2 448.400 16.1165   3
   4  -6  -2 443.331 16.1238   3
  -4  -6   2 460.665 15.4122   3
  -4  -6   2 460.768 15.3957   3
   4  -6  -2 457.164 17.0193   1
  -4   6  -2 471.425 26.1499   2
   4  -6  -2 432.167 16.0403   3
  -4  -6   2 449.908 18.4072   2
  -4  -6   2 472.939 15.6189   1
  -4   6  -2 443.214 25.0144   2
  -4   6  -2 433.647 15.8039   3
   4  -6  -2 422.861 26.1712   2
   4   6   2 457.302 15.6782   4
  -4   6  -2 439.404 15.7958   3
  -4   6  -2 467.549 16.2102   4
   5  -6   2 540.482 20.0657   1
  -5   6   2 532.466 19.1091   4
  -5  -6  -2 546.174 25.2015   2
   5  -6   2 535.413 19.0924   3
   5  -6   2 524.182 19.0102   3
  -5  -6  -2 524.602 18.4787   3
  -5  -6  -2 531.075 24.9155   2
   5   6  -2 526.470 18.6778   4
  -5  -6  -2 543.128 18.5061   3
  -5   6   2 537.472 19.9923   1
  -5   6   2 543.158 18.8753   3
  -5   6   2 530.199 18.8474   3
   5  -6   2 590.171 32.4809   2
  -5  -6   2 542.842 23.4154   2
  -5   6  -2 554.700 30.9363   2
   5  -6  -2 505.319 30.8676   2
   5  -6  -2 559.579 20.1598   1
  -5  -6   2 526.897 18.7186   1
  -5   6  -2 521.558 18.7944   3
  -5   6  -2 534.542 19.0737   4
   5  -6  -2 566.138 19.1727   3
  -5  -6   2 541.974 18.3974   3
  -5   6  -2 495.965 28.8718   2
   5   6   2 533.286 18.4567   4
   5  -6  -2 525.657 19.0149   3
  -5   6  -2 540.992 18.8337   3
  -5  -6   2 541.674 18.3807   3
   6  -6   2 620.904 22.3803   3
  -6   6   2 619.052 35.4858   2
  -6   6   2 547.366 25.7084   1
  -6  -6  -2 625.466 21.8606   3
  -6   6   2 642.334 22.4845   4
   6  -6   2 635.655 22.4965   3
  -6  -6  -2 642.928 21.8709   3
   6  -6   2 648.805 37.0141   2
  -6  -6  -2 659.672 30.2427   2
  -6  -6  -2 631.647 30.2119   2
   6  -6   2 647.936 23.9024   1
  -6  -6   2 668.532 21.8018   3
  -6  -6   2 640.172 22.2694   1
  -6   6  -2 619.477 22.3674   4
   6  -6  -2 619.129 22.3913   3
   6  -6  -2 657.226 23.7027   1
   6  -6  -2 618.559 36.4187   2
  -6   6  -2 643.055 22.2381   3
   6  -6  -2 638.944 22.5221   3
  -6  -6   2 631.876 21.7867   3
  -6   6  -2 608.182 23.2988   3
  -6  -6   2 642.406 28.7919   2
  -7   6   2 406.372 16.5331   3
  -7   6   2 468.572 18.1469   1
  -7  -6  -2 459.312 16.2797   3
   7  -6   2 470.188 16.9607   3
   7  -6   2 465.814 37.6300   2
  -7  -6  -2 458.696 16.2652   3
  -7   6   2 476.304 16.8829   4
  -7  -6  -2 495.351 26.0900   2
   7  -6   2 463.800 18.3420   1
  -7   6   2 467.417 30.4216   2
  -7  -6  -2 453.819 25.7856   2
   7  -6   2 460.666 16.8438   3
   7  -6  -2 476.608 16.9810   3
  -7  -6   2 455.163 24.2882   2
  -7   6  -2 472.582 16.7926   4
   7  -6  -2 452.126 16.8036   3
  -7  -6   2 482.929 16.2305   3
  -7   6  -2 406.170 16.5219   3
  -7  -6   2 478.242 16.8710   1
   7  -6  -2 483.840 19.5914   1
  -7   6  -2 449.233 30.6581   2
  -7   6  -2 478.787 30.8281   2
  -7  -6   2 454.909 16.1998   3
   7  -6  -2 439.138 36.0961   2
   8  -6   2 66.2540 4.08408   3
  -8   6   2 73.1918 13.8441   2
   8  -6   2 60.0604 4.19541   3
   8  -6   2 65.1246 4.81781   1
  -8  -6  -2 62.9519 3.32158   3
  -8  -6  -2 67.8439 3.31476   3
  -8   6   2 69.9781 3.98624   4
  -8  -6  -2 51.3311 9.32137   2
  -8   6   2 72.1741 5.23712   1
  -8  -6  -2 64.2972 2.73842   4
   8  -6   2 54.0619 12.2190   2
  -8  -6  -2 65.9903 10.7958   2
  -8   6   2 61.6939 3.69030   3
  -8   6  -2 67.8323 3.75940   3
  -8  -6   2 63.5860 3.24351   3
  -8   6  -2 73.8300 14.5840   2
   8  -6  -2 60.4800 4.08639   3
  -8  -6   2 69.0515 3.95247   1
   8  -6  -2 69.7617 4.06949   3
   8   6   2 66.6141 2.66707   1
  -8  -6   2 62.9977 9.77650   2
   8  -6  -2 63.2745 5.04717   1
   8  -6  -2 72.0077 13.7380   2
  -8  -6   2 61.2250 3.20626   3
  -8   6  -2 69.8043 3.77506   4
  -8   6  -2 59.9007 12.1335   2
  -9  -6  -2 34.1907 8.24869   2
  -9   6   2 35.3663 3.98602   1
  -9   6   2 33.0662 2.92503   3
  -9  -6  -2 33.8278 9.08476   2
   9  -6   2 35.3354 3.34188   3
  -9   6   2 47.1664 12.4122   2
  -9  -6  -2 32.7168 2.44695   3
  -9  -6  -2 28.8966 1.66905   4
  -9  -6  -2 34.0006 2.49617   3
  -9   6   2 31.1838 2.96538   4
   9  -6   2 34.3398 3.87674   1
   9  -6   2 31.2814 2.97107   3
   9  -6   2 33.5198 10.6743   2
  -9  -6   2 32.6003 2.32375   4
   9  -6  -2 42.5459 12.4363   2
  -9   6  -2 29.7426 12.3804   2
   9   6   2 32.7999 2.07079   1
  -9  -6   2 35.6482 3.15205   1
  -9  -6   2 29.6933 8.23328   2
  -9  -6   2 36.2358 2.51477   3
   9  -6  -2 35.0800 3.05687   3
  -9  -6   2 32.1636 2.35502   3
  -9   6  -2 22.6738 10.2926   2
   9  -6  -2 34.9137 3.93748   1
  -9   6  -2 31.7831 2.86636   4
   9  -6  -2 32.3976 3.15282   3
  -9   6  -2 35.2322 2.96217   3
  10   6  -2 270.349 9.79136   1
  10  -6   2 273.163 13.0684   1
 -10  -6  -2 260.821 23.7331   2
 -10   6   2 256.797 26.4604   2
  10   6  -2 268.382 9.76689   1
  10  -6   2 281.582 28.7397   2
 -10   6   2 277.109 12.9031   1
  10  -6   2 292.380 11.4957   3
 -10  -6  -2 284.945 23.6637   2
 -10  -6  -2 292.060 10.7577   3
 -10   6   2 268.741 11.4254   4
  10  -6   2 260.655 11.1198   3
 -10   6   2 276.115 11.1222   3
 -10  -6  -2 269.187 10.6363   3
  10  -6  -2 297.222 11.4732   3
  10  -6  -2 265.653 11.1244   3
 -10  -6   2 254.121 10.1382   4
 -10  -6   2 268.101 22.6312   2
  10   6   2 268.903 10.2347   1
  10  -6  -2 257.769 28.3862   2
  10  -6  -2 274.345 12.8518   1
 -10   6  -2 284.159 11.0283   4
 -10  -6   2 268.615 10.5857   3
  10   6   2 299.864 10.4290   1
 -10   6  -2 290.365 11.1748   3
 -10   6  -2 284.913 28.9776   2
 -10   6  -2 272.303 27.6831   2
 -10  -6   2 285.108 10.6695   3
 -11   6   2 280.476 11.5231   4
 -11  -6  -2 207.198 24.1608   2
 -11   6   2 287.313 11.6273   3
  11  -6   2 280.327 13.5046   1
 -11  -6  -2 299.916 11.2606   3
 -11  -6  -2 275.216 11.1035   3
  11   6  -2 273.645 10.2933   1
  11   6  -2 271.470 10.3088   1
  11  -6   2 305.970 11.9914   3
 -11   6   2 307.142 31.5833   2
 -11  -6   2 278.362 10.4704   4
  11  -6  -2 303.200 12.0411   3
 -11   6  -2 270.584 11.3951   4
 -11   6  -2 305.239 30.6673   2
  11   6   2 274.760 10.7008   1
 -11   6  -2 291.224 11.6247   3
  11   6   2 297.009 10.9220   1
  11  -6  -2 282.040 13.5106   1
 -11  -6   2 275.082 11.0656   3
 -11  -6   2 298.379 11.2055   3
 -12  -6  -2 100.765 5.64557   3
 -12   6   2 123.152 7.96432   3
 -12   6   2 129.694 24.3689   2
  12  -6   2 105.971 8.75069   1
 -12   6   2 128.171 9.84748   1
  12  -6   2 117.877 6.58614   3
  12  -6   2 121.650 8.69975   1
 -12  -6  -2 122.695 5.97059   3
 -12  -6  -2 75.5295 17.8679   2
 -12   6   2 124.884 6.24108   4
 -12  -6   2 178.368 24.4998   2
  12  -6  -2 114.799 8.56286   1
 -12  -6   2 112.655 4.93337   4
 -12  -6   2 120.190 5.88187   3
  12  -6  -2 128.310 6.74383   3
 -12  -6   2 106.959 5.63529   3
  12   6   2 107.934 5.52316   1
 -12   6  -2 116.326 6.29477   3
 -12   6  -2 103.594 23.1145   2
 -12   6  -2 117.952 6.09696   4
  12  -6  -2 143.039 23.7936   2
  13  -6   2 35.3929 5.38526   3
 -13   6   2 33.1736 4.15324   3
 -13  -6  -2 46.7594 3.90265   3
  13  -6   2 40.6175 5.73973   1
 -13   6   2 36.5466 3.87859   4
  13  -6  -2 37.5437 5.59075   3
 -13   6  -2 43.3252 3.80172   4
  13  -6  -2 40.2483 6.07700   1
 -13  -6   2 43.9961 3.73567   3
   0  -7  -2 -0.3153 0.53491   3
   0  -7  -2 0.35331 0.51745   3
   0  -7   2 0.23015 0.67172   1
   0  -7   2 0.14605 0.47831   3
   0  -7  -2 1.39200 2.52546   2
   0  -7  -2 -1.3947 0.65706   1
   0  -7   2 0.06109 0.46852   3
   0   7  -2 -0.3897 0.93630   4
  -1  -7  -2 531.908 22.9592   2
   1  -7   2 528.107 18.6898   1
  -1   7   2 555.568 22.3975   2
  -1  -7  -2 531.557 18.3343   1
   1   7  -2 524.867 18.5285   4
  -1   7   2 538.529 18.5858   4
   1  -7   2 514.349 18.1690   3
   1  -7   2 514.736 25.1856   2
  -1  -7  -2 517.889 18.0263   3
  -1  -7  -2 514.805 17.9913   3
   1  -7   2 526.830 18.2063   3
  -1   7  -2 518.714 18.6021   4
   1  -7  -2 515.418 18.7486   1
  -1  -7   2 535.961 17.8843   3
  -1  -7   2 548.246 18.0814   1
   1  -7  -2 519.685 18.2596   3
   1  -7  -2 519.895 18.2175   3
   1   7   2 510.951 18.3994   4
  -1  -7   2 523.985 17.8863   3
   1  -7  -2 536.046 25.9828   2
  -1  -7   2 532.644 18.0630   1
  -2   7   2 127.136 5.49645   1
   2  -7   2 118.088 13.4368   2
  -2  -7  -2 131.169 4.78089   3
  -2   7   2 139.370 5.57257   4
  -2  -7  -2 126.549 4.99238   1
   2  -7   2 138.211 5.83199   1
   2   7  -2 133.254 5.34675   4
  -2  -7  -2 135.005 4.77111   3
   2  -7   2 132.512 5.17581   3
   2  -7   2 134.239 5.22622   3
  -2  -7  -2 139.007 8.32265   2
  -2   7   2 132.432 10.4449   2
   2  -7  -2 142.591 12.3722   2
  -2   7  -2 128.119 5.52188   4
  -2   7  -2 115.939 9.36405   2
  -2   7  -2 132.714 9.41387   2
   2  -7  -2 130.778 5.83523   1
   2  -7  -2 135.567 5.27105   3
   2   7   2 133.017 5.20725   4
   2  -7  -2 129.485 5.18771   3
  -3  -7  -2 1279.99 42.6061   3
   3   7  -2 1259.30 43.1914   4
  -3  -7  -2 1242.29 46.4924   2
   3  -7   2 1293.61 44.1635   1
  -3   7   2 1255.87 43.7049   1
  -3   7   2 1245.68 42.7139   3
  -3   7   2 1252.15 61.3574   2
   3  -7   2 1276.33 43.1816   3
  -3  -7  -2 1269.62 42.8162   1
  -3   7   2 1289.21 42.7286   3
  -3   7   2 1238.12 43.3644   4
   3  -7   2 1245.04 54.5322   2
  -3  -7  -2 1270.81 42.6098   3
   3  -7   2 1220.53 43.0977   3
   3  -7  -2 1296.83 43.2179   3
  -3   7  -2 1279.78 52.3791   2
  -3   7  -2 1246.67 51.4823   2
  -3   7  -2 1259.96 43.3800   4
   3  -7  -2 1293.17 55.3374   2
   3   7   2 1261.71 42.9632   4
  -3   7  -2 1305.02 42.6074   3
   3  -7  -2 1250.63 44.0958   1
   3  -7  -2 1204.86 43.0987   3
   4   7  -2 5.59755 1.16623   4
   4  -7   2 6.49934 1.63485   1
  -4   7   2 5.63146 1.42703   4
  -4   7   2 5.19163 0.89547   3
  -4  -7  -2 5.28546 0.66983   3
  -4  -7  -2 0.22828 2.18898   2
  -4   7   2 6.94121 0.96639   3
   4  -7   2 3.37500 1.01195   3
  -4  -7  -2 6.42678 0.72490   3
  -4   7   2 3.88561 4.14593   2
   4  -7   2 6.73939 4.89087   2
  -4  -7  -2 5.00914 2.33886   2
   4  -7   2 5.55374 1.17765   3
  -4  -7   2 6.09530 0.62111   3
   4   7   2 4.14402 0.86531   4
   4  -7  -2 2.28492 4.41575   2
   4  -7  -2 5.55002 1.85654   1
  -4   7  -2 4.98559 7.09798   2
  -4  -7   2 5.47099 0.61084   3
  -4   7  -2 5.97070 0.83518   3
   4  -7  -2 4.14942 1.11900   3
  -4   7  -2 5.39018 1.44912   4
  -4   7  -2 4.89423 0.82761   3
  -5   7   2 736.811 25.8860   1
  -5  -7  -2 729.408 24.2150   3
  -5   7   2 696.823 24.5421   3
   5  -7   2 726.262 25.9952   1
  -5  -7  -2 710.467 30.1675   2
  -5   7   2 747.949 37.5690   2
  -5  -7  -2 716.382 24.2231   3
   5  -7   2 672.922 38.3132   2
  -5   7   2 673.363 24.5123   3
   5   7  -2 711.115 24.5292   4
  -5   7   2 697.308 24.9708   4
  -5  -7  -2 718.141 30.3398   2
   5  -7   2 697.064 24.8202   3
   5  -7   2 722.556 24.9462   3
  -5   7  -2 701.777 36.5212   2
  -5  -7   2 714.781 28.0419   2
   5  -7  -2 690.661 25.9209   1
   5   7   2 711.178 24.2956   4
   5  -7  -2 709.400 24.9369   3
  -5   7  -2 703.615 24.9700   4
  -5   7  -2 701.850 24.4956   3
   5  -7  -2 644.242 37.6389   2
  -5   7  -2 707.098 37.4897   2
   5  -7  -2 694.802 24.8297   3
  -5  -7   2 736.478 24.0707   3
  -5  -7   2 745.805 28.2074   2
  -5  -7   2 703.842 24.1540   3
  -5   7  -2 668.644 24.4528   3
   6  -7   2 29.4596 2.56717   3
  -6  -7  -2 25.7534 5.55730   2
  -6   7   2 30.2441 2.69655   4
  -6   7   2 28.8821 2.31260   3
  -6  -7  -2 33.0028 1.90576   3
   6  -7   2 26.9030 3.32942   1
   6  -7   2 35.5732 2.80920   3
  -6   7   2 32.7343 8.04836   2
  -6  -7  -2 31.8908 1.89017   3
  -6   7   2 28.8755 3.36682   1
   6  -7   2 33.5485 9.21169   2
  -6  -7  -2 32.5965 5.88707   2
  -6   7  -2 32.4099 2.78643   4
   6  -7  -2 29.3579 3.44575   1
   6  -7  -2 39.3122 9.54563   2
   6  -7  -2 28.8492 2.69974   3
  -6  -7   2 33.5462 5.28135   2
  -6   7  -2 33.7703 8.39919   2
  -6  -7   2 25.7571 4.75701   2
  -6  -7   2 29.9841 1.77237   3
  -6  -7   2 31.2103 1.77449   3
   6  -7  -2 32.2065 2.60802   3
  -6   7  -2 32.7295 2.32535   3
  -6   7  -2 23.4411 8.54250   2
  -7  -7  -2 118.053 4.76341   3
   7  -7   2 118.537 5.61538   3
   7  -7   2 81.6161 15.1418   2
  -7   7   2 117.027 5.21311   3
  -7   7   2 118.113 6.62368   1
  -7  -7  -2 121.835 11.5752   2
   7  -7   2 115.600 6.49519   1
   7  -7   2 106.947 5.33774   3
  -7  -7  -2 115.852 4.72816   3
  -7   7   2 115.988 5.55399   4
  -7  -7  -2 105.135 11.6140   2
  -7  -7   2 118.940 10.6289   2
   7  -7  -2 113.904 5.43247   3
  -7   7  -2 111.767 5.11606   3
   7  -7  -2 118.667 5.64915   3
  -7  -7   2 120.045 4.67622   3
   7  -7  -2 121.294 6.70527   1
  -7   7  -2 116.072 5.44597   4
  -7   7  -2 105.693 15.8484   2
   7  -7  -2 91.5104 18.6748   2
  -8  -7  -2 2.28003 0.91489   3
  -8   7   2 7.30430 7.67603   2
  -8  -7  -2 -3.2801 5.25016   2
   8  -7   2 3.57051 1.40317   3
  -8   7   2 -0.5133 1.78777   1
   8  -7   2 3.09164 7.44990   2
  -8  -7  -2 7.36309 5.30346   2
   8  -7   2 2.75754 1.92486   1
   8  -7   2 3.12649 1.60927   3
  -8   7   2 2.98409 1.68759   4
  -8  -7  -2 2.41022 1.01140   3
  -8   7  -2 0.05471 1.47973   4
  -8  -7   2 3.34876 4.49541   2
   8  -7  -2 -8.6155 6.78231   2
   8  -7  -2 2.37847 1.97814   1
  -8   7  -2 0.73181 1.10995   3
  -8   7  -2 5.77176 8.20397   2
  -8  -7   2 0.97855 0.89620   3
  -8  -7   2 1.56325 0.96879   3
  -8   7  -2 -5.4235 5.98243   2
  -8  -7   2 4.61277 5.03666   2
   8  -7  -2 0.81970 1.42260   3
   8  -7  -2 3.98458 1.59769   3
   9  -7   2 141.650 6.64259   3
  -9   7   2 138.265 8.08748   1
  -9  -7  -2 126.972 15.1994   2
   9  -7   2 156.664 20.9230   2
  -9  -7  -2 133.209 5.87865   3
   9  -7   2 146.546 6.96144   3
   9  -7   2 138.538 8.11591   1
  -9  -7  -2 160.225 16.3431   2
  -9   7   2 120.331 19.1478   2
  -9   7   2 145.637 7.12317   4
  -9  -7  -2 140.844 5.97372   3
  -9  -7   2 147.748 15.6020   2
  -9   7  -2 141.823 20.6971   2
   9  -7  -2 145.150 6.86512   3
  -9  -7   2 155.627 5.97274   3
   9  -7  -2 150.937 8.37734   1
  -9   7  -2 129.963 19.0966   2
  -9   7  -2 131.217 6.52353   4
  -9  -7   2 137.383 5.85550   3
  -9  -7   2 121.727 14.8104   2
   9  -7  -2 113.795 19.2235   2
   9  -7  -2 135.709 6.56133   3
  10  -7   2 7.63273 3.01973   1
  10  -7   2 9.47199 2.39294   3
 -10   7   2 9.76815 2.36902   4
 -10   7   2 30.4521 11.8628   2
 -10   7   2 6.26235 1.70734   3
 -10   7   2 8.59133 3.01200   1
  10  -7   2 9.52190 2.04152   3
 -10  -7  -2 10.4312 1.66240   3
 -10  -7  -2 14.2349 8.09062   2
 -10  -7  -2 9.61965 1.54202   3
  10  -7  -2 7.56403 1.76958   3
 -10  -7   2 9.82078 1.51105   3
 -10   7  -2 9.42051 1.80275   3
  10  -7  -2 14.0349 3.51054   1
 -10  -7   2 8.10192 1.49709   4
  10  -7  -2 8.49057 2.15823   3
 -10   7  -2 8.22514 2.11669   4
 -10  -7   2 3.13603 7.75163   2
  10  -7  -2 20.5538 11.6374   2
 -10   7  -2 7.51307 11.9610   2
 -10  -7   2 11.6529 1.67437   3
 -11  -7  -2 100.151 4.85490   3
 -11   7   2 85.8090 5.14297   3
 -11   7   2 71.8054 20.1748   2
 -11   7   2 95.9707 5.48934   4
  11  -7   2 92.9830 8.33633   1
 -11  -7  -2 58.0462 13.6031   2
 -11  -7  -2 83.9633 4.57217   3
 -11   7  -2 94.1924 5.32371   4
 -11  -7   2 93.1099 4.71809   3
 -11  -7   2 88.8331 4.12784   4
 -11   7  -2 88.8726 5.11634   3
 -11  -7   2 83.2878 4.49658   3
  11  -7  -2 111.232 26.9514   2
  11  -7  -2 97.1446 7.14473   3
 -11   7  -2 45.3928 19.3842   2
 -11  -7   2 83.3097 14.6376   2
  12  -7   2 26.8971 3.63740   3
  12  -7   2 32.2826 4.85074   1
 -12  -7  -2 26.5659 3.57833   3
 -12   7   2 24.9482 4.14239   3
 -12   7   2 30.3685 3.64759   4
 -12  -7   2 24.8902 2.91065   3
  12  -7  -2 26.2567 3.64778   3
 -12   7  -2 28.4339 3.20497   4
 -12  -7   2 25.5862 2.11859   4
  12  -7  -2 32.4916 20.0866   2
 -12  -7   2 30.2660 3.90156   3
   0  -8  -2 1129.88 39.7401   3
   0  -8   2 1202.64 39.7216   3
   0  -8  -2 1177.60 40.2326   1
   0  -8  -2 1148.59 47.0993   2
   0  -8   2 1162.83 40.4851   1
   0   8  -2 1140.97 40.2704   4
   0   8   2 1175.74 40.2295   4
   0  -8   2 1183.09 39.6907   3
   0  -8  -2 1211.05 39.8189   3
  -1  -8  -2 895.217 30.4065   1
   1  -8   2 868.640 38.1666   2
   1  -8   2 904.890 29.9182   3
  -1  -8  -2 900.554 29.7179   3
  -1  -8  -2 876.896 29.6749   3
   1   8  -2 860.809 30.2722   4
   1  -8   2 875.133 30.3799   1
   1  -8   2 858.191 29.8444   3
  -1   8   2 863.688 30.3047   4
  -1  -8  -2 842.879 35.1711   2
   1  -8  -2 877.233 29.9496   3
   1  -8  -2 857.574 38.7572   2
  -1   8  -2 870.035 30.3770   4
   1  -8  -2 850.180 29.8853   3
  -1  -8   2 888.344 29.5729   3
   1   8   2 867.358 30.1663   4
   1  -8  -2 878.854 30.4958   1
  -1  -8   2 848.049 29.5458   3
  -1  -8   2 866.728 29.6857   1
  -1  -8   2 892.403 29.7016   1
  -2  -8  -2 267.111 9.90175   3
   2  -8   2 287.289 10.9918   1
  -2  -8  -2 287.093 9.90987   3
   2  -8   2 289.269 10.3660   3
   2  -8   2 277.736 10.2855   3
  -2   8   2 300.238 18.5783   2
  -2   8   2 289.586 10.7464   4
  -2  -8  -2 259.469 13.2867   2
  -2   8   2 292.634 16.0012   2
   2  -8   2 288.219 19.0758   2
   2   8  -2 279.847 10.5538   4
   2  -8  -2 281.671 10.3989   3
  -2   8  -2 317.908 16.5998   2
  -2  -8   2 275.327 9.66442   3
  -2   8  -2 295.615 10.8419   4
  -2   8  -2 273.186 14.1214   2
   2  -8  -2 287.518 11.0790   1
   2   8   2 286.095 10.4349   4
   2  -8  -2 285.654 19.2010   2
  -2  -8   2 292.997 9.68596   3
   2  -8  -2 264.541 10.2932   3
  -3  -8  -2 31.6876 1.61804   1
  -3   8   2 35.1371 2.70087   4
  -3  -8  -2 29.3424 1.51387   3
   3  -8   2 28.8556 2.17932   3
   3  -8   2 20.8017 7.80634   2
  -3   8   2 34.6269 6.83655   2
   3  -8   2 26.9965 2.05437   3
  -3  -8  -2 28.6741 3.72326   2
  -3  -8  -2 31.4308 2.13048   3
   3   8  -2 30.9625 2.27052   4
   3  -8   2 27.9167 2.65667   1
   3  -8  -2 33.3779 2.93907   1
  -3   8  -2 25.5749 5.67007   2
   3  -8  -2 25.9564 7.03795   2
   3  -8  -2 28.5659 2.14999   3
   3   8   2 31.4696 2.07759   4
   3  -8  -2 32.9185 2.29179   3
  -3   8  -2 31.3731 2.51057   4
  -3   8  -2 36.7785 6.53834   2
   4  -8   2 53.0131 10.3116   2
  -4  -8  -2 56.9618 5.01339   2
  -4   8   2 60.9415 2.66170   3
   4  -8   2 66.0851 3.37586   3
   4  -8   2 59.9133 3.95881   1
  -4  -8  -2 60.8369 5.22087   2
   4   8  -2 62.8094 3.17262   4
  -4  -8  -2 58.0617 2.50511   3
  -4   8   2 60.4536 2.71366   3
  -4   8   2 59.9209 3.61704   4
  -4  -8  -2 61.2129 2.51816   3
   4  -8   2 60.1470 3.19913   3
  -4   8   2 57.9859 3.76383   1
  -4   8   2 70.4349 9.76093   2
  -4   8  -2 59.2084 9.45735   2
   4  -8  -2 55.6979 10.6022   2
   4  -8  -2 64.8509 4.11875   1
  -4   8  -2 63.6251 2.53953   3
  -4   8  -2 58.7426 9.33910   2
  -4   8  -2 61.6901 2.52572   3
   4  -8  -2 60.7354 3.38029   3
  -4   8  -2 60.1135 3.51405   4
   4   8   2 59.9795 3.24281   4
   4  -8  -2 55.1628 3.17442   3
   5  -8   2 141.685 6.29178   3
  -5  -8  -2 141.635 9.29598   2
  -5  -8  -2 160.824 9.73058   2
   5   8  -2 138.102 5.93592   4
  -5   8   2 139.976 7.02775   1
  -5   8   2 145.725 5.78575   3
  -5   8   2 145.123 6.57264   4
   5  -8   2 157.307 7.40742   1
  -5  -8  -2 149.569 5.50677   3
   5  -8   2 147.650 16.9605   2
  -5  -8  -2 153.066 5.51469   3
   5  -8   2 158.234 6.44859   3
  -5   8   2 135.474 17.1439   2
  -5   8  -2 143.757 15.0952   2
  -5   8  -2 146.649 6.55842   4
   5  -8  -2 161.848 17.3219   2
  -5  -8   2 151.180 5.30652   3
   5  -8  -2 152.943 6.43179   3
   5  -8  -2 140.562 6.21849   3
   5  -8  -2 148.141 7.38007   1
  -5  -8   2 150.362 5.31130   3
   5   8   2 144.458 5.72184   4
  -6   8   2 304.996 12.7020   1
   6  -8   2 320.957 13.0412   1
   6   8  -2 308.374 11.1830   4
   6  -8   2 280.239 24.5145   2
  -6  -8  -2 295.861 16.6525   2
   6  -8   2 305.144 11.7606   3
   6  -8   2 298.060 11.6244   3
  -6  -8  -2 304.874 10.8446   3
  -6   8   2 312.555 23.5263   2
  -6  -8  -2 308.560 16.6087   2
  -6   8   2 317.997 11.9830   4
  -6  -8  -2 305.490 10.8535   3
  -6   8   2 297.381 11.2131   3
   6  -8  -2 300.204 12.8617   1
  -6   8  -2 300.681 11.1532   3
  -6  -8   2 287.925 13.7726   2
   6  -8  -2 307.758 11.7923   3
  -6  -8   2 303.840 10.6971   3
  -6   8  -2 296.928 23.6876   2
  -6   8  -2 311.074 24.0037   2
   6  -8  -2 293.313 11.6001   3
  -6   8  -2 320.516 11.9276   4
   6   8   2 296.387 10.8727   4
  -6  -8   2 313.002 10.7039   3
   6  -8  -2 283.984 24.3116   2
  -7   8   2 321.041 25.9077   2
  -7   8   2 282.511 11.1191   3
  -7  -8  -2 290.443 10.7482   3
   7  -8   2 304.270 11.7298   3
   7  -8   2 292.826 13.0056   1
  -7   8   2 298.302 11.7205   4
  -7  -8  -2 305.146 17.8933   2
  -7  -8  -2 310.826 10.7628   3
   7  -8   2 277.260 11.4607   3
  -7   8   2 298.835 12.7887   1
   7  -8   2 306.227 26.1790   2
  -7  -8  -2 290.058 17.8611   2
   7  -8  -2 300.129 13.0016   1
  -7  -8   2 298.839 10.6107   3
  -7   8  -2 301.505 11.7365   4
  -7   8  -2 290.124 11.0806   3
  -7  -8   2 291.306 10.5986   3
   7  -8  -2 291.883 11.5390   3
   7  -8  -2 302.994 11.7356   3
   7  -8  -2 268.998 25.4622   2
  -7  -8   2 305.606 16.2353   2
  -7   8  -2 322.950 26.2953   2
  -7   8  -2 273.434 24.5060   2
  -8  -8  -2 147.553 19.1073   2
  -8   8   2 191.430 7.80313   3
  -8  -8  -2 187.140 15.7405   2
   8  -8   2 186.060 8.16125   3
  -8  -8  -2 192.091 7.34420   3
   8  -8   2 180.333 9.48908   1
  -8  -8  -2 179.300 7.49412   3
   8  -8   2 200.316 8.44555   3
  -8  -8   2 167.627 17.4692   2
  -8   8  -2 187.200 9.06804   4
   8  -8  -2 169.301 28.0049   2
  -8   8  -2 184.985 7.71878   3
  -8  -8   2 184.688 7.20951   3
   8  -8  -2 190.920 9.82995   1
   8  -8  -2 182.992 8.11053   3
   8  -8  -2 197.745 8.41067   3
  -8  -8   2 207.132 7.29538   3
  -9   8   2 160.649 7.06299   3
   9  -8   2 157.306 24.5168   2
   9  -8   2 148.843 7.34957   3
  -9   8   2 177.163 7.67417   4
  -9   8   2 129.203 21.2862   2
  -9   8   2 162.758 9.06133   1
  -9  -8  -2 172.787 6.68148   3
  -9  -8  -2 150.771 7.19701   3
  -9   8  -2 139.622 21.5859   2
  -9   8  -2 168.921 7.56903   4
  -9   8  -2 161.890 7.04270   3
  -9  -8   2 173.469 6.58006   3
  -9  -8   2 154.900 6.47289   3
  -9  -8   2 165.565 15.8823   2
   9  -8  -2 148.173 7.26667   3
   9  -8  -2 131.412 21.8230   2
  10  -8   2 140.018 7.49833   3
 -10  -8  -2 170.340 6.91451   3
 -10  -8  -2 144.739 19.8673   2
 -10   8   2 162.697 8.05711   4
 -10   8   2 124.822 21.9131   2
 -10   8   2 154.187 7.45393   3
  10  -8   2 154.187 9.82016   1
  10  -8   2 178.761 8.14459   3
 -10  -8  -2 148.186 7.61113   3
 -10  -8   2 170.214 6.82286   3
  10  -8  -2 176.379 9.85662   1
  10  -8  -2 182.959 8.12238   3
 -10  -8   2 166.785 19.1766   2
 -10  -8   2 158.118 6.53687   4
 -10   8  -2 143.387 23.6600   2
 -10   8  -2 171.051 7.83799   4
 -10   8  -2 159.335 7.31441   3
  10  -8  -2 130.627 22.4927   2
 -10  -8   2 159.563 6.73178   3
 -11   8   2 123.923 6.83198   4
  11  -8   2 123.299 8.64909   1
 -11  -8  -2 133.906 6.53870   3
  11  -8   2 137.966 7.14288   3
 -11  -8  -2 76.8185 16.0573   2
 -11  -8  -2 146.522 6.13119   3
 -11  -8   2 138.281 6.02803   3
 -11   8  -2 90.4145 38.7388   2
  11  -8  -2 139.572 7.18584   3
 -11  -8   2 126.708 5.44692   4
 -11  -8   2 124.202 5.85364   3
 -11   8  -2 130.424 6.74350   4
  11  -8  -2 162.727 27.0338   2
 -11  -8   2 109.767 16.8565   2
   0   9   2 0.33859 1.27003   4
   0  -9  -2 1.30930 0.74441   3
   0  -9   2 0.31159 0.79758   1
   0  -9  -2 1.79981 0.72963   3
   0  -9   2 -0.2175 0.59586   3
   0  -9  -2 -5.8639 3.05310   2
   0  -9   2 0.89369 0.67893   3
   0   9  -2 -2.3262 1.18406   4
   0  -9  -2 -0.9734 0.87732   1
   0  -9   2 0.65510 0.80006   1
  -1  -9  -2 267.109 15.0503   2
  -1   9   2 274.560 10.5393   4
   1  -9   2 274.448 10.5041   1
  -1  -9  -2 277.205 9.77831   3
   1  -9   2 271.888 9.95289   3
  -1  -9  -2 277.040 9.80716   3
   1  -9   2 283.051 10.0309   3
  -1  -9  -2 285.039 10.0725   1
   1   9  -2 271.730 10.5013   4
   1  -9  -2 265.919 10.5805   1
   1  -9  -2 269.385 9.99916   3
  -1  -9   2 277.387 9.63958   3
   1  -9  -2 254.644 17.8640   2
  -1  -9   2 277.800 9.66873   3
  -1  -9   2 270.658 9.67524   1
  -1   9  -2 283.101 10.6831   4
  -1  -9   2 273.910 9.67917   1
   1  -9  -2 286.067 10.1042   3
   1   9   2 278.624 10.4092   4
   2  -9   2 39.7077 7.60575   2
  -2  -9  -2 37.1013 1.88864   3
  -2  -9  -2 39.4222 1.98804   1
  -2   9   2 42.8185 2.96485   4
   2  -9   2 39.0960 2.31648   3
  -2  -9  -2 39.2634 4.84726   2
  -2   9   2 42.9784 5.04210   2
   2  -9   2 39.2714 2.91070   1
  -2  -9  -2 39.1640 1.87605   3
   2   9  -2 38.7194 2.69838   4
  -2   9   2 40.5603 4.91701   2
   2  -9   2 40.2253 2.41249   3
   2  -9  -2 43.8072 2.51583   3
   2  -9  -2 37.2585 2.32912   3
  -2  -9   2 38.7716 1.63317   3
  -2  -9   2 39.0661 1.64939   3
   2  -9  -2 39.1634 8.33813   2
   2  -9  -2 38.1535 2.97282   1
   2   9   2 40.4982 2.59137   4
  -2   9  -2 42.0731 3.08909   4
  -3  -9  -2 140.440 5.15645   3
  -3   9   2 141.274 12.0818   2
   3  -9   2 135.862 5.76361   3
  -3   9   2 138.939 6.30080   4
   3   9  -2 133.660 5.90061   4
   3  -9   2 145.640 5.90936   3
   3  -9   2 143.461 6.65126   1
   3  -9   2 154.428 14.9240   2
  -3   9   2 149.870 12.0561   2
  -3  -9  -2 143.429 5.15069   3
  -3   9  -2 139.153 6.31129   4
   3   9   2 140.418 5.75726   4
   3  -9  -2 106.285 14.0585   2
   3  -9  -2 146.143 5.95826   3
  -3   9  -2 145.543 10.9455   2
   3  -9  -2 138.866 5.80751   3
   3  -9  -2 149.347 6.78417   1
  -3   9  -2 139.617 10.8316   2
   4  -9   2 86.2393 4.20889   3
   4   9  -2 82.0980 4.05162   4
  -4   9   2 74.1251 10.7663   2
  -4  -9  -2 89.0531 3.30060   3
  -4  -9  -2 86.3601 3.28076   3
  -4   9   2 84.2877 4.52139   4
   4  -9   2 100.621 20.9385   2
   4  -9   2 84.1392 4.07292   3
   4  -9   2 78.9736 4.92268   1
  -4   9   2 81.1801 11.3613   2
   4  -9  -2 81.9084 4.98118   1
   4  -9  -2 80.8142 4.05359   3
   4  -9  -2 85.6040 4.23511   3
   4  -9  -2 66.5389 12.4458   2
  -4   9  -2 86.5601 10.4353   2
  -4   9  -2 82.8102 4.56545   4
  -4   9  -2 57.4418 9.74892   2
   4   9   2 87.6993 3.86527   4
  -5   9   2 128.011 6.22690   4
   5  -9   2 143.623 6.03302   3
   5  -9   2 125.864 5.75311   3
   5  -9   2 131.924 7.01554   1
  -5  -9  -2 133.543 4.91985   3
  -5   9   2 151.501 15.2651   2
  -5   9   2 123.650 4.97028   3
   5   9  -2 121.073 5.52289   4
   5  -9   2 105.473 15.8055   2
  -5  -9  -2 132.742 4.91313   3
  -5   9  -2 123.531 14.4488   2
   5  -9  -2 134.330 6.00340   3
  -5   9  -2 128.372 4.83329   3
  -5  -9   2 134.421 4.64358   3
  -5   9  -2 125.710 14.4715   2
  -5  -9   2 131.855 4.64064   3
  -5   9  -2 128.436 6.15439   4
   5  -9  -2 137.279 6.94979   1
   5  -9  -2 126.516 17.0576   2
   5   9   2 128.661 5.28905   4
   6  -9   2 4.01125 1.93173   1
  -6  -9  -2 3.49595 0.78196   3
  -6   9   2 6.68751 7.13130   2
   6  -9   2 5.45254 6.90870   2
  -6  -9  -2 7.28281 2.57609   2
   6  -9   2 3.73042 1.51059   3
  -6   9   2 2.34741 1.84700   4
   6   9  -2 4.65238 1.36315   4
  -6  -9  -2 4.45433 0.84533   3
  -6  -9  -2 -0.1640 2.58872   2
   6  -9   2 4.98522 1.35807   3
  -6   9   2 4.90677 0.98401   3
   6  -9  -2 -2.9821 6.93769   2
   6   9   2 2.00146 0.97298   4
  -6   9  -2 13.4494 6.88223   2
   6  -9  -2 1.61694 1.74379   1
   6  -9  -2 2.48246 1.34738   3
  -6   9  -2 8.76469 6.80055   2
  -6   9  -2 4.21143 1.83887   4
  -6   9  -2 3.29250 0.87091   3
   6  -9  -2 3.60134 1.63780   3
  -6  -9   2 4.57927 0.68283   3
  -6  -9   2 3.89094 0.69149   3
  -7   9   2 371.925 14.3286   4
  -7  -9  -2 387.103 13.0785   3
   7  -9   2 379.715 16.6367   1
   7  -9   2 393.462 31.2704   2
  -7   9   2 336.028 13.6181   3
   7  -9   2 391.069 14.3825   3
  -7  -9  -2 356.656 18.3654   2
  -7   9   2 429.322 43.5933   2
   7  -9   2 362.086 13.9978   3
  -7  -9  -2 362.999 13.0149   3
  -7  -9  -2 346.402 24.8794   2
   7  -9  -2 390.869 14.8915   3
  -7  -9   2 359.570 12.8612   3
   7  -9  -2 354.496 13.9502   3
  -7   9  -2 347.098 13.2479   3
  -7  -9   2 380.471 12.8981   3
  -7   9  -2 350.094 14.1536   4
   7  -9  -2 345.480 30.2866   2
  -7   9  -2 344.348 28.6500   2
   8  -9   2 0.07603 1.46255   3
   8  -9   2 0.36210 1.87678   3
  -8   9   2 9.64137 9.76818   2
   8  -9   2 -0.1977 2.14675   1
  -8  -9  -2 1.26826 0.98550   3
  -8  -9  -2 -7.8510 4.76496   2
  -8  -9  -2 -0.6301 4.95765   2
  -8   9   2 0.76614 2.00162   4
  -8  -9  -2 1.67117 0.90294   3
  -8   9   2 1.19900 1.35170   3
  -8  -9   2 0.94140 0.86733   3
   8  -9  -2 5.72891 10.2553   2
   8  -9  -2 0.75125 2.16866   1
  -8  -9   2 6.12103 3.80735   2
   8  -9  -2 0.72820 1.69248   3
   8  -9  -2 1.92023 1.51816   3
  -8  -9   2 0.67867 0.81762   3
  -8   9  -2 2.32710 1.45536   3
  -8  -9   2 3.28272 3.89211   2
  -8   9  -2 1.58157 2.02738   4
   9  -9   2 267.624 12.1804   3
  -9  -9  -2 330.104 11.2366   3
  -9   9   2 297.064 11.5257   3
   9  -9   2 328.969 12.5653   3
  -9   9   2 298.896 12.3224   4
  -9   9   2 315.513 29.6598   2
  -9  -9  -2 295.436 11.1021   3
  -9  -9  -2 284.918 20.5925   2
   9  -9  -2 276.753 30.7890   2
  -9  -9   2 284.610 18.8697   2
  -9  -9   2 324.430 11.0869   3
  -9   9  -2 300.199 12.4047   4
   9  -9  -2 248.802 12.1567   3
  -9   9  -2 286.804 30.0047   2
  -9  -9   2 298.097 10.9950   3
  -9   9  -2 267.828 12.4196   3
   9  -9  -2 330.894 12.5928   3
  10  -9   2 14.4984 2.55758   3
 -10  -9  -2 14.5315 1.73366   3
 -10  -9  -2 18.4380 2.09712   3
 -10   9   2 15.7714 2.89615   4
 -10  -9  -2 22.8887 9.49940   2
  10  -9  -2 9.29136 17.5636   2
 -10   9  -2 13.0607 2.70177   4
  10  -9  -2 12.9979 2.47347   3
 -10  -9   2 9.05880 11.6719   2
 -10  -9   2 13.8220 1.75530   4
 -10  -9   2 16.6796 1.95960   3
 -10   9  -2 11.5234 19.7368   2
 -10  -9   2 13.0195 1.81862   3
 -11  -9  -2 92.3568 4.66207   3
 -11   9   2 88.5729 5.72378   4
  11  -9   2 97.3259 5.86802   3
 -11  -9  -2 97.0650 4.68515   3
 -11  -9   2 90.5653 4.47637   3
 -11  -9   2 78.0919 4.10815   4
 -11  -9   2 79.5546 16.5460   2
 -11   9  -2 95.4592 5.70523   4
 -11  -9   2 98.9238 4.61794   3
  11  -9  -2 95.8880 5.95459   3
   0 -10   2 517.008 18.5907   1
   0  10   2 517.593 18.9267   4
   0 -10   2 538.372 18.2416   3
   0  10  -2 554.086 19.1484   4
   0 -10   2 511.553 18.1553   3
   0 -10  -2 504.647 18.8021   3
   0 -10  -2 501.933 25.9278   2
   0 -10   2 531.963 18.4499   1
   0 -10  -2 530.169 18.3314   3
   0 -10  -2 522.235 18.7025   1
  -1 -10  -2 199.166 7.23752   3
   1 -10   2 186.807 7.81802   3
  -1 -10  -2 196.085 7.27617   3
   1  10  -2 194.408 8.09587   4
  -1 -10  -2 200.975 7.44140   1
   1 -10   2 202.814 7.52795   3
   1 -10   2 199.601 7.95552   1
  -1  10   2 205.468 8.22632   4
   1 -10   2 191.932 7.93013   1
   1 -10  -2 186.327 7.45719   3
   1  10   2 198.049 7.98787   4
   1 -10  -2 200.038 8.16088   1
   1 -10  -2 207.998 15.9115   2
  -1 -10   2 194.291 7.08832   3
  -1 -10   2 200.144 7.14125   3
  -1  10  -2 196.226 8.27230   4
   1 -10  -2 199.886 7.59296   3
   2 -10   2 6.93281 1.55179   1
  -2 -10  -2 5.83988 0.80575   3
  -2  10   2 4.24633 1.68800   4
   2  10  -2 6.99601 1.61718   4
   2 -10   2 7.76255 1.26392   3
   2 -10   2 6.11694 1.13905   3
  -2 -10  -2 6.82450 0.86049   3
  -2 -10  -2 3.65657 2.03507   2
  -2 -10   2 6.50834 0.64493   3
   2 -10  -2 0.15344 5.23805   2
   2  10   2 9.24215 1.67581   4
   2 -10  -2 5.76388 1.61457   1
  -2 -10   2 6.26515 0.78289   3
  -2  10  -2 4.24662 1.74508   4
   2 -10  -2 6.66036 1.25710   3
   2 -10  -2 6.06738 1.12028   3
   3 -10   2 98.9281 4.56216   3
  -3  10   2 104.826 8.82925   2
   3 -10   2 103.206 5.60213   3
   3  10  -2 99.3665 4.84954   4
   3 -10   2 100.413 5.44476   1
  -3  10   2 102.393 5.23849   4
  -3 -10  -2 102.112 3.86251   3
  -3 -10  -2 99.3744 3.83761   3
   3  10   2 106.706 4.70252   4
  -3  10  -2 101.410 5.33293   4
   3 -10  -2 97.3899 14.3136   2
   3 -10  -2 95.0185 5.50839   3
   3 -10  -2 98.9470 5.44806   1
   3 -10  -2 95.0537 4.54117   3
  -4  10   2 402.083 14.7146   4
   4  10  -2 388.074 14.1079   4
   4 -10   2 390.547 14.2855   3
  -4  10   2 364.335 22.7862   2
   4 -10   2 365.258 14.0177   3
  -4  10   2 363.720 22.5619   2
  -4 -10  -2 384.451 13.1735   3
   4  10   2 389.790 13.8727   4
   4 -10  -2 362.370 14.0287   3
  -4  10  -2 378.485 14.7402   4
  -4  10  -2 382.795 21.4375   2
  -4  10  -2 381.218 29.9605   2
   4 -10  -2 399.624 14.4127   3
   4 -10  -2 342.703 26.7948   2
  -5 -10  -2 163.809 5.94233   3
  -5  10   2 158.086 16.8401   2
   5 -10   2 177.919 7.24964   3
   5 -10   2 160.299 6.96221   3
   5  10  -2 158.669 6.77679   4
   5 -10   2 158.110 8.12044   1
  -5  10   2 154.156 16.2623   2
  -5  10   2 165.239 7.73401   4
  -5  10  -2 175.242 17.0715   2
   5 -10  -2 160.441 6.96066   3
   5 -10  -2 174.112 20.1323   2
  -5  10  -2 159.250 16.1261   2
   5  10   2 166.809 6.54874   4
   5 -10  -2 167.656 7.22479   3
   5 -10  -2 156.104 8.08559   1
  -5  10  -2 152.866 7.45542   4
  -6 -10  -2 146.351 5.52152   3
  -6 -10  -2 152.742 5.56203   3
   6  10  -2 140.961 6.23529   4
   6 -10   2 137.758 6.60711   3
   6 -10   2 158.370 6.93641   3
  -6  10   2 139.316 7.05630   4
  -6  10   2 131.954 17.9256   2
  -6  10   2 141.846 18.1322   2
   6 -10   2 152.777 8.99195   1
  -6 -10   2 158.855 5.28109   3
   6 -10  -2 143.470 6.57887   3
   6 -10  -2 157.822 6.95303   3
   6 -10  -2 149.736 8.71537   1
   6 -10  -2 127.529 19.7084   2
  -6  10  -2 151.872 17.8928   2
  -6 -10   2 143.165 5.23466   3
   6  10   2 139.296 5.89858   4
  -6  10  -2 137.276 17.1076   2
  -6  10  -2 155.664 7.19685   4
  -7 -10  -2 240.761 8.66736   3
  -7  10   2 209.365 23.9569   2
   7 -10   2 242.617 10.0682   3
  -7  10   2 200.092 9.03527   3
   7 -10   2 226.948 9.76132   3
  -7  10   2 244.181 10.3483   4
  -7 -10  -2 255.921 8.72851   3
  -7 -10   2 237.359 8.44581   3
   7 -10  -2 259.701 10.2349   3
   7 -10  -2 222.826 9.72467   3
  -7  10  -2 241.583 10.3070   4
  -7 -10   2 244.572 8.46601   3
   7 -10  -2 250.461 27.5845   2
  -7  10  -2 227.650 23.4671   2
  -8  10   2 123.655 21.2186   2
   8 -10   2 139.413 8.52196   3
  -8 -10  -2 151.175 5.88273   3
  -8  10   2 150.145 7.53800   4
  -8 -10  -2 142.628 5.80333   3
   8 -10   2 154.770 7.44825   3
  -8 -10   2 144.543 5.64341   3
   8 -10  -2 142.588 23.1583   2
  -8  10  -2 151.773 7.41189   4
  -8  10  -2 109.821 20.0641   2
   8 -10  -2 154.673 7.41243   3
  -8 -10   2 138.876 5.61726   3
  -9 -10  -2 4.32012 1.13136   3
   9 -10   2 2.57103 2.07634   3
  -9  10   2 4.38254 2.39329   4
  -9 -10  -2 5.73360 1.20907   3
  -9 -10   2 5.49940 1.03181   3
  -9 -10   2 5.42888 1.13328   3
   9 -10  -2 4.30394 2.10056   3
  -9  10  -2 3.21235 2.33889   4
   0 -11   2 -0.1401 0.73144   3
   0 -11  -2 0.39614 0.84497   3
   0  11   2 1.38333 1.63070   4
   0 -11   2 0.51603 0.93890   1
   0 -11   2 1.96234 0.80154   3
   0 -11   2 1.16155 0.86716   1
   0  11  -2 0.88170 1.77278   4
   0 -11  -2 3.35622 1.82222   1
   0 -11  -2 -3.1447 4.03120   2
   0 -11  -2 1.50635 0.85641   3
  -1 -11  -2 423.410 20.0926   2
   1 -11   2 450.603 15.7373   3
  -1  11   2 444.507 16.5914   4
   1 -11   2 431.883 17.1710   1
   1  11  -2 449.733 16.5282   4
  -1 -11  -2 444.591 15.5200   3
  -1 -11  -2 456.010 15.5799   3
   1 -11   2 441.003 16.2360   1
  -1 -11  -2 423.355 15.4937   1
   1 -11   2 468.707 15.8598   3
  -1 -11   2 451.847 15.5619   3
   1  11   2 445.263 16.4021   4
   1 -11  -2 445.614 16.4011   1
   1 -11  -2 401.760 25.2917   2
   1 -11  -2 463.847 15.9464   3
  -1  11  -2 433.030 17.0281   4
  -1 -11   2 432.673 15.3485   3
   2 -11   2 3.68920 1.13756   3
   2 -11   2 3.14856 1.44394   1
  -2 -11  -2 3.18275 0.75405   3
  -2  11   2 -0.4817 1.85419   4
   2  11  -2 4.06492 1.76086   4
   2 -11   2 1.50335 1.43718   1
   2 -11   2 4.39967 1.17027   3
  -2 -11  -2 2.97310 0.75208   3
   2 -11  -2 4.38932 1.61281   1
   2  11   2 1.13321 1.52832   4
  -2 -11   2 3.69723 1.07166   3
  -2  11  -2 2.74566 2.03938   4
  -2 -11   2 3.81023 0.58173   3
   2 -11  -2 1.96032 1.02363   3
   2 -11  -2 1.94772 1.15240   3
   2 -11  -2 4.58309 6.08021   2
   3 -11   2 216.407 9.45527   1
   3 -11   2 202.864 8.50335   3
  -3 -11  -2 211.666 7.76354   3
   3  11  -2 221.849 8.95125   4
   3 -11   2 228.134 8.75497   3
  -3 -11  -2 228.170 7.80298   3
  -3  11   2 223.670 9.38973   4
   3 -11  -2 198.211 20.3537   2
   3 -11  -2 207.996 8.56857   3
  -3  11  -2 214.395 9.34443   4
   3  11   2 221.702 8.75905   4
   3 -11  -2 229.429 8.81559   3
  -4 -11  -2 2.71557 0.59944   3
   4 -11   2 3.24971 1.24217   3
  -4  11   2 1.64033 4.48090   2
  -4  11   2 0.10427 1.82658   4
  -4  11   2 -8.1626 4.16186   2
   4 -11   2 1.67658 1.31285   3
   4  11  -2 2.66457 1.54622   4
   4  11   2 2.11021 1.34653   4
   4 -11  -2 2.88954 1.36147   3
  -4  11  -2 3.51372 1.93821   4
   4 -11  -2 10.6070 9.37682   2
   4 -11  -2 1.64489 1.19695   3
   5 -11   2 100.146 5.07095   3
  -5 -11  -2 95.9663 3.58029   3
   5 -11   2 89.8386 4.74853   3
  -5  11   2 92.5905 5.50299   4
   5  11  -2 98.9497 4.79946   4
  -5  11   2 96.7783 12.9819   2
  -5 -11  -2 97.4870 3.57740   3
  -5  11  -2 85.6135 5.44065   4
   5 -11  -2 86.7127 4.73160   3
   5 -11  -2 102.492 5.14861   3
  -5  11  -2 103.595 12.8070   2
   5 -11  -2 78.5734 15.8424   2
   5  11   2 85.5940 4.36961   4
  -6 -11  -2 1.63682 0.60607   3
  -6  11   2 -0.1161 2.02665   4
   6 -11   2 -0.7056 1.36654   3
   6  11  -2 0.03515 1.32322   4
   6 -11   2 0.79739 1.29063   3
  -6 -11  -2 0.61080 0.69065   3
  -6  11  -2 16.1529 9.74962   2
   6  11   2 1.11001 1.11941   4
   6 -11  -2 -1.3908 1.47696   3
   6 -11  -2 16.8268 13.1239   2
  -6  11  -2 2.35099 2.19180   4
  -7 -11  -2 44.3084 2.26778   3
   7 -11   2 42.4568 5.29658   1
   7 -11   2 57.0325 4.19007   3
  -7  11   2 49.0249 4.47632   4
   7 -11  -2 35.8844 18.3903   2
   7 -11  -2 42.8495 3.93883   3
  -7  11  -2 37.6071 4.08707   4
   8 -11   2 1.13927 1.66128   3
  -8 -11  -2 0.84291 0.73925   3
  -8  11   2 2.49679 2.33916   4
  -8 -11  -2 -0.1271 0.73750   3
  -8 -11   2 0.95112 0.62818   3
  -8  11  -2 4.56719 2.57334   4
  -8 -11   2 0.84524 0.54326   3
   8 -11  -2 -1.0598 1.54166   3
   0 -12   2 49.5444 2.71320   1
   0 -12   2 43.3790 2.40752   3
   0 -12   2 45.2739 2.52045   3
   0  12   2 42.7964 3.64865   4
   0 -12  -2 47.3441 2.69509   3
   0  12  -2 48.3303 3.90712   4
   0 -12  -2 42.4376 2.52081   3
  -1 -12  -2 62.3078 3.00199   3
   1 -12   2 58.0667 3.56682   1
   1 -12   2 57.8633 3.11427   3
  -1 -12  -2 58.3500 2.88376   3
  -1  12   2 64.8476 4.37666   4
   1 -12   2 61.8703 3.28565   3
   1  12  -2 65.5620 4.32679   4
  -1 -12   2 62.5488 2.71291   3
  -1  12  -2 57.9306 4.42225   4
   1 -12  -2 46.0091 9.41883   2
   1 -12  -2 57.3951 3.20814   3
  -1 -12   2 62.7624 2.78671   3
   1 -12  -2 68.1983 3.44597   3
   2 -12   2 212.270 8.52843   3
   2 -12   2 226.733 8.74591   3
   2 -12   2 209.916 9.20594   1
  -2 -12  -2 220.174 8.01637   3
   2  12  -2 218.456 9.32185   4
  -2  12   2 226.270 9.62410   4
  -2 -12  -2 214.528 7.96904   3
   2 -12  -2 213.251 19.6533   2
   2  12   2 221.657 9.65012   4
  -2  12  -2 234.535 9.78887   4
   2 -12  -2 227.993 8.83599   3
   2 -12  -2 213.884 8.63075   3
   3 -12   2 140.620 6.18539   3
   3  12  -2 140.069 6.50505   4
  -3 -12  -2 138.754 5.04334   3
  -3 -12  -2 125.819 5.49430   3
  -3  12   2 135.355 6.93324   4
   3 -12  -2 117.621 16.9153   2
  -3  12  -2 142.619 7.10161   4
   3  12   2 128.268 6.20251   4
   3 -12  -2 145.685 6.28284   3
   3 -12  -2 136.198 7.71230   3
   4 -12   2 8.22217 2.44681   1
   4 -12   2 11.1394 1.88770   3
   4 -12   2 9.76609 1.64477   3
  -4  12   2 3.80286 2.13884   4
   4  12  -2 8.50060 1.97101   4
  -4  12  -2 3.57106 2.31900   4
   4 -12  -2 8.44911 1.67553   3
   4 -12  -2 -0.2378 10.2129   2
   4  12   2 6.16441 1.61643   4
   4 -12  -2 9.42613 1.59461   3
   5 -12   2 47.6994 3.54638   3
   5  12  -2 57.7353 3.75167   4
   5 -12   2 61.0515 4.00416   3
   5 -12   2 45.7249 4.93883   1
  -5  12   2 60.7642 4.71591   4
   5 -12  -2 62.9361 4.05874   3
   5 -12  -2 33.0302 15.4973   2
   5  12   2 59.4858 3.50191   4
  -5  12  -2 58.4900 4.66978   4
   5 -12  -2 54.3271 3.73723   3
   6  12  -2 127.155 5.93017   4
  -6  12   2 125.549 6.98932   4
   6 -12  -2 129.732 8.12064   3
   6  12   2 123.134 5.52415   4
  -6  12  -2 127.246 7.02705   4
   0  13  -2 -0.6597 1.93311   4
   0  13   2 -2.4127 1.65334   4
   0 -13   2 0.22546 0.77214   3
   0 -13  -2 0.30210 0.88185   3
   0 -13   2 0.34411 0.81978   3
   0 -13  -2 0.04207 0.83094   3
   1 -13   2 10.4979 1.39245   3
  -1 -13  -2 10.8688 1.28203   3
  -1  13   2 8.57431 2.36740   4
  -1 -13  -2 12.4652 2.00148   3
   1  13  -2 11.0456 2.52149   4
   1 -13   2 11.3770 1.53018   3
   1  13   2 8.13198 2.13518   4
  -1  13  -2 11.1101 2.53502   4
  -1 -13   2 8.87770 1.15635   3
  -1 -13   2 9.11428 1.24524   3
   1 -13  -2 11.1717 1.50395   3
   1 -13  -2 12.7737 1.65080   3
   2  13  -2 -0.6058 1.76396   4
   2 -13   2 -0.3213 1.14243   3
  -2 -13  -2 -0.0042 0.62224   3
  -2  13   2 -2.2741 1.96869   4
  -2 -13  -2 -0.2985 0.62433   3
   2 -13   2 -0.1792 0.94899   3
  -2  13  -2 -0.2066 2.08807   4
   2 -13  -2 0.90564 1.67725   3
   2  13   2 -0.2664 1.63671   4
   2 -13  -2 0.02151 1.01752   3
   3  13  -2 20.2720 2.85846   4
   3 -13   2 20.6783 2.93957   3
   3 -13   2 16.9951 2.81768   1
   3 -13   2 18.7632 2.17750   3
  -3  13   2 19.5862 3.08177   4
   3  13   2 18.5605 2.41495   4
   3 -13  -2 21.1403 2.75057   3
   3 -13  -2 19.2928 2.33721   3
  -3  13  -2 16.5251 3.07590   4
   4 -13   2 2.70633 1.47082   3
  -4  13   2 -0.0225 2.14853   4
   4  13  -2 1.57731 1.77416   4
   4 -13  -2 3.11491 1.55752   3
  -4  13  -2 2.08262 2.26698   4
   4  13   2 3.57990 1.59515   4
  -1   0  -3 0.95428 0.35879   3
  -1   0   3 0.38123 0.44332   1
   1   0   3 0.61289 0.35690   3
   1   0   3 0.14059 0.44355   1
  -1   0  -3 1.18517 0.50125   1
   1   0  -3 0.82596 0.45756   1
  -1   0  -3 0.18181 0.33868   3
   1   0   3 0.23012 0.34083   3
   1   0  -3 0.10958 0.32833   3
   1   0  -3 0.07344 1.29926   2
  -1   0   3 -0.4077 1.19718   2
  -1   0  -3 0.59139 1.27631   2
  -1   0   3 0.34259 0.35965   3
  -1   0   3 0.00303 0.32011   3
   1   0   3 1.10609 1.53653   2
   1   0  -3 0.75242 0.30632   3
   2   0  -3 2.68562 0.43160   3
   2   0  -3 4.71223 0.64985   3
  -2   0  -3 2.47409 0.50639   3
  -2   0  -3 2.23340 0.63579   1
   2   0   3 2.70444 0.48996   3
  -2   0  -3 9.90130 2.65242   2
  -2   0   3 2.36897 0.45239   3
  -2   0   3 1.63070 0.62196   1
   2   0   3 1.76759 0.61109   1
  -2   0   3 2.67801 0.45425   3
   2   0  -3 2.71642 0.62085   1
  -3   0   3 1.43498 1.95815   2
  -3   0  -3 0.15789 0.47995   3
  -3   0   3 -0.2559 0.52598   4
   3   0   3 1.80101 0.49486   3
  -3   0  -3 0.82190 1.99089   2
  -3   0  -3 1.61642 2.19300   2
  -3   0   3 0.18971 0.42732   3
  -3   0  -3 -0.5871 0.43076   3
  -3   0   3 -0.3291 0.42777   3
   3   0   3 -0.2660 0.60536   1
   3   0  -3 0.43617 0.43850   3
   3   0  -3 0.46832 0.45588   3
   3   0   3 0.34672 0.45243   3
   3   0  -3 1.13438 0.63543   1
  -3   0   3 -0.7257 0.53565   1
   3   0   3 0.33642 0.68513   1
   3   0  -3 0.39238 2.05139   2
   4   0  -3 1.55933 0.61547   3
   4   0   3 1.77098 0.94995   1
   4   0   3 1.56968 0.70693   3
   4   0  -3 1.88214 0.65211   3
   4   0  -3 1.45393 0.86866   1
  -4   0  -3 7.48177 3.41475   2
  -4   0   3 1.30818 0.66971   3
   4   0   3 1.20608 0.64921   3
  -4   0   3 1.38002 0.89002   1
  -4   0   3 1.36392 0.86707   4
  -4   0   3 13.2017 3.98006   2
   4   0   3 1.30259 0.87086   1
  -4   0  -3 2.45652 0.68295   3
  -4   0  -3 1.84362 0.70137   3
   4   0  -3 6.37891 3.08582   2
  -4   0   3 0.72736 0.62508   3
  -5   0   3 -1.2451 2.47957   2
   5   0   3 1.88676 1.00684   1
   5   0  -3 3.92107 3.05263   2
  -5   0  -3 0.67289 0.37042   4
  -5   0  -3 -0.8808 0.57632   3
  -5   0   3 -0.8651 0.77112   1
   5   0   3 3.22876 0.82096   3
   5   0   3 0.33254 0.67157   3
  -5   0  -3 -0.1557 0.67034   3
  -5   0   3 -0.9434 0.87394   4
  -5   0   3 -0.1414 0.62843   3
   5   0  -3 0.50701 0.59655   3
   5   0  -3 0.08158 0.61139   3
   5   0  -3 -0.0779 0.80941   1
  -5   0  -3 0.79490 2.72156   2
   5   0   3 1.27487 1.01477   1
  -5   0   3 0.37762 0.68127   3
  -6   0  -3 0.74618 0.70399   3
   6   0  -3 0.61798 0.67507   3
  -6   0   3 -0.3418 0.78222   4
   6   0   3 -0.0074 0.64742   3
   6   0  -3 4.93608 3.89820   2
   6   0   3 0.71810 0.72151   3
  -6   0   3 -0.4503 2.93652   2
   6   0  -3 1.24317 0.65041   3
   6   0   3 0.14638 0.94015   1
  -6   0   3 0.79684 0.76229   3
  -6   0  -3 1.42897 0.83658   3
  -6   0   3 1.08224 0.77458   3
  -6   0   3 -0.2246 0.88239   1
  -6   0  -3 3.61090 3.39796   2
   6   0  -3 0.51966 0.93617   1
   6   0   3 -0.9332 0.87948   1
  -7   0  -3 0.38199 0.51303   4
   7   0  -3 1.13337 1.20207   1
   7   0  -3 0.52637 0.77943   3
   7   0  -3 1.30845 0.86521   3
   7   0  -3 4.77358 3.73405   2
  -7   0   3 0.93125 1.35832   1
   7   0   3 0.00068 1.11853   1
  -7   0   3 -0.5813 1.00527   3
   7   0   3 -0.4162 0.84043   3
   7   0   3 1.31658 1.37458   1
  -7   0   3 -1.0829 3.63308   2
  -7   0  -3 3.98871 4.41958   2
  -7   0   3 0.18885 0.88120   3
  -7   0   3 2.66567 1.07909   4
  -7   0  -3 0.45486 0.87946   3
   7   0   3 1.19987 0.93036   3
   8   0  -3 0.75376 0.96655   3
  -8   0  -3 2.47183 5.12682   2
   8   0   3 0.96209 1.11591   3
  -8   0  -3 1.50933 1.21734   3
   8   0   3 2.22325 1.53919   1
   8   0  -3 0.20304 0.99865   3
  -8   0   3 1.08808 1.08555   3
   8   0  -3 0.27201 4.08749   2
   8   0  -3 0.15065 1.31073   1
   8   0   3 2.04588 1.54979   1
   8   0   3 1.41444 1.00325   3
  -8   0   3 9.47758 5.47700   2
  -8   0  -3 0.17657 0.66727   4
  -8   0   3 2.09158 1.29207   3
  -8   0  -3 0.70107 1.09870   3
  -9   0   3 2.49815 1.30559   3
  -9   0  -3 1.72273 1.30795   3
  -9   0   3 3.55475 5.25338   2
   9   0   3 1.60779 1.79186   1
  -9   0  -3 1.83147 1.42163   3
  -9   0  -3 0.30867 5.81593   2
   9   0  -3 -2.2936 4.36250   2
  -9   0   3 2.19625 1.30380   4
   9   0  -3 1.34972 1.62517   1
   9   0   3 1.88495 1.28240   3
  -9   0  -3 1.95430 0.83248   4
   9   0  -3 2.37087 1.28120   3
   9   0   3 1.90714 1.85589   1
 -10   0  -3 1.43730 1.33001   3
  10   0   3 1.15354 1.63657   1
 -10   0   3 -0.8611 1.05963   4
  10   0  -3 -0.2752 1.68306   1
 -10   0  -3 5.66181 7.13133   2
  10   0  -3 -0.0714 1.04948   3
 -10   0   3 0.61351 1.13676   3
 -10   0  -3 -0.7355 0.68376   4
 -10   0   3 -0.6141 1.22646   3
  10   0   3 0.52849 1.57882   1
  10   0   3 0.17551 1.12374   3
 -10   0   3 -1.5090 1.43219   1
  10   0  -3 5.39976 6.56959   2
 -10   0   3 -8.1171 5.28312   2
 -11   0   3 -3.7529 1.61211   1
 -11   0   3 0.07151 1.21003   4
 -11   0  -3 0.02357 1.30764   3
 -11   0  -3 0.93185 1.08485   4
  11   0   3 1.81595 2.06477   1
 -11   0  -3 5.96866 8.01643   2
 -11   0   3 1.25506 1.46566   3
 -11   0   3 1.36820 1.55729   3
  11   0  -3 5.04173 1.27485   3
  11   0  -3 -5.6891 6.31349   2
 -11   0  -3 9.41777 7.92500   2
 -11   0  -3 4.45766 1.67285   3
  11   0  -3 -0.8584 1.62492   1
  11   0   3 1.23337 1.28675   3
  11   0   3 -3.4376 1.71531   1
 -11   0   3 -3.5059 6.66480   2
  12   0  -3 -0.6253 1.84594   1
 -12   0  -3 1.61331 1.72554   3
 -12   0   3 1.97282 2.53510   1
 -12   0   3 1.39843 9.85452   2
 -12   0  -3 -9.5803 9.26989   2
 -12   0   3 1.07080 1.85362   3
 -12   0   3 -1.2625 1.24828   4
  12   0  -3 5.92939 8.92500   2
  12   0   3 0.54331 1.37898   3
 -12   0   3 2.83418 1.66236   3
 -12   0  -3 -0.6713 0.91119   4
  12   0   3 1.93285 2.47899   1
 -12   0  -3 1.73396 1.52420   3
  12   0   3 0.58738 2.24558   1
 -12   0  -3 25.2517 12.0310   2
 -13   0   3 0.72723 1.45310   4
  13   0  -3 0.75481 2.49198   1
 -13   0  -3 1.66494 1.04458   4
 -13   0  -3 0.45550 1.69414   3
  13   0   3 -2.7178 4.38654   1
 -13   0   3 0.70101 1.77506   3
 -13   0  -3 13.8289 14.3952   2
 -13   0   3 -1.6406 2.91982   1
 -13   0  -3 18.5627 13.4666   2
 -13   0   3 -0.0418 1.52033   3
 -13   0   3 5.80874 13.6213   2
 -13   0  -3 2.55609 2.81530   3
 -14   0  -3 -0.1124 1.92000   3
 -14   0  -3 -32.748 18.2073   2
 -14   0  -3 1.42913 0.96123   4
 -14   0   3 4.42754 3.97132   1
 -14   0   3 1.24225 1.89740   3
   0  -1  -3 0.43742 0.41084   1
   0  -1  -3 1.11676 0.34054   3
   0  -1  -3 0.94103 1.32782   2
   0  -1   3 0.48592 0.35149   3
   0  -1   3 1.36369 0.32085   3
   0  -1   3 0.75225 0.44365   1
   0   1  -3 3.25740 1.44071   2
   0   1   3 0.69491 0.46711   1
   0  -1  -3 1.00668 0.36564   3
   0   1   3 1.71531 1.86333   2
   0   1   3 0.21448 0.30588   3
   0  -1   3 1.10015 1.33954   2
  -1   1   3 5406.63 181.641   2
   1  -1   3 5403.16 181.618   2
  -1  -1  -3 5337.17 181.088   2
   1   1  -3 5154.99 179.963   2
  -1   1  -3 5321.11 181.396   2
   1  -1  -3 5070.49 181.208   2
  -1  -1   3 5234.33 180.267   2
  -2   1   3 5.49899 0.73247   3
  -2   1   3 12.9622 3.05212   2
  -2  -1  -3 10.2872 2.67068   2
   2   1  -3 7.57652 0.60202   3
   2  -1   3 5.38386 0.82970   1
  -2   1   3 4.99828 0.80910   1
  -2  -1  -3 7.21916 0.88936   1
   2   1  -3 5.73084 0.58622   3
  -2   1   3 7.36372 0.74517   4
  -2   1   3 5.70047 0.73691   3
  -2  -1  -3 6.71487 0.68234   3
  -2  -1   3 6.68281 2.13670   2
  -2  -1   3 6.75684 0.64185   3
  -2   1  -3 4.15529 2.18122   2
   2   1   3 6.21068 0.65467   3
   2  -1  -3 6.17111 0.74358   3
   2  -1  -3 5.43152 0.76707   3
   2   1   3 4.90961 0.73550   1
   2  -1  -3 11.3627 2.86792   2
  -2  -1   3 6.83245 0.79755   1
  -2   1  -3 6.93850 0.75705   3
  -2   1  -3 6.83323 0.77717   3
  -2   1  -3 7.95309 2.65639   2
  -2  -1   3 6.57880 0.63708   3
   2  -1  -3 4.80180 0.80294   1
  -3  -1  -3 2335.80 78.3294   1
  -3  -1  -3 2381.75 84.9288   2
  -3   1   3 2312.03 85.1360   2
   3   1  -3 2112.80 85.6352   2
  -3   1  -3 2454.48 85.8967   2
   3  -1  -3 2188.02 84.5367   2
  -3  -1   3 2325.81 83.7180   2
  -3   1  -3 2394.01 85.9686   2
  -4  -1  -3 85.4435 3.53731   3
  -4  -1  -3 88.0762 8.84786   2
   4  -1   3 89.8749 3.64548   3
   4   1  -3 85.6610 3.41563   3
  -4   1   3 90.2513 9.37953   2
  -4   1   3 86.9654 3.61371   3
  -4   1   3 87.0630 3.62651   3
   4  -1   3 89.3864 4.23720   1
  -4   1   3 93.2967 3.63768   4
  -4  -1  -3 83.7569 3.52907   3
  -4  -1  -3 93.5454 8.68370   2
   4   1  -3 80.7947 7.61870   2
   4  -1   3 90.4764 3.63443   3
  -4   1   3 89.6311 4.17294   1
   4   1   3 76.9646 5.36545   1
  -4   1  -3 86.9310 3.30175   4
  -4  -1   3 88.1076 3.51022   3
   4  -1  -3 84.9963 3.60188   3
  -4  -1   3 86.3053 3.50746   3
  -4   1  -3 93.9971 3.66754   3
   4  -1  -3 85.5098 3.58120   3
   4   1   3 92.7330 3.50328   3
  -4  -1   3 86.8992 3.93154   1
   4  -1  -3 76.9262 8.35572   2
   4  -1  -3 91.5727 4.17440   1
  -4   1  -3 90.9789 3.63482   3
  -4   1  -3 88.1374 9.10267   2
   4   1   3 84.8161 3.99670   1
  -4  -1   3 84.4161 8.07448   2
   5   1  -3 1695.66 64.9873   2
  -5  -1  -3 1721.82 66.4367   2
  -5   1   3 1635.73 66.5413   2
   5  -1   3 1700.00 56.9711   1
  -5  -1   3 1626.85 56.6774   1
  -5  -1   3 1776.06 65.9406   2
   5   1   3 1575.98 56.6981   1
  -5   1  -3 1604.17 55.8077   4
   5  -1  -3 1645.61 56.8531   1
   5  -1  -3 1615.76 66.3753   2
   5   1   3 1619.18 56.6632   1
  -5   1  -3 1688.60 67.2626   2
  -5  -1   3 1637.04 55.9385   4
   6   1  -3 13.7716 1.27885   3
  -6  -1  -3 13.8578 1.78054   3
   6   1  -3 10.3439 3.95483   2
  -6  -1  -3 15.1678 0.87603   4
  -6   1   3 15.3043 1.64008   3
   6  -1   3 15.0878 1.50426   3
  -6  -1  -3 20.4932 5.63237   2
  -6   1   3 13.3674 1.55673   3
  -6   1   3 15.7943 1.46955   4
   6  -1   3 18.1730 1.65395   3
  -6   1   3 16.1066 5.58884   2
  -6   1   3 13.8138 1.85623   1
   6  -1   3 13.6027 1.93947   1
  -6  -1  -3 15.2593 1.45019   3
   6   1   3 16.5913 1.38653   3
  -6   1  -3 11.5263 5.24463   2
  -6   1  -3 10.4844 2.86436   1
  -6  -1   3 15.1428 1.46150   4
   6   1   3 15.2936 1.92796   1
  -6  -1   3 16.0636 1.45232   3
  -6   1  -3 15.1195 1.65164   3
   6  -1  -3 16.6877 1.60349   3
  -6   1  -3 13.4168 1.50139   3
   6  -1  -3 11.7616 1.58813   3
  -6  -1   3 13.9892 1.79669   1
   6   1   3 13.1177 1.72704   1
   6  -1  -3 8.81288 4.68095   2
   6  -1  -3 12.2672 1.72897   1
  -6   1  -3 15.3352 1.10294   4
  -6  -1   3 15.0575 4.85735   2
  -7   1   3 1023.65 36.4622   3
  -7   1   3 1105.88 36.5677   3
   7  -1   3 1085.28 36.5201   3
  -7  -1  -3 1110.23 36.9732   3
  -7  -1  -3 1001.07 36.3992   3
  -7   1   3 1037.88 49.7751   2
   7   1  -3 1041.53 48.0146   2
   7  -1   3 1042.92 38.6242   1
  -7  -1  -3 1049.44 49.2325   2
   7   1  -3 1038.80 36.2421   3
  -7   1   3 1068.37 37.7916   1
   7  -1   3 1054.76 36.4393   3
  -7   1   3 1097.54 36.3020   4
  -7   1  -3 1022.47 36.4793   3
   7   1   3 1031.57 37.2264   1
  -7  -1   3 1079.94 36.1892   4
   7   1   3 1024.91 37.2174   1
   7  -1  -3 1101.12 37.5225   1
   7   1   3 1050.49 36.2873   3
  -7  -1   3 1104.02 49.1605   2
  -7   1  -3 1081.27 36.5629   3
  -7  -1   3 1034.69 36.3994   3
  -7   1  -3 1079.85 50.6812   2
   7  -1  -3 1034.67 49.3546   2
   7  -1  -3 1086.81 36.4928   3
  -7   1  -3 1021.53 36.0002   4
  -7   1  -3 1048.85 37.5952   1
  -7  -1   3 1067.63 37.3529   1
   7  -1  -3 1043.43 36.4081   3
  -7  -1   3 1091.64 36.4519   3
   8  -1   3 6.60964 1.82688   1
   8  -1   3 3.43660 1.13902   3
  -8   1   3 6.05572 1.35370   3
  -8  -1  -3 3.75502 4.27989   2
  -8   1   3 3.37626 1.57669   3
  -8   1   3 1.47081 5.40152   2
  -8   1   3 2.21611 1.56408   1
   8   1  -3 2.86677 1.48514   3
  -8  -1  -3 4.33800 1.21666   3
   8  -1   3 2.57786 1.62014   1
   8   1  -3 4.35288 0.98951   3
   8   1  -3 3.84998 4.77901   2
  -8  -1  -3 5.26139 1.39975   3
   8  -1   3 4.27125 1.24400   3
  -8   1   3 3.69484 1.24052   4
  -8  -1  -3 4.42487 0.70982   4
   8   1  -3 3.76063 1.82334   1
   8  -1  -3 3.60830 4.66029   2
  -8  -1   3 3.50594 1.13825   3
   8  -1  -3 2.34254 1.05523   3
  -8  -1   3 4.77162 1.28705   3
  -8  -1   3 -0.8306 3.80752   2
   8   1   3 4.40447 1.54700   1
  -8  -1   3 3.36523 1.20419   4
  -8  -1   3 3.54930 1.66954   1
   8   1   3 4.08841 1.04805   3
  -8   1  -3 2.97929 1.29827   3
   8  -1  -3 3.27980 2.77758   1
  -8   1  -3 3.79215 0.84029   4
   8  -1  -3 2.99439 1.14998   3
  -8   1  -3 0.85374 4.99294   2
  -8   1  -3 4.14452 1.23447   3
   8   1   3 3.50301 1.61226   1
   9  -1   3 300.207 12.8917   1
  -9  -1  -3 312.157 29.2021   2
   9   1  -3 292.257 12.7851   1
   9  -1   3 307.129 11.7308   3
  -9   1   3 320.515 11.8606   3
   9   1  -3 300.580 11.4150   3
  -9   1   3 299.937 12.9866   1
   9   1  -3 315.758 11.6454   3
  -9   1   3 295.513 11.3855   4
   9   1  -3 358.387 24.2617   2
  -9  -1  -3 300.337 11.6903   3
  -9   1   3 338.129 25.2394   2
  -9  -1  -3 326.770 11.8448   3
   9  -1   3 314.866 11.6775   3
   9  -1   3 313.760 12.9175   1
  -9  -1  -3 292.269 10.8583   4
  -9   1  -3 329.377 11.9375   3
   9  -1  -3 309.058 11.6294   3
  -9  -1   3 306.960 11.6999   3
   9   1   3 299.651 11.4481   3
   9  -1  -3 316.311 24.6271   2
  -9   1  -3 303.177 11.1035   4
  -9  -1   3 294.611 11.2912   4
  -9  -1   3 311.141 12.9145   1
   9  -1  -3 315.254 13.1264   1
  -9   1  -3 314.298 25.1559   2
  -9   1  -3 304.524 11.7981   3
   9  -1  -3 311.338 11.6967   3
  -9  -1   3 336.530 11.8426   3
   9   1   3 305.398 13.2679   1
   9   1   3 298.853 12.5873   1
 -10   1   3 44.4414 3.19906   3
 -10   1   3 42.7466 2.87873   4
 -10   1   3 45.6785 3.47074   3
  10  -1   3 48.0722 4.14710   1
 -10  -1  -3 47.1387 3.20704   3
 -10   1   3 46.6857 4.28050   1
 -10  -1  -3 43.0401 3.30299   3
 -10  -1  -3 43.1260 2.16228   4
 -10  -1  -3 48.2334 10.9862   2
  10  -1   3 45.2188 3.20877   3
  10   1  -3 40.6903 3.74967   1
  10  -1   3 42.1268 4.27529   1
  10  -1   3 42.5374 2.94639   3
  10   1  -3 42.1741 2.84839   3
  10   1  -3 35.9014 9.79322   2
 -10   1   3 54.3056 13.5190   2
 -10  -1  -3 48.1486 11.9376   2
 -10   1  -3 44.3745 3.43797   3
  10   1   3 49.6223 4.11298   1
 -10  -1   3 43.7655 4.71564   1
  10  -1  -3 44.9804 3.78186   3
  10   1   3 48.0769 4.10159   1
 -10  -1   3 36.3360 3.05402   3
 -10  -1   3 41.6300 9.76258   2
  10  -1  -3 44.7962 3.15547   3
 -10   1  -3 45.2772 3.21729   3
 -10   1  -3 41.7425 2.45199   4
  10  -1  -3 40.7026 4.18399   1
  10  -1  -3 42.5700 10.5230   2
 -10  -1   3 40.4839 2.75658   4
 -10   1  -3 37.4226 10.5760   2
 -10  -1   3 47.0813 3.35106   3
  11   1  -3 333.363 26.4082   2
 -11   1   3 336.104 28.0022   2
 -11   1   3 293.987 11.4635   3
  11   1  -3 285.458 10.9005   3
  11  -1   3 279.007 12.6877   1
 -11   1   3 270.921 12.7869   1
 -11  -1  -3 256.770 26.1397   2
 -11  -1  -3 306.228 11.4713   3
 -11   1   3 276.053 11.3158   3
 -11  -1  -3 288.307 26.4498   2
 -11  -1  -3 273.639 11.2603   3
 -11  -1  -3 269.400 10.1559   4
  11  -1   3 290.867 11.3068   3
  11  -1   3 291.443 12.7662   1
 -11   1   3 267.352 10.7694   4
  11   1  -3 252.597 14.3283   1
 -11   1  -3 275.485 10.4313   4
  11  -1  -3 288.790 12.7886   1
  11   1   3 281.722 12.4404   1
  11  -1  -3 287.378 11.2111   3
 -11   1  -3 267.990 11.2559   3
 -11   1  -3 324.386 29.5581   2
 -11  -1   3 282.170 10.6797   4
 -11  -1   3 284.967 11.2546   3
 -11  -1   3 298.989 11.3999   3
  11  -1  -3 268.335 25.7475   2
  11   1   3 285.408 12.5114   1
 -11  -1   3 262.540 13.9277   1
 -11   1  -3 304.047 11.5461   3
 -11  -1   3 314.919 28.0296   2
 -11   1  -3 307.933 27.5876   2
  12   1  -3 9.85090 1.60841   3
 -12   1   3 17.6169 3.54461   1
 -12  -1  -3 11.7819 2.09766   3
 -12   1   3 11.2846 1.82220   4
 -12   1   3 13.3984 2.35737   3
 -12  -1  -3 13.9984 1.55295   4
  12  -1   3 14.4764 3.05637   1
 -12   1   3 17.9716 10.8119   2
 -12   1   3 12.8203 2.11354   3
 -12  -1  -3 12.8143 2.00584   3
 -12  -1  -3 11.6830 9.49932   2
  12  -1   3 11.4810 2.92329   1
  12  -1   3 15.7378 2.28479   3
 -12  -1  -3 -15.351 10.2960   2
  12   1   3 10.9168 2.66610   1
 -12  -1   3 12.9586 2.20024   3
 -12   1  -3 14.5744 2.31740   3
 -12  -1   3 11.5132 2.18465   3
  12   1   3 3.51725 3.83463   1
 -12  -1   3 13.5264 1.78267   4
 -12   1  -3 14.5600 1.63867   4
 -12  -1   3 9.59600 9.76378   2
  12  -1  -3 9.62025 1.82258   3
  12  -1  -3 10.5028 2.90420   1
 -12   1  -3 12.6517 2.25546   3
 -12   1  -3 2.34052 9.72054   2
 -12   1  -3 16.9519 11.0101   2
 -12  -1   3 11.3761 2.90542   1
  12  -1  -3 2.92044 9.97524   2
  13   1  -3 218.276 8.80174   3
 -13  -1  -3 210.310 28.4809   2
 -13  -1  -3 229.885 9.55249   3
 -13   1   3 216.320 9.53583   3
 -13   1   3 222.309 8.74236   4
  13  -1   3 229.952 11.3927   1
 -13  -1  -3 206.656 7.88659   4
 -13   1   3 208.331 11.4856   1
 -13  -1  -3 178.871 9.01049   3
 -13  -1  -3 182.520 28.6145   2
 -13   1   3 226.507 32.0104   2
 -13   1   3 207.593 9.39692   3
  13  -1   3 214.051 11.0124   1
  13  -1   3 228.437 9.29447   3
 -13   1  -3 148.970 25.2673   2
 -13   1  -3 197.461 27.9143   2
  13  -1  -3 228.058 11.2701   1
 -13  -1   3 233.833 9.56687   3
 -13  -1   3 212.157 8.46504   4
  13   1   3 200.619 10.7559   1
 -13  -1   3 174.404 9.00185   3
 -13  -1   3 221.136 31.3968   2
  13  -1  -3 205.543 9.03768   3
  13   1   3 214.984 8.89933   3
 -13  -1   3 197.096 10.7807   1
 -13   1  -3 226.919 9.63749   3
  13  -1  -3 199.809 26.0768   2
 -13   1  -3 209.711 8.19848   4
 -14  -1  -3 27.2432 3.56625   3
 -14   1   3 27.1168 3.59833   3
 -14   1   3 24.1776 2.89207   4
 -14   1   3 25.4592 5.00388   1
 -14   1  -3 37.7247 19.0804   2
 -14  -1   3 22.9669 2.55394   4
 -14   1  -3 28.6143 3.64779   3
 -14   1  -3 20.6033 2.15884   4
 -14  -1   3 26.9889 3.49630   3
   0  -2  -3 158.653 5.60656   3
   0   2  -3 153.495 5.63087   4
   0  -2  -3 159.810 5.59871   3
   0  -2   3 154.636 5.76217   1
   0   2  -3 165.170 5.49299   3
   0  -2  -3 160.967 5.87024   1
   0  -2  -3 169.338 9.21407   2
   0  -2   3 178.412 8.68666   2
   0   2   3 152.293 5.55918   3
   0   2   3 152.396 6.07382   1
   0   2   3 157.157 5.55798   3
   0   2  -3 158.776 9.37384   2
   0  -2   3 161.271 5.54160   3
   0  -2   3 162.113 5.54925   3
   0   2  -3 161.163 5.72514   1
   0   2  -3 151.030 5.47683   3
   1  -2   3 30.7722 1.30294   3
   1   2  -3 27.0897 1.26911   1
   1  -2   3 28.8810 3.81184   2
   1  -2   3 28.6097 1.56822   1
  -1  -2  -3 25.1585 3.44127   2
   1  -2   3 25.3325 1.26470   3
  -1  -2  -3 27.6730 1.21347   3
   1   2  -3 24.8122 1.24366   4
   1   2  -3 26.9679 0.99874   3
   1   2  -3 27.4339 1.00044   3
  -1  -2  -3 27.9615 1.22387   3
  -1   2   3 26.9950 1.28641   3
  -1   2   3 23.7189 1.25206   4
   1  -2  -3 27.3783 1.62632   1
   1  -2  -3 27.0899 1.31515   3
  -1  -2   3 27.9771 1.12194   3
   1   2   3 26.9457 1.16278   3
   1   2   3 25.7419 1.14582   3
   1   2   3 26.0465 1.56287   1
   1  -2  -3 31.3038 4.00383   2
  -1   2  -3 28.8998 1.25186   3
  -1   2  -3 26.4652 1.25361   4
  -1  -2   3 28.0827 2.99812   2
  -1  -2   3 27.8630 1.12889   3
   1   2   3 33.9983 3.53594   2
  -1   2  -3 26.5539 1.22126   3
   1  -2  -3 26.1889 1.29632   3
  -1  -2   3 26.6189 1.31738   1
   2   2  -3 4.40731 0.58151   1
   2  -2   3 3.74924 0.57977   3
   2   2  -3 7.20826 2.12304   2
   2  -2   3 1.81730 0.68576   1
   2   2  -3 4.02966 0.56222   4
  -2  -2  -3 2.80431 0.69387   1
   2  -2   3 4.66558 0.64129   3
   2  -2   3 4.16626 1.02547   1
  -2   2   3 3.39357 0.56880   3
  -2   2   3 8.36726 2.82140   2
  -2   2   3 3.68160 0.95058   1
   2   2  -3 4.19371 0.37629   3
  -2  -2  -3 3.45326 0.47900   3
  -2   2   3 6.04342 0.76437   3
  -2  -2  -3 4.67201 0.61849   3
  -2  -2  -3 10.6922 2.64829   2
   2   2  -3 4.48424 0.39021   3
   2  -2  -3 5.20242 0.69437   3
  -2   2  -3 4.20267 0.56350   4
   2   2   3 5.27657 0.57254   3
   2  -2  -3 2.45856 0.76936   1
   2  -2  -3 5.04198 2.28741   2
   2  -2  -3 2.99520 0.55025   3
  -2  -2   3 3.80006 0.61013   1
   2   2   3 4.27334 0.53595   3
   2   2   3 5.71686 2.05802   2
  -2  -2   3 3.03045 0.40267   3
  -2   2  -3 8.27132 2.95780   2
  -2   2  -3 2.83667 0.51531   3
  -2  -2   3 4.31302 0.52545   3
  -2   2  -3 7.08739 2.81348   2
  -2  -2   3 6.27485 2.00616   2
  -3   2   3 209.609 7.56813   3
  -3   2   3 203.701 13.2761   2
   3  -2   3 209.862 7.57679   3
  -3   2   3 206.009 8.07127   1
  -3   2   3 207.257 7.56332   3
  -3   2   3 212.658 7.55188   4
   3   2  -3 209.324 7.63080   1
   3   2  -3 208.097 7.25928   3
  -3  -2  -3 210.725 7.43621   3
   3  -2   3 208.711 8.27659   1
  -3  -2  -3 217.268 7.86991   1
   3   2  -3 211.955 11.1956   2
   3   2  -3 205.927 7.25347   3
  -3  -2  -3 214.784 12.5897   2
   3  -2   3 212.555 7.60455   3
   3  -2  -3 213.093 7.60518   3
  -3  -2   3 211.855 7.71030   1
   3   2   3 214.140 7.78698   1
   3  -2  -3 206.263 13.3135   2
  -3  -2   3 205.108 7.36152   3
  -3   2  -3 212.993 13.6406   2
   3  -2  -3 209.145 7.57060   3
  -3   2  -3 210.078 19.2454   2
  -3   2  -3 199.293 7.42872   4
  -3   2  -3 210.960 7.56595   3
   3  -2  -3 209.205 8.61598   1
  -3  -2   3 221.103 11.7929   2
   3   2   3 207.960 7.36259   3
   3   2   3 213.293 7.81914   1
  -3   2  -3 205.641 7.55436   3
  -3  -2   3 206.347 7.36472   3
   3   2   3 207.458 7.34445   3
   4   2  -3 3.98311 0.82550   1
   4  -2   3 5.29588 3.38620   2
   4  -2   3 2.96136 1.11904   1
  -4   2   3 1.63401 1.57591   1
   4   2  -3 5.39010 2.49094   2
  -4   2   3 4.86014 0.89139   3
  -4  -2  -3 8.45299 3.36712   2
  -4  -2  -3 8.11854 3.20817   2
   4  -2   3 2.89543 0.75819   3
  -4  -2  -3 3.25373 0.67816   3
   4  -2   3 4.00175 0.81582   3
  -4   2   3 6.66222 3.52743   2
   4   2  -3 3.93046 0.56396   3
  -4  -2  -3 3.19488 0.67832   3
  -4   2   3 2.78274 0.76456   3
  -4   2   3 3.16438 0.85892   4
   4   2  -3 2.89636 0.51061   3
  -4   2  -3 3.74665 0.84504   3
   4   2   3 2.60173 0.79397   1
  -4  -2   3 9.33621 3.16530   2
  -4  -2   3 4.79332 0.69399   3
   4  -2  -3 1.77872 1.10197   1
  -4  -2   3 1.94681 0.82068   1
   4  -2  -3 9.69557 4.01220   2
   4   2   3 3.09684 0.60380   3
   4   2   3 2.47336 0.83712   1
  -4   2  -3 4.82299 0.84890   3
   4   2   3 5.10477 0.63204   3
  -4  -2   3 2.67206 0.60066   3
   4  -2  -3 3.42024 0.77871   3
   4  -2  -3 2.76394 0.86779   3
  -4   2  -3 4.17845 0.65282   4
  -4   2  -3 1.13121 3.08611   2
  -5   2   3 3.18119 1.17658   1
  -5   2   3 0.94936 0.75404   3
   5   2  -3 2.44309 0.57562   3
  -5   2   3 0.95946 0.81070   4
  -5  -2  -3 1.24612 2.71087   2
  -5  -2  -3 2.06413 2.77849   2
   5  -2   3 2.01412 2.96246   2
  -5  -2  -3 1.20345 0.77528   3
   5   2  -3 0.76124 0.51027   3
   5  -2   3 1.88457 0.82004   3
  -5   2   3 1.40664 0.79854   3
   5  -2   3 1.91867 1.11364   1
  -5   2   3 4.37950 6.23220   2
   5   2  -3 4.01484 2.57348   2
  -5  -2  -3 2.69805 0.76396   3
   5   2  -3 2.52719 0.89933   1
   5  -2   3 0.89720 0.72749   3
  -5  -2   3 1.75771 0.68896   3
  -5  -2   3 1.57536 0.94334   1
   5  -2  -3 2.70908 0.78221   3
  -5   2  -3 3.93510 0.93184   3
   5   2   3 2.69594 0.63990   3
  -5  -2   3 2.54688 0.67707   3
   5   2   3 1.95018 0.64084   3
  -5   2  -3 5.78075 1.02950   3
   5   2   3 2.78899 0.96510   1
  -5   2  -3 1.25343 0.63563   4
  -5  -2   3 1.34451 2.64568   2
  -5   2  -3 3.42335 3.45374   2
   5  -2  -3 2.21461 1.25436   1
   5  -2  -3 0.38707 0.77449   3
   5  -2  -3 3.66865 3.36792   2
   5   2   3 2.65741 0.86499   1
   6  -2   3 20.5355 6.36392   2
   6  -2   3 29.0874 2.04291   3
   6   2  -3 32.3323 2.33300   1
   6   2  -3 29.7928 1.66086   3
  -6   2   3 30.5509 2.71802   1
   6   2  -3 30.6352 6.08522   2
  -6  -2  -3 32.8697 6.74113   2
   6  -2   3 29.9120 2.12716   3
  -6  -2  -3 27.1590 6.39394   2
  -6   2   3 30.0093 1.97600   4
  -6   2   3 30.8752 2.16139   3
   6   2  -3 31.9894 1.72123   3
  -6  -2  -3 27.8519 1.90429   3
  -6   2   3 29.2674 2.15652   3
   6  -2   3 26.0226 2.66350   1
  -6  -2  -3 27.5337 2.25339   3
  -6   2   3 17.9068 6.04370   2
   6  -2  -3 30.6389 2.05798   3
   6   2   3 28.1579 1.79841   3
  -6   2  -3 30.7277 2.16195   3
   6   2   3 33.4953 2.33913   1
  -6  -2   3 28.2584 2.42586   1
  -6  -2   3 22.1198 5.49550   2
   6  -2  -3 22.3495 6.01822   2
   6   2   3 30.2445 1.74324   3
  -6   2  -3 27.3278 2.08059   3
  -6  -2   3 27.2463 1.84526   4
   6   2   3 25.9854 2.19901   1
  -6   2  -3 29.4299 7.32098   2
   6  -2  -3 26.6746 2.62659   1
  -6   2  -3 29.7152 1.70767   4
   6  -2  -3 30.8761 2.13900   3
   7  -2   3 4.45619 1.21387   3
  -7   2   3 0.52428 4.49404   2
   7   2  -3 1.13086 0.76860   3
  -7  -2  -3 -2.5946 3.41607   2
  -7   2   3 2.06896 1.16354   3
   7  -2   3 1.90043 1.10764   3
   7   2  -3 1.33578 1.08715   1
  -7   2   3 0.73940 1.33456   1
  -7  -2  -3 0.54170 0.85253   3
   7   2  -3 0.73299 2.85474   2
  -7   2   3 2.05464 1.09860   4
  -7  -2  -3 1.64361 0.96906   3
   7  -2   3 1.88416 1.63140   1
  -7  -2  -3 2.46364 0.47540   4
  -7   2   3 1.59048 1.05888   3
   7   2  -3 0.45476 0.68203   3
  -7  -2   3 0.99594 0.96937   4
   7  -2  -3 1.39419 1.01083   3
   7   2   3 3.81091 1.15023   1
   7  -2  -3 1.45800 1.06779   3
  -7  -2   3 1.40849 3.03824   2
   7   2   3 0.56949 0.74013   3
  -7   2  -3 -0.2436 1.89521   3
   7   2   3 -0.1038 1.18125   1
  -7   2  -3 2.84349 0.88711   4
  -7   2  -3 3.54313 1.17953   3
  -7  -2   3 2.14420 0.90608   3
  -7   2  -3 5.37767 5.12303   2
  -7  -2   3 2.22102 1.04892   3
   7  -2  -3 2.86310 1.51129   1
  -7  -2   3 -0.2026 1.09196   1
   7  -2  -3 3.77032 4.23540   2
   7   2   3 1.68656 0.88316   3
   8   2  -3 163.417 6.24186   3
  -8  -2  -3 157.737 6.16705   4
  -8   2   3 169.559 17.3039   2
  -8  -2  -3 157.583 15.6481   2
  -8   2   3 152.246 6.62407   3
   8  -2   3 163.941 6.74320   3
   8   2  -3 161.565 7.20305   1
  -8  -2  -3 162.001 6.60458   3
   8  -2   3 160.524 6.61940   3
   8   2  -3 159.568 6.19246   3
   8   2  -3 160.366 14.9369   2
  -8   2   3 168.096 6.92373   3
  -8  -2  -3 162.006 15.8228   2
  -8  -2  -3 152.044 6.47488   3
   8  -2   3 161.199 7.76493   1
  -8   2   3 149.271 6.38075   4
  -8   2   3 160.938 7.84446   1
   8   2   3 158.944 6.24635   3
   8  -2  -3 164.910 16.9428   2
   8   2   3 164.031 7.34360   1
  -8  -2   3 161.016 7.42907   1
  -8   2  -3 157.821 6.67957   3
   8  -2  -3 163.269 6.60648   3
  -8  -2   3 156.623 15.4475   2
  -8   2  -3 150.303 16.8329   2
  -8  -2   3 159.488 6.26363   4
  -8  -2   3 155.234 6.46925   3
   8  -2  -3 160.057 6.68492   3
   8  -2  -3 152.231 7.60869   1
  -8  -2   3 173.080 6.61249   3
  -8   2  -3 152.364 6.14140   4
  -8   2  -3 166.509 6.76106   3
  -9   2   3 1.36441 1.29629   4
   9  -2   3 3.51167 1.40556   3
   9   2  -3 3.74517 0.97867   3
   9  -2   3 5.54912 1.38014   3
  -9  -2  -3 3.93472 0.67567   4
   9   2  -3 -1.5235 4.71843   2
  -9   2   3 5.47068 1.43348   3
   9   2  -3 4.18967 1.07286   3
  -9   2   3 5.76898 6.01974   2
  -9   2   3 5.30768 1.72982   3
  -9  -2  -3 10.8262 6.48291   2
  -9  -2  -3 4.81031 1.33208   3
  -9  -2  -3 -0.0394 5.01536   2
   9   2  -3 3.58136 1.57846   1
  -9  -2  -3 4.75318 1.49162   3
   9  -2   3 2.91615 1.88924   1
  -9   2   3 5.59080 2.04460   1
   9  -2   3 1.97917 1.75811   1
  -9  -2   3 3.98010 1.35468   4
  -9  -2   3 3.42203 1.77631   1
  -9  -2   3 5.57225 4.88368   2
  -9  -2   3 4.25835 1.22575   3
  -9   2  -3 5.84141 1.18561   4
   9  -2  -3 6.09084 1.42869   3
   9   2   3 3.47530 1.33783   1
  -9   2  -3 5.09298 1.59497   3
   9   2   3 4.78144 1.79302   1
  -9  -2   3 4.23589 1.34968   3
   9  -2  -3 4.66101 1.46851   3
   9  -2  -3 15.3539 8.24568   2
   9   2   3 3.23500 1.01770   3
   9  -2  -3 4.80396 1.90107   1
  -9   2  -3 7.79900 6.15241   2
  -9   2  -3 4.12262 1.52676   3
  10  -2   3 0.96408 1.34433   3
 -10  -2  -3 1.23540 0.68973   4
  10  -2   3 0.58760 2.03575   1
 -10  -2  -3 2.06596 1.64652   3
 -10   2   3 0.03680 6.69101   2
 -10   2   3 2.96913 1.56584   4
  10  -2   3 0.31213 2.15699   1
  10   2  -3 0.29537 1.64425   1
 -10   2   3 0.40995 2.01886   1
 -10  -2  -3 2.45059 6.66214   2
 -10  -2  -3 1.95189 1.33523   3
  10   2  -3 -0.6665 5.38412   2
 -10   2   3 0.92833 1.45999   3
  10  -2   3 1.03435 1.51440   3
  10   2  -3 1.31432 1.02941   3
 -10  -2  -3 2.71021 7.22321   2
 -10   2   3 3.84920 1.69848   3
  10  -2  -3 4.55302 8.62556   2
 -10   2  -3 1.67471 1.19406   4
  10  -2  -3 5.78029 2.45600   1
  10  -2  -3 2.33036 1.53736   3
 -10   2  -3 3.39078 1.78724   3
 -10  -2   3 -0.8217 5.08652   2
  10   2   3 2.71709 1.93497   1
 -10   2  -3 12.0608 6.70453   2
 -10  -2   3 3.31837 1.41187   4
  10   2   3 1.57214 1.20890   3
 -10   2  -3 1.27233 1.51282   3
 -10  -2   3 2.90189 1.84461   1
  10  -2  -3 1.89235 1.36915   3
 -10  -2   3 2.51056 1.51458   3
  10   2   3 1.97019 1.41890   1
 -10  -2   3 2.54325 1.37882   3
 -11   2   3 -0.7802 2.09700   1
 -11  -2  -3 6.94174 8.08069   2
  11   2  -3 2.42513 1.18850   3
  11  -2   3 6.89941 2.62607   1
  11   2  -3 2.32699 1.88517   1
 -11  -2  -3 3.25502 1.57142   3
 -11  -2  -3 3.39756 7.77810   2
  11  -2   3 4.07367 2.16468   1
 -11  -2  -3 3.62223 0.76891   4
 -11  -2  -3 5.10120 1.71822   3
 -11   2   3 4.92266 1.95388   3
 -11   2   3 4.13205 1.66200   3
 -11   2   3 3.84198 1.64048   4
 -11   2   3 25.5699 9.29374   2
  11  -2   3 4.09665 1.67163   3
 -11   2  -3 13.5618 9.05777   2
  11  -2  -3 -1.2167 7.87469   2
 -11   2  -3 5.13494 1.89900   3
  11   2   3 2.21727 2.00815   1
 -11  -2   3 -7.6868 7.75583   2
 -11  -2   3 4.48354 2.28577   1
 -11  -2   3 3.96742 1.71783   3
 -11   2  -3 -5.2608 7.78419   2
  11  -2  -3 4.10442 2.50482   1
 -11   2  -3 3.87394 1.76898   3
  11   2   3 1.90516 1.23705   3
  11   2   3 4.81468 1.82751   1
 -11  -2   3 1.23266 1.30084   4
 -11   2  -3 4.49535 1.30047   4
  11  -2  -3 1.36544 1.60479   3
 -11  -2   3 1.42754 1.39020   3
 -12   2   3 90.8180 6.62567   1
  12  -2   3 80.3177 6.26769   1
 -12  -2  -3 77.1637 3.39363   4
 -12   2   3 90.1592 4.59410   4
 -12   2   3 93.2754 5.26034   3
 -12   2   3 96.3736 18.4865   2
 -12   2   3 80.1587 4.87603   3
 -12  -2  -3 93.6399 7.01019   3
  12   2  -3 83.1562 5.71806   1
  12  -2   3 71.7852 6.25178   1
  12   2  -3 83.9663 5.69006   1
  12   2  -3 85.6446 4.20236   3
  12  -2   3 86.2358 4.95611   3
 -12  -2  -3 82.0022 4.73602   3
 -12  -2  -3 99.7189 19.2679   2
 -12  -2   3 91.3306 5.03055   3
 -12   2  -3 91.5605 6.49136   3
 -12   2  -3 94.2474 5.18550   3
  12   2   3 90.0981 5.85677   1
  12  -2  -3 92.5195 4.97038   3
  12   2   3 90.0341 5.89094   1
 -12  -2   3 84.1081 6.26770   1
 -12  -2   3 81.9983 4.17805   4
 -12   2  -3 54.5101 20.1077   2
 -12  -2   3 79.8341 4.72630   3
 -12   2  -3 81.6763 4.10148   4
  12   2   3 76.8969 4.20930   3
  12  -2  -3 69.8317 16.1416   2
  12  -2  -3 88.3135 6.43973   1
 -12   2  -3 113.564 18.8922   2
 -12  -2   3 43.6663 18.3701   2
  13   2  -3 22.1383 4.17954   1
 -13  -2  -3 45.6294 15.0874   2
  13  -2   3 30.4217 4.34775   1
 -13   2   3 53.3631 16.5359   2
 -13  -2  -3 34.4018 3.57097   3
 -13   2   3 34.4707 3.68736   3
  13  -2   3 32.0661 3.38193   3
  13  -2   3 22.7701 3.84574   1
 -13   2   3 18.9733 4.06142   1
 -13  -2  -3 26.7099 3.19741   3
 -13  -2   3 29.7249 2.62785   4
 -13   2  -3 30.6732 2.57620   4
  13   2   3 29.3217 2.73176   3
  13  -2  -3 35.5456 3.41654   3
 -13   2  -3 34.2584 3.70330   3
  13  -2  -3 25.0397 16.3008   2
  13  -2  -3 34.0818 4.64404   1
  13   2   3 28.4315 3.91496   1
 -13  -2   3 36.1157 3.64734   3
 -13   2  -3 36.7825 15.5400   2
 -13  -2   3 30.2954 4.20053   1
 -13   2  -3 18.4327 15.3860   2
 -14   2   3 33.7444 3.32187   4
 -14  -2  -3 29.2629 3.82460   3
 -14   2   3 38.3753 4.03681   3
 -14   2   3 34.8043 5.24132   1
  14  -2   3 26.3315 3.57891   3
 -14   2   3 33.8487 21.6847   2
 -14  -2   3 30.5495 2.70272   4
 -14   2  -3 41.7085 4.93077   3
 -14  -2   3 30.2139 3.67618   3
 -14   2  -3 9.87546 19.9797   2
 -14   2  -3 3.12170 20.7322   2
 -14   2  -3 32.1846 2.71444   4
  14  -2  -3 33.3828 4.62102   3
   0  -3   3 0.33684 0.42487   1
   0  -3  -3 1.52980 1.68028   2
   0   3   3 0.01566 0.35330   4
   0  -3   3 -0.1877 0.25866   3
   0   3   3 0.67053 0.29453   3
   0   3  -3 0.83055 0.47924   4
   0  -3  -3 -0.0415 0.33325   3
   0  -3   3 0.21719 0.26534   3
   0   3   3 0.43229 0.45415   1
   0   3   3 -0.3973 1.18813   2
   0   3   3 0.28995 0.27697   3
   0  -3  -3 0.26890 0.34189   3
   0  -3   3 0.78171 1.19311   2
   0  -3  -3 0.02262 0.47824   1
   0   3  -3 1.61519 1.46341   2
  -1   3   3 2160.25 86.0370   2
   1   3  -3 2313.28 83.0437   2
  -1  -3  -3 2439.12 85.3891   2
  -1  -3  -3 2466.35 81.2440   1
   1  -3   3 2499.40 86.7069   2
   1  -3  -3 2430.07 81.4483   1
  -1   3  -3 2424.47 85.7000   2
  -1   3  -3 2502.90 86.0558   2
   1   3   3 2455.86 84.6946   2
  -1  -3   3 2374.85 83.6635   2
   1  -3  -3 2440.12 86.9978   2
  -2  -3  -3 1403.36 50.6247   2
   2  -3   3 1359.70 52.8378   2
   2   3  -3 1341.25 45.4753   1
  -2   3   3 1302.13 46.2082   1
   2   3  -3 1367.92 45.7390   4
   2   3  -3 1387.99 46.6058   2
  -2  -3  -3 1334.57 45.9230   1
   2  -3   3 1369.76 46.2803   1
  -2   3  -3 1334.86 45.7697   4
  -2   3  -3 1349.81 52.4383   2
   2   3   3 1346.40 45.7878   1
   2  -3  -3 1294.14 52.4700   2
   2  -3  -3 1394.52 46.2985   1
  -2  -3   3 1368.19 45.7220   1
  -2  -3   3 1339.47 48.6492   2
   3  -3   3 265.629 9.55435   3
  -3   3   3 269.681 9.50569   3
  -3   3   3 266.358 9.51658   4
   3  -3   3 297.290 17.0400   2
  -3   3   3 266.041 9.50281   3
  -3   3   3 277.160 16.3201   2
  -3  -3  -3 267.889 9.70282   1
   3   3  -3 268.373 9.38661   4
  -3  -3  -3 262.381 9.31499   3
  -3  -3  -3 257.546 14.2840   2
  -3   3   3 257.741 10.0595   1
  -3  -3  -3 266.989 9.31953   3
   3  -3   3 269.696 10.1496   1
   3  -3   3 254.512 9.49615   3
   3   3  -3 279.743 11.9789   2
   3  -3  -3 274.587 10.1508   1
   3  -3  -3 258.971 9.54236   3
  -3  -3   3 271.577 9.21942   3
   3   3   3 268.079 9.12436   3
   3   3   3 265.919 9.55815   1
  -3   3  -3 268.467 9.45547   4
  -3   3  -3 271.518 9.48949   3
  -3   3  -3 258.424 16.3756   2
  -3  -3   3 271.293 13.2181   2
  -3   3  -3 256.421 16.1823   2
   3  -3  -3 251.554 15.8696   2
   3   3   3 275.012 9.60727   1
  -3  -3   3 260.904 9.21239   3
   3  -3  -3 263.234 9.52636   3
   3   3   3 262.340 9.11414   3
  -3  -3   3 263.297 9.52074   1
   4  -3   3 27.9434 1.83238   3
   4  -3   3 31.2743 2.54589   1
  -4   3   3 28.8729 1.82340   3
   4   3  -3 28.9082 4.14559   2
  -4   3   3 22.1278 5.40412   2
   4  -3   3 26.4735 5.89544   2
  -4   3   3 31.4326 1.84488   4
  -4  -3  -3 29.7560 1.62477   3
   4   3  -3 32.7218 1.13678   3
   4  -3   3 34.5723 1.96352   3
  -4   3   3 31.9642 1.90753   3
  -4  -3  -3 22.0277 4.84731   2
  -4   3   3 31.1117 2.50641   1
  -4  -3  -3 30.8861 1.62377   3
   4   3   3 30.6960 1.92682   1
  -4  -3   3 32.0757 1.56137   3
  -4  -3   3 31.2147 1.55397   3
  -4  -3   3 28.9467 4.72321   2
   4  -3  -3 27.1402 2.32474   1
  -4   3  -3 30.5682 1.80631   3
  -4   3  -3 30.1808 1.72481   4
  -4   3  -3 27.3774 6.24969   2
   4   3   3 29.9261 1.40259   3
  -4   3  -3 30.8417 1.88387   3
   4   3   3 31.4795 1.94774   1
  -4   3  -3 34.8227 6.90758   2
  -4  -3   3 28.6437 1.87817   1
   4   3   3 30.6230 1.37895   3
   4  -3  -3 32.0369 6.50862   2
   4  -3  -3 28.2684 1.88834   3
   4  -3  -3 29.3630 1.87039   3
   5   3  -3 914.754 37.1413   2
  -5  -3  -3 915.411 30.9773   3
  -5  -3  -3 894.055 39.7862   2
  -5  -3  -3 874.103 30.9488   3
  -5   3   3 918.321 31.1897   3
  -5   3   3 948.408 42.9066   2
  -5   3   3 886.922 31.1656   3
   5  -3   3 930.737 44.2123   2
   5   3  -3 920.674 30.6137   3
   5  -3   3 939.846 32.1407   1
   5  -3   3 889.149 31.1744   3
   5  -3   3 920.610 31.2472   3
  -5  -3  -3 908.001 39.5724   2
   5   3  -3 867.232 30.5929   3
  -5   3   3 923.163 32.0878   1
  -5   3   3 898.716 31.0956   4
   5   3   3 942.803 31.4353   1
   5  -3  -3 922.462 31.2331   3
   5   3   3 894.819 30.7450   3
   5   3   3 881.630 30.7141   3
  -5  -3   3 925.055 38.6823   2
  -5   3  -3 898.239 30.9719   4
  -5  -3   3 880.251 30.8765   3
   5   3   3 911.048 31.3945   1
   5  -3  -3 926.160 43.8323   2
  -5  -3   3 907.588 31.4270   1
  -5   3  -3 948.697 42.7778   2
  -5   3  -3 874.463 31.1324   3
   5  -3  -3 872.461 31.9919   1
   5  -3  -3 914.862 31.1913   3
  -5  -3   3 878.670 30.8827   3
   6  -3   3 7.58259 1.24722   3
  -6  -3  -3 12.1064 4.47054   2
   6  -3   3 5.32608 1.15262   3
   6   3  -3 9.70188 0.90521   3
  -6   3   3 7.26953 5.39641   2
  -6   3   3 7.85995 1.19617   3
   6   3  -3 8.27304 3.51549   2
  -6   3   3 5.78310 1.55758   1
   6   3  -3 9.30620 1.52173   1
  -6  -3  -3 6.40220 0.95251   3
  -6  -3  -3 4.76533 3.77954   2
   6   3  -3 8.01517 0.85846   3
  -6  -3  -3 5.64536 0.98663   3
   6  -3   3 9.80081 5.12681   2
  -6   3   3 6.87880 1.20275   3
   6  -3   3 8.65019 1.84435   1
   6   3   3 8.29557 1.35082   1
   6  -3  -3 7.48591 1.60475   1
   6   3   3 7.79820 1.02159   3
  -6  -3   3 6.22323 1.28595   1
  -6   3  -3 7.50442 1.08361   4
   6  -3  -3 -0.4946 3.50860   2
  -6  -3   3 9.20893 1.23126   3
   6  -3  -3 6.96119 1.17402   3
  -6   3  -3 9.06651 5.21513   2
  -6   3  -3 6.86568 1.21885   3
   6   3   3 8.53332 0.96643   3
  -6  -3   3 5.33691 0.91056   3
  -6   3  -3 5.74822 1.12685   3
   6   3   3 5.90314 1.21955   1
  -6  -3   3 7.10812 3.46536   2
   6  -3  -3 7.47917 1.22805   3
   7  -3   3 1359.56 63.0381   2
  -7  -3  -3 1311.66 47.1229   3
   7  -3   3 1410.83 48.5142   1
  -7  -3  -3 1355.55 59.4626   2
   7   3  -3 1378.47 46.6456   3
  -7   3   3 1389.03 62.5601   2
  -7  -3  -3 1358.54 59.7558   2
  -7   3   3 1356.15 47.2478   3
   7   3  -3 1443.04 49.1051   1
   7   3  -3 1401.43 57.0967   2
  -7   3   3 1391.16 48.4736   1
   7  -3   3 1273.25 47.2659   3
  -7   3   3 1387.28 47.1206   4
  -7   3   3 1383.08 47.2851   3
  -7  -3  -3 1416.05 47.1055   3
   7   3  -3 1437.00 46.6895   3
   7  -3   3 1419.41 47.3779   3
  -7   3  -3 1366.37 47.2621   3
  -7  -3   3 1378.56 46.8390   4
   7   3   3 1396.40 47.6699   1
  -7   3  -3 1357.66 47.2497   4
   7  -3  -3 1385.65 47.6195   3
   7   3   3 1386.31 47.6916   1
  -7   3  -3 1407.65 63.0304   2
  -7  -3   3 1333.98 58.3627   2
   7   3   3 1383.99 46.7397   3
   7  -3  -3 1364.77 47.2978   3
  -7  -3   3 1356.90 46.9976   3
   7  -3  -3 1341.71 62.1394   2
  -7  -3   3 1381.32 47.8253   1
   7  -3  -3 1426.24 48.5161   1
  -7   3  -3 1327.88 47.2224   3
   7   3   3 1398.74 46.7888   3
  -7  -3   3 1361.51 46.9926   3
   8  -3   3 200.518 9.12342   1
  -8   3   3 216.353 19.8803   2
  -8  -3  -3 185.839 7.63161   3
  -8   3   3 189.644 7.85346   3
   8   3  -3 202.003 7.89800   3
  -8   3   3 193.863 7.91485   3
  -8   3   3 191.419 7.66554   4
   8   3  -3 202.263 7.24167   3
  -8   3   3 194.520 9.05638   1
  -8  -3  -3 178.242 17.5726   2
  -8  -3  -3 202.771 7.75477   3
   8  -3   3 183.303 7.83389   3
   8  -3   3 200.216 8.16246   3
  -8  -3  -3 181.513 6.84714   4
  -8  -3  -3 216.104 18.5058   2
  -8  -3   3 193.922 8.50962   1
   8  -3  -3 191.362 9.10496   1
  -8   3  -3 201.232 7.94174   3
  -8  -3   3 185.828 7.61050   3
   8   3   3 204.279 8.35390   1
  -8  -3   3 188.091 16.6318   2
   8   3   3 202.175 8.43915   1
   8  -3  -3 208.339 19.1150   2
   8   3   3 201.569 7.35534   3
  -8   3  -3 210.425 19.8402   2
  -8   3  -3 191.016 7.85199   3
  -8  -3   3 187.038 7.37919   4
  -8  -3   3 206.149 7.69562   3
   8  -3  -3 192.960 7.84517   3
  -8   3  -3 188.027 7.45448   4
   8  -3  -3 202.473 7.99414   3
  -9   3   3 462.827 18.9706   1
  -9  -3  -3 484.844 17.3968   3
  -9  -3  -3 447.078 30.4191   2
   9  -3   3 492.472 19.0323   1
   9   3  -3 498.746 16.8490   3
  -9   3   3 504.748 33.6101   2
   9  -3   3 412.948 18.9682   3
  -9   3   3 484.056 17.5752   3
  -9  -3  -3 469.320 17.3311   3
  -9  -3  -3 481.532 30.8650   2
  -9  -3  -3 454.597 16.5625   4
  -9   3   3 480.003 17.3028   4
   9  -3   3 469.483 17.5070   3
  -9   3  -3 474.005 17.5445   3
   9  -3  -3 475.360 17.4915   3
   9   3   3 475.499 16.9297   3
  -9  -3   3 471.999 17.2979   3
  -9   3  -3 471.566 17.0497   4
  -9  -3   3 504.960 17.3849   3
  -9  -3   3 472.203 16.9581   4
  -9   3  -3 506.208 34.2810   2
   9   3   3 493.025 18.1461   1
  -9   3  -3 491.009 17.6279   3
   9   3   3 503.023 18.2308   1
   9  -3  -3 493.654 17.6374   3
   9  -3  -3 489.027 33.5795   2
   9  -3  -3 474.395 18.8934   1
  -9  -3   3 479.000 18.3924   1
  -9  -3   3 519.176 30.9920   2
 -10  -3  -3 85.0155 14.6999   2
  10  -3   3 86.5077 5.81354   1
 -10   3   3 83.3357 5.90448   1
 -10   3   3 83.4476 4.60221   3
  10   3  -3 88.8094 5.50370   1
  10   3  -3 88.9803 5.00484   1
  10  -3   3 79.9387 5.91459   1
 -10  -3  -3 82.0888 4.37418   3
  10  -3   3 72.9792 5.85766   3
 -10  -3  -3 88.7277 4.53187   3
 -10   3   3 90.8971 16.1929   2
  10  -3   3 82.1738 4.69699   3
 -10   3   3 88.3385 4.75667   3
 -10  -3  -3 55.4155 11.5447   2
 -10   3   3 84.7758 4.33022   4
 -10   3  -3 84.0171 4.06009   4
 -10   3  -3 73.2321 14.8879   2
 -10  -3   3 92.2511 14.9842   2
 -10  -3   3 84.4190 4.00085   4
  10  -3  -3 90.1722 16.1621   2
 -10  -3   3 85.1191 4.46494   3
  10   3   3 80.3372 3.84258   3
 -10   3  -3 76.6313 5.82738   3
 -10  -3   3 75.8395 5.33045   1
  10  -3  -3 78.6980 4.49316   3
  10  -3  -3 87.7539 5.83881   1
  10   3   3 77.7760 5.60244   1
 -10   3  -3 75.3502 14.7702   2
  10   3   3 87.1546 5.16458   1
 -10  -3   3 83.4454 4.32558   3
 -11   3   3 69.6344 4.44462   3
 -11   3   3 83.7354 4.35422   4
 -11  -3  -3 74.9530 4.28582   3
  11  -3   3 79.2360 5.79991   1
  11   3  -3 85.7277 5.79636   1
 -11   3   3 66.8748 16.5092   2
 -11   3   3 80.2439 6.86386   1
 -11  -3  -3 78.4339 15.6118   2
 -11  -3  -3 82.2367 15.6769   2
 -11   3   3 77.8328 4.65719   3
  11  -3   3 72.3668 5.95608   1
  11  -3   3 66.6080 6.28586   3
 -11  -3  -3 77.8610 4.50744   3
  11   3  -3 83.3483 6.53939   1
 -11  -3   3 76.2740 4.32828   3
  11  -3  -3 80.5444 15.8457   2
 -11   3  -3 74.8472 3.95092   4
 -11   3  -3 61.0057 15.6797   2
 -11  -3   3 76.4414 3.86651   4
  11  -3  -3 78.5969 5.73820   1
  11   3   3 71.5671 4.05484   3
 -11   3  -3 73.8767 20.3966   2
 -11  -3   3 88.2501 15.6232   2
  11   3   3 86.5545 5.81807   1
 -11   3  -3 80.7489 4.69687   3
 -11  -3   3 81.2231 4.57378   3
  11  -3  -3 85.9733 4.95242   3
 -11   3  -3 71.7352 5.74438   3
 -11  -3   3 68.6913 5.31395   1
 -12   3   3 15.1134 2.32643   3
  12   3  -3 13.9805 2.63627   1
  12  -3   3 10.6419 3.12274   1
 -12   3   3 13.4857 2.19609   4
 -12   3   3 16.2089 3.44304   1
 -12  -3  -3 22.5792 9.94427   2
 -12  -3  -3 14.4053 2.16373   3
 -12  -3  -3 12.3914 11.1930   2
 -12   3   3 27.7559 11.6208   2
 -12  -3  -3 10.7197 1.94031   3
  12  -3   3 15.4437 2.28502   3
  12   3  -3 9.77214 3.89108   1
  12  -3   3 17.1906 3.56335   1
  12   3   3 17.4257 3.35841   1
 -12  -3   3 15.3575 2.18859   3
 -12  -3   3 16.9065 1.90480   4
 -12   3  -3 13.2810 11.3177   2
  12  -3  -3 16.2740 2.69948   3
 -12  -3   3 10.2164 10.8955   2
  12  -3  -3 18.4780 11.8464   2
  12   3   3 15.3678 1.84084   3
 -12  -3   3 16.6988 2.26959   3
 -12   3  -3 15.5682 2.38808   3
  12  -3  -3 11.2899 2.89613   1
 -12   3  -3 12.8965 10.8308   2
 -12   3  -3 13.2292 1.88165   4
 -12  -3   3 18.0783 3.13582   1
 -13   3   3 54.8928 3.89438   4
 -13   3   3 40.0187 5.66333   1
 -13   3   3 9.99912 17.1834   2
  13  -3   3 40.0595 6.12571   1
 -13   3   3 58.5597 4.51614   3
 -13  -3  -3 42.5460 16.4417   2
  13  -3   3 56.8588 6.95995   1
  13   3  -3 46.1113 5.07504   1
 -13  -3  -3 61.1315 4.37273   3
  13  -3   3 51.3315 4.25513   3
 -13  -3   3 54.7786 4.10235   3
  13   3   3 55.5533 5.51604   1
 -13   3  -3 67.6114 16.9422   2
 -13   3  -3 51.8701 3.41941   4
 -13  -3   3 47.0246 4.80969   3
 -13  -3   3 49.3453 3.16031   4
  13  -3  -3 37.4170 5.42375   3
  13  -3  -3 59.6332 17.9613   2
 -13   3  -3 38.6185 17.2979   2
  13  -3  -3 51.2698 5.73324   1
 -13  -3   3 50.8142 5.58516   1
 -13   3  -3 54.9507 4.48850   3
 -14   3   3 18.1752 6.14797   1
  14  -3   3 28.3180 3.71730   3
 -14  -3  -3 24.5755 3.47496   3
 -14   3   3 28.3915 3.24120   4
 -14   3   3 32.9746 4.82797   3
 -14   3   3 23.4342 21.7990   2
  14  -3  -3 25.1232 3.35961   3
 -14  -3   3 27.9893 3.55541   3
 -14  -3   3 26.0026 2.42965   4
 -14   3  -3 23.6671 3.17380   3
 -14   3  -3 27.0836 2.73045   4
 -14   3  -3 26.1582 24.4735   2
   0   4   3 24.6112 1.33975   4
   0  -4  -3 29.7443 4.33015   2
   0  -4  -3 23.1546 1.24507   3
   0  -4   3 25.2028 1.15086   3
   0   4  -3 26.3866 2.66612   2
   0   4   3 23.2986 1.43062   1
   0   4   3 22.4600 0.99793   3
   0  -4   3 24.2732 1.45202   1
   0   4   3 28.7499 3.80912   2
   0   4  -3 26.3497 2.56848   2
   0  -4  -3 23.2876 1.27410   3
   0  -4   3 23.3630 1.13425   3
   0   4   3 23.4657 1.00338   3
   0  -4   3 32.7810 4.02024   2
   0   4  -3 24.9998 1.49721   4
   0  -4  -3 23.4183 1.58912   1
  -1   4   3 83.0781 3.28936   4
   1  -4   3 82.0542 3.53660   1
  -1   4   3 83.8748 3.07816   3
  -1  -4  -3 81.8099 3.03404   3
  -1   4   3 83.6967 3.07023   3
  -1  -4  -3 82.4519 3.05216   3
  -1   4   3 73.5956 6.87595   2
   1  -4   3 81.5190 3.12803   3
  -1   4   3 78.9492 3.52002   1
  -1  -4  -3 83.3772 3.36625   1
  -1  -4  -3 72.7017 6.16972   2
   1  -4   3 80.8632 3.14020   3
   1   4  -3 83.5120 3.29157   4
   1  -4  -3 78.7120 7.29185   2
  -1  -4   3 77.2914 3.25128   1
  -1   4  -3 81.8577 6.48214   2
   1  -4  -3 81.6974 3.22563   3
  -1  -4   3 82.1221 2.87114   3
  -1   4  -3 79.9681 2.91565   3
  -1  -4   3 78.7260 5.22835   2
   1   4   3 76.7611 3.26424   4
   1   4   3 81.7506 3.15877   1
   1  -4  -3 76.5101 3.58541   1
  -1  -4   3 77.9927 2.86416   3
  -1   4  -3 82.3186 2.92706   3
  -1   4  -3 81.8901 3.33133   4
  -1   4  -3 86.8656 6.41742   2
   1  -4  -3 81.0289 3.18049   3
  -2  -4  -3 43.3642 1.81358   3
   2  -4   3 39.9646 2.03474   3
   2  -4   3 45.3009 2.58006   1
  -2   4   3 43.4488 1.99265   3
  -2   4   3 44.9286 2.15024   4
   2  -4   3 41.5955 6.10143   2
   2  -4   3 39.3492 2.01563   3
  -2   4   3 39.3215 5.38645   2
  -2   4   3 46.9828 2.53958   1
  -2  -4  -3 43.6304 4.84552   2
  -2  -4  -3 43.3452 1.80821   3
  -2  -4  -3 44.8717 2.15328   1
  -2   4   3 43.8208 1.99151   3
   2   4  -3 50.6655 2.10926   4
  -2  -4   3 40.2082 1.82550   1
  -2  -4   3 42.0171 1.60113   3
  -2   4  -3 42.6013 2.10311   4
  -2   4  -3 45.3451 5.80796   2
   2   4   3 46.5073 2.37937   1
   2  -4  -3 40.4132 2.19069   3
   2  -4  -3 43.9325 2.57860   1
   2   4   3 45.8272 1.86396   1
  -2   4  -3 42.8448 5.65530   2
  -2   4  -3 43.5249 1.90251   3
  -2  -4   3 43.9374 3.68400   2
  -2   4  -3 43.5106 1.91943   3
   2   4   3 40.7942 1.79621   4
  -2  -4   3 43.9386 1.61148   3
   2  -4  -3 46.0165 6.37063   2
   2  -4  -3 40.4429 2.09071   3
  -3   4   3 313.895 11.9947   1
  -3  -4  -3 320.356 11.5212   1
  -3   4   3 323.581 11.4778   4
   3  -4   3 317.353 12.0645   1
   3  -4   3 325.634 19.1848   2
  -3  -4  -3 316.204 11.1387   3
  -3  -4  -3 325.857 11.1443   3
  -3  -4  -3 331.998 16.3715   2
   3   4  -3 315.930 11.2992   4
   3  -4   3 323.164 11.4495   3
   3  -4   3 307.216 11.3917   3
  -3  -4   3 323.751 11.0043   3
  -3   4  -3 314.486 18.5876   2
   3   4   3 324.302 11.1566   4
   3  -4  -3 311.256 18.7620   2
   3  -4  -3 322.386 11.4663   3
   3  -4  -3 308.843 11.4084   3
  -3   4  -3 331.077 11.3395   3
   3   4   3 325.716 11.2256   1
  -3   4  -3 324.792 11.4272   4
   3  -4  -3 335.647 12.1594   1
  -3   4  -3 322.707 11.7536   3
  -3  -4   3 324.122 11.2780   1
  -3  -4   3 320.690 14.5165   2
  -3  -4   3 321.665 11.0013   3
  -4  -4  -3 6.43294 3.05003   2
   4  -4   3 5.32227 1.00400   3
   4   4  -3 5.54287 0.91347   4
  -4  -4  -3 3.58535 0.95397   1
  -4   4   3 8.70396 1.22253   4
   4  -4   3 6.58393 1.51554   1
   4  -4   3 3.25496 3.49563   2
   4   4  -3 6.78041 0.65272   1
  -4   4   3 3.13662 3.84485   2
   4   4  -3 5.80160 0.64546   1
  -4  -4  -3 4.05904 0.70670   3
   4  -4   3 6.43240 1.01475   3
  -4   4   3 4.19439 1.20356   1
  -4   4   3 4.29933 0.90098   3
  -4  -4   3 5.05329 0.65732   3
  -4   4  -3 2.94179 3.70930   2
  -4   4  -3 4.50388 0.99793   4
   4  -4  -3 4.95868 1.12896   3
   4   4   3 5.10511 0.82612   1
  -4  -4   3 8.99754 2.73961   2
   4  -4  -3 3.18398 3.34624   2
   4  -4  -3 5.23327 1.01322   3
  -4   4  -3 4.76972 0.88172   3
  -4  -4   3 6.46832 0.84766   3
  -4   4  -3 4.04828 3.52845   2
   4  -4  -3 7.85970 1.55380   1
  -5   4   3 83.0133 3.72810   3
  -5   4   3 80.1657 10.4952   2
  -5   4   3 84.8908 4.53765   1
   5   4  -3 82.2736 3.41402   1
   5  -4   3 85.7532 3.81471   3
   5   4  -3 83.6366 3.42082   1
  -5  -4  -3 84.8600 3.46274   3
  -5  -4  -3 76.9888 8.67515   2
   5  -4   3 79.2107 10.2913   2
  -5   4   3 80.7676 3.73034   3
  -5  -4  -3 80.2148 3.43571   3
   5  -4   3 79.8064 4.53606   1
  -5  -4  -3 88.1388 8.73194   2
  -5  -4   3 82.6103 3.34844   3
  -5   4  -3 81.3764 3.70573   3
  -5  -4   3 81.7232 3.92263   1
  -5   4  -3 82.1670 11.0220   2
  -5   4  -3 87.7413 3.66477   4
   5  -4  -3 83.2678 10.8807   2
  -5  -4   3 81.0302 3.33159   3
   5  -4  -3 85.0329 3.80027   3
  -5   4  -3 71.5140 10.4946   2
   5  -4  -3 87.9892 4.74921   1
  -5   4  -3 73.8448 3.63395   3
   5  -4  -3 81.9673 3.99154   3
  -5  -4   3 93.5497 8.23155   2
   5   4   3 75.3713 3.64028   1
   6   4  -3 213.022 8.00208   1
  -6   4   3 228.917 18.5724   2
   6   4  -3 222.446 8.05068   1
   6  -4   3 210.325 8.29403   3
   6  -4   3 183.515 17.1962   2
  -6  -4  -3 212.838 7.91978   3
   6  -4   3 198.255 8.16867   3
  -6  -4  -3 212.443 7.92262   3
   6  -4   3 220.069 9.34943   1
  -6  -4  -3 216.647 15.6998   2
  -6   4   3 219.518 8.25899   3
  -6   4   3 210.560 9.17342   1
  -6  -4  -3 231.889 16.3049   2
  -6   4   3 209.304 8.15709   4
  -6   4   3 205.083 8.14932   3
  -6  -4   3 209.997 7.83675   3
  -6   4  -3 212.376 8.07981   4
   6  -4  -3 216.673 8.80967   3
  -6  -4   3 214.633 7.83774   3
   6   4   3 221.223 7.46773   3
  -6  -4   3 222.140 8.49488   1
   6   4   3 208.966 7.39212   3
  -6   4  -3 223.000 18.2411   2
   6  -4  -3 210.229 9.20039   1
   6   4   3 207.856 8.23557   1
   6   4   3 208.112 8.60317   1
  -6  -4   3 235.651 15.1384   2
  -6   4  -3 216.769 8.21868   3
  -6   4  -3 210.931 8.15434   3
   6  -4  -3 206.106 8.21088   3
   7  -4   3 72.7355 12.3718   2
   7   4  -3 69.6773 3.56523   1
   7  -4   3 70.3031 3.71113   3
  -7  -4  -3 70.8126 3.37928   3
  -7   4   3 90.7314 12.4152   2
  -7  -4  -3 75.4256 3.45290   3
  -7   4   3 66.9934 4.55586   1
   7   4  -3 73.0034 3.57893   1
  -7   4   3 72.3578 3.64943   4
  -7   4   3 73.5358 3.71852   3
  -7   4   3 69.6047 3.69087   3
  -7  -4  -3 75.1341 10.2888   2
   7  -4   3 72.4879 4.65414   1
   7  -4   3 61.0332 4.87895   3
  -7   4  -3 72.2850 3.73874   3
   7   4   3 75.3670 3.82846   1
  -7  -4   3 66.9338 3.28841   3
  -7  -4   3 72.8277 3.35679   3
  -7   4  -3 55.4306 17.7981   2
   7   4   3 72.0251 2.80961   3
   7  -4  -3 68.4530 3.67182   3
   7  -4  -3 68.3849 3.78414   3
   7  -4  -3 74.9871 4.69139   1
   7  -4  -3 52.0435 10.6112   2
  -7   4  -3 69.5422 3.62359   3
  -7  -4   3 48.1214 13.3885   2
   7   4   3 78.1759 3.92492   1
   7   4   3 69.0545 3.35484   3
  -7  -4   3 77.4698 4.02628   1
  -7   4  -3 66.2388 3.40045   4
  -8  -4  -3 87.5715 11.7846   2
   8   4  -3 76.8383 3.97084   1
   8  -4   3 68.9185 3.98583   3
   8  -4   3 73.9432 4.18547   3
  -8   4   3 73.4905 3.97712   3
   8   4  -3 75.2121 2.82102   3
  -8  -4  -3 61.1251 11.0948   2
   8   4  -3 75.5167 2.83115   3
   8   4  -3 77.3345 4.00973   1
  -8  -4  -3 76.3363 3.68784   3
   8  -4   3 73.2246 4.97251   1
  -8  -4  -3 77.9445 3.77253   3
  -8   4   3 59.1205 12.2246   2
  -8   4   3 75.6660 4.05459   3
   8  -4   3 83.6745 14.7049   2
  -8   4   3 78.5320 5.33921   1
  -8   4   3 73.6504 3.87257   4
  -8  -4   3 72.4345 3.61165   3
  -8   4  -3 72.5036 4.01517   3
   8   4   3 78.3814 4.20635   1
   8  -4  -3 80.1392 4.94663   3
  -8  -4   3 63.4764 10.4222   2
  -8  -4   3 74.3235 3.84932   4
   8   4   3 80.0997 3.85333   3
   8   4   3 73.9450 3.07839   3
  -8   4  -3 77.5907 3.75577   4
   8  -4  -3 67.1900 12.7190   2
   8  -4  -3 79.2381 5.05783   1
   8  -4  -3 73.6914 4.00213   3
  -8  -4   3 75.3105 3.67622   3
  -8   4  -3 97.3302 13.8313   2
   8   4   3 74.7372 4.13458   1
  -8   4  -3 66.8309 3.85657   3
  -8  -4   3 74.2499 4.40826   1
   9   4  -3 10.3192 1.70988   1
   9   4  -3 8.72544 0.95154   3
  -9   4   3 8.97414 7.59079   2
   9  -4   3 9.92447 2.43086   1
  -9  -4  -3 8.37329 1.42697   3
   9   4  -3 8.17788 1.00375   3
  -9   4   3 10.1235 1.96944   3
   9  -4   3 6.75340 1.59107   3
  -9  -4  -3 1.22010 6.58734   2
  -9  -4  -3 21.4285 7.92232   2
   9   4  -3 9.91987 1.80423   1
  -9  -4  -3 7.41833 1.52534   3
  -9   4   3 7.09842 2.36508   1
  -9   4   3 8.33078 1.76797   4
   9  -4   3 11.8384 2.09991   3
   9  -4  -3 7.57246 2.25538   1
   9   4   3 8.84283 1.78138   1
  -9  -4   3 8.70965 1.43144   3
  -9   4  -3 7.31831 7.95591   2
  -9  -4   3 9.06176 1.50861   4
  -9  -4   3 9.07934 1.51331   3
   9  -4  -3 8.64677 1.63629   3
   9  -4  -3 11.3247 7.36581   2
  -9   4  -3 6.17503 1.47599   4
  -9   4  -3 13.4178 2.05082   3
   9   4   3 8.06618 1.02425   3
  -9  -4   3 16.8253 6.82534   2
  -9   4  -3 7.25212 1.70060   3
   9   4   3 5.62352 1.60239   1
  -9  -4   3 7.94753 1.96152   1
  -9   4  -3 11.8934 7.26168   2
   9  -4  -3 8.42347 1.83818   3
 -10   4   3 106.202 5.37281   4
  10  -4   3 109.823 5.72460   3
 -10   4   3 114.627 6.10578   3
 -10  -4  -3 83.8773 15.1231   2
 -10   4   3 112.948 7.14046   1
 -10   4   3 96.6988 17.1607   2
  10  -4   3 117.134 6.90979   1
  10   4  -3 114.257 5.71663   1
  10  -4   3 103.751 5.88400   3
 -10  -4  -3 111.830 5.27721   3
 -10  -4  -3 127.560 16.5365   2
 -10  -4  -3 117.773 5.40378   3
  10   4  -3 121.316 5.88033   1
  10   4  -3 110.130 4.25153   3
 -10   4  -3 118.878 17.7887   2
 -10   4  -3 109.932 5.14979   4
 -10  -4   3 108.164 4.86751   4
 -10   4  -3 115.669 18.3497   2
 -10  -4   3 121.628 5.37625   3
 -10  -4   3 115.226 15.9014   2
  10  -4  -3 121.301 17.5734   2
  10  -4  -3 120.654 7.02168   1
  10  -4  -3 114.902 5.70846   3
  10   4   3 105.613 4.45585   3
 -10  -4   3 108.462 6.23737   1
  10  -4  -3 100.633 6.58019   3
 -10  -4   3 106.270 5.19190   3
  10   4   3 120.138 6.00003   1
  10   4   3 112.332 5.90330   1
 -10   4  -3 121.131 5.70518   3
 -11   4   3 6.38423 2.96329   1
  11  -4   3 13.2425 2.34445   3
  11  -4   3 16.8625 3.22852   1
 -11  -4  -3 9.05777 1.67650   3
  11   4  -3 11.5906 2.10870   1
 -11   4   3 9.09957 1.98655   3
 -11   4   3 -0.7782 8.41558   2
 -11   4   3 7.36537 1.96499   4
 -11  -4  -3 -4.0234 8.87294   2
  11   4  -3 12.9890 2.16331   1
 -11  -4  -3 20.6935 9.95086   2
 -11  -4  -3 13.3831 2.05572   3
 -11   4  -3 11.3931 2.47077   3
 -11   4  -3 14.2897 9.46931   2
  11   4   3 9.39012 2.15599   1
 -11  -4   3 11.5110 1.96007   3
  11   4   3 7.59800 2.15943   1
  11  -4  -3 2.42419 10.2411   2
  11  -4  -3 11.8998 2.19735   3
  11   4   3 9.00517 1.15137   3
 -11   4  -3 8.35938 1.82141   4
 -11   4  -3 2.14962 9.19431   2
 -11  -4   3 0.56846 7.80463   2
 -11  -4   3 10.3068 2.47177   1
 -11  -4   3 12.5419 1.89237   3
  11  -4  -3 6.88616 2.53034   1
 -11  -4   3 10.8686 1.68636   4
 -12   4   3 55.7228 4.27226   3
 -12   4   3 10.0833 12.4766   2
  12  -4   3 55.0606 4.38508   3
 -12  -4  -3 48.9377 3.72372   3
 -12  -4  -3 25.6502 12.7003   2
  12  -4   3 43.7337 5.31051   1
 -12  -4  -3 57.7273 4.04071   3
  12   4  -3 53.2835 4.39873   1
 -12   4   3 49.1823 3.92781   4
  12  -4   3 49.3247 6.03792   1
 -12   4   3 52.3212 5.54976   1
 -12   4  -3 33.8091 15.5704   2
 -12   4  -3 50.9480 18.5952   2
 -12  -4   3 44.1826 4.96561   1
  12  -4  -3 59.0842 16.2113   2
  12  -4  -3 47.3377 5.19478   1
 -12  -4   3 50.7586 3.69736   3
 -12   4  -3 57.2843 4.38513   3
 -12  -4   3 49.6287 3.14647   4
  12   4   3 42.3030 3.13808   3
 -12  -4   3 53.0118 3.96582   3
 -12   4  -3 50.6215 3.56008   4
  12  -4  -3 52.4158 4.27514   3
  12   4   3 47.1510 4.54084   1
 -13   4   3 7.89217 2.27804   4
  13  -4   3 10.3246 2.39664   3
 -13   4   3 4.72960 2.15448   3
 -13   4   3 -16.422 14.0760   2
 -13  -4  -3 -6.9128 14.2390   2
 -13  -4  -3 8.38865 2.25158   3
  13  -4   3 10.5979 3.34727   1
 -13   4   3 5.41783 3.54451   1
  13   4  -3 5.99370 2.66431   1
 -13  -4   3 5.29672 3.11388   1
 -13  -4   3 6.87846 2.15687   3
 -13   4  -3 5.77107 1.90173   4
 -13  -4   3 6.93931 1.56837   4
  13  -4  -3 3.45376 3.18271   1
  13  -4  -3 -0.1769 15.9061   2
  13  -4  -3 6.06557 2.18338   3
  13   4   3 6.21761 2.85258   1
 -13   4  -3 -11.866 14.4629   2
 -14   4   3 30.7194 3.83058   3
 -14   4   3 28.8500 3.29239   4
 -14  -4  -3 28.5885 5.34485   3
 -14  -4   3 33.6587 4.11102   3
 -14   4  -3 35.8572 3.07058   4
 -14  -4   3 29.6668 2.36519   4
 -14   4  -3 27.3064 3.80281   3
   0  -5   3 1.00760 0.38406   3
   0  -5  -3 4.51513 2.46691   2
   0  -5  -3 0.16775 0.41047   3
   0   5   3 0.44449 0.51663   1
   0   5  -3 0.31106 0.66752   4
   0   5   3 0.50325 0.58458   4
   0  -5  -3 -0.3287 0.60517   1
   0  -5  -3 1.29918 0.49985   3
   0  -5   3 0.77618 0.37268   3
   0   5   3 2.24323 2.71761   2
   0  -5   3 1.40523 0.60537   1
  -1   5   3 997.216 39.3450   2
  -1   5   3 973.524 33.7154   1
  -1  -5  -3 962.005 33.2491   3
  -1  -5  -3 1021.09 33.2245   3
  -1   5   3 932.289 33.4911   4
  -1  -5  -3 966.401 39.0315   2
   1  -5   3 959.919 33.3073   3
   1  -5   3 1000.54 33.8004   1
  -1   5   3 986.842 33.1423   3
   1   5  -3 984.837 33.5292   4
  -1  -5  -3 996.404 33.5593   1
   1   5   3 935.176 33.1404   1
  -1   5  -3 962.377 37.7302   2
  -1  -5   3 989.583 33.0622   3
   1  -5  -3 993.678 33.8638   1
   1   5   3 1019.98 35.2241   2
   1  -5  -3 951.162 40.1894   2
  -1  -5   3 1003.76 33.0616   3
  -1  -5   3 1005.54 36.3462   2
  -1  -5   3 1013.89 33.2970   1
   1   5   3 979.709 33.3830   4
  -1   5  -3 977.863 37.8226   2
   1  -5  -3 968.315 33.3666   3
  -1   5  -3 982.823 33.5732   4
  -2   5   3 74.7976 3.09405   3
  -2   5   3 79.4511 3.75985   1
   2  -5   3 78.4401 3.80707   1
   2  -5   3 78.5372 3.27447   3
  -2  -5  -3 75.3949 6.56824   2
  -2   5   3 77.1455 3.09809   3
   2  -5   3 78.5057 3.23855   3
   2   5  -3 78.9986 3.30634   4
  -2   5   3 77.0872 3.40170   4
   2  -5   3 77.9479 8.33592   2
  -2   5   3 97.4296 8.57375   2
  -2  -5  -3 75.6057 3.29750   1
  -2  -5  -3 77.3173 2.96650   3
   2   5   3 77.2399 3.09128   4
   2  -5  -3 77.8707 3.81559   1
  -2   5  -3 75.6023 7.61007   2
  -2  -5   3 76.8522 2.72533   3
  -2  -5   3 79.4903 2.93874   1
  -2   5  -3 86.2438 7.57234   2
  -2   5  -3 73.6718 3.38280   4
   2  -5  -3 76.2785 3.38190   3
   2  -5  -3 79.7563 3.28296   3
  -2  -5   3 87.2520 4.87492   2
   2  -5  -3 81.9167 8.30622   2
  -2   5  -3 76.4572 2.97972   3
  -2  -5   3 79.0558 2.72728   3
  -2   5  -3 80.8024 3.00594   3
  -3  -5  -3 405.575 14.6259   3
  -3   5   3 428.620 14.8567   3
   3  -5   3 423.560 15.6804   1
   3  -5   3 405.033 15.2192   3
   3  -5   3 413.461 23.3027   2
  -3   5   3 423.475 15.5971   1
  -3  -5  -3 430.680 14.6232   3
   3   5  -3 422.996 14.8852   4
   3  -5   3 418.957 14.9496   3
  -3  -5  -3 426.777 14.9864   1
  -3   5   3 412.400 15.0338   4
  -3  -5  -3 425.464 19.8418   2
  -3   5   3 442.065 14.8624   3
  -3   5   3 430.081 22.8910   2
  -3   5  -3 442.426 23.2288   2
  -3  -5   3 416.168 17.3747   2
  -3   5  -3 416.074 22.1876   2
   3  -5  -3 443.232 23.9397   2
  -3   5  -3 441.943 14.8049   3
  -3   5  -3 411.302 15.0155   4
  -3  -5   3 427.704 14.4325   3
   3   5   3 414.821 14.6559   4
  -3  -5   3 417.909 14.6397   1
   3  -5  -3 446.654 15.7805   1
   3  -5  -3 433.405 14.9913   3
  -3   5  -3 439.640 14.7908   3
   3  -5  -3 430.538 15.0472   3
   4  -5   3 120.370 5.68341   1
  -4  -5  -3 122.675 4.92947   1
   4   5  -3 116.884 4.67465   4
   4  -5   3 122.005 4.90528   3
   4  -5   3 113.949 11.7854   2
  -4   5   3 113.931 4.74835   3
  -4   5   3 126.307 4.99607   4
  -4  -5  -3 110.403 9.22748   2
   4  -5   3 123.164 4.98615   3
  -4   5   3 122.788 4.81539   3
  -4  -5  -3 117.330 4.48366   3
  -4   5   3 119.674 5.56521   1
  -4  -5   3 119.962 8.04405   2
   4   5   3 124.197 4.20346   1
  -4   5  -3 131.004 12.1410   2
  -4  -5   3 119.296 4.65489   1
  -4   5  -3 119.899 4.72178   3
  -4  -5   3 120.680 4.34422   3
  -4   5  -3 119.144 4.74298   3
   4  -5  -3 113.055 6.01896   3
   4  -5  -3 118.480 4.89200   3
  -4   5  -3 94.8377 10.0711   2
   4  -5  -3 121.853 5.72256   1
   4  -5  -3 117.547 11.8982   2
   4   5   3 119.284 4.51458   4
  -4  -5   3 118.283 4.33200   3
  -4   5  -3 107.630 5.18815   4
  -5   5   3 194.461 7.61632   4
   5  -5   3 181.242 7.53601   3
  -5  -5  -3 194.354 7.17195   3
  -5  -5  -3 201.714 7.20437   3
  -5  -5  -3 201.178 13.4612   2
  -5   5   3 201.401 7.52002   3
  -5   5   3 213.409 16.6950   2
  -5  -5  -3 202.146 13.7826   2
  -5   5   3 186.116 8.42479   1
   5  -5   3 201.159 7.67262   3
   5  -5   3 200.621 8.59726   1
   5  -5   3 187.272 16.8246   2
   5  -5  -3 195.753 7.68993   3
  -5  -5   3 196.582 7.04389   3
   5  -5  -3 199.074 8.57982   1
  -5   5  -3 167.199 19.5249   2
   5   5   3 202.628 7.10732   1
  -5  -5   3 194.901 7.05674   3
  -5   5  -3 183.440 16.0810   2
   5  -5  -3 215.122 17.3499   2
   5  -5  -3 191.562 7.58261   3
   5   5   3 194.159 7.08796   1
  -5  -5   3 195.535 7.48479   1
  -5   5  -3 190.853 7.43114   3
  -5  -5   3 202.598 12.3899   2
  -5   5  -3 192.807 7.53780   4
  -6   5   3 391.281 13.6689   3
  -6  -5  -3 353.422 23.8658   2
   6  -5   3 382.246 14.8289   1
  -6  -5  -3 364.897 22.4669   2
  -6   5   3 360.670 13.5544   3
   6   5  -3 380.458 12.7802   1
  -6  -5  -3 379.588 13.2886   3
   6  -5   3 370.042 13.6725   3
  -6  -5  -3 377.809 13.2781   3
  -6   5   3 375.806 14.7871   1
  -6   5   3 376.142 13.6674   4
   6  -5   3 374.899 13.7663   3
  -6   5   3 374.728 25.1057   2
   6  -5   3 348.198 25.4965   2
   6  -5  -3 370.657 14.8057   1
  -6   5  -3 368.896 13.5407   3
   6   5   3 379.328 13.3200   1
   6   5   3 364.153 13.3021   1
  -6  -5   3 391.965 13.7825   1
  -6   5  -3 371.479 13.5491   3
   6  -5  -3 368.145 13.6668   3
  -6   5  -3 357.016 25.0875   2
   6  -5  -3 378.476 13.7768   3
  -6  -5   3 376.453 13.1691   3
  -6   5  -3 369.141 13.5524   4
  -6   5  -3 369.770 24.8741   2
  -6  -5   3 382.781 21.1842   2
  -6  -5   3 376.232 13.1829   3
  -7  -5  -3 111.206 4.42786   4
   7  -5   3 79.9433 14.0243   2
   7   5  -3 116.258 4.66914   1
  -7  -5  -3 95.1401 19.7240   2
  -7   5   3 121.491 14.9508   2
  -7  -5  -3 102.321 11.6637   2
  -7  -5  -3 117.465 4.90090   3
  -7   5   3 112.092 5.26952   4
  -7   5   3 116.053 5.26028   3
   7  -5   3 128.869 5.57189   3
   7  -5   3 114.595 5.29037   3
   7  -5   3 113.845 6.36487   1
  -7   5   3 120.797 5.32580   3
  -7   5   3 119.413 6.40967   1
  -7  -5  -3 123.173 4.95992   3
  -7  -5   3 119.394 4.82958   3
   7  -5  -3 122.506 5.35919   3
   7   5   3 118.358 5.07773   1
  -7   5  -3 97.0890 14.0083   2
  -7  -5   3 127.439 11.9632   2
  -7   5  -3 124.560 5.33105   3
   7  -5  -3 123.777 6.44302   1
  -7   5  -3 114.700 5.16401   4
  -7  -5   3 124.460 4.87472   3
  -7  -5   3 112.924 5.46166   1
   7   5   3 117.555 5.04398   1
  -7   5  -3 112.998 14.4019   2
   7  -5  -3 124.773 5.56064   3
   7  -5  -3 117.606 14.8832   2
  -7   5  -3 116.085 5.22208   3
  -8   5   3 89.6316 14.8302   2
  -8   5   3 107.066 4.97794   4
  -8  -5  -3 89.7342 12.3221   2
   8  -5   3 109.493 16.2544   2
  -8  -5  -3 101.706 4.59335   3
  -8  -5  -3 101.764 20.9622   2
   8  -5   3 103.482 5.17141   3
   8   5  -3 107.198 4.54358   1
   8  -5   3 102.336 4.99463   3
  -8   5   3 101.852 4.91322   3
  -8  -5  -3 103.367 4.55308   3
   8   5  -3 105.571 4.46732   1
   8  -5   3 100.165 6.06990   1
  -8   5   3 99.5527 4.88592   3
  -8   5  -3 94.4700 4.86799   3
   8   5   3 103.383 4.78292   1
  -8   5  -3 86.9007 23.0250   2
   8  -5  -3 109.458 5.18888   3
   8  -5  -3 101.701 6.20070   1
   8   5   3 104.125 4.78316   1
  -8   5  -3 99.7999 4.82697   3
  -8  -5   3 100.813 5.25222   1
  -8  -5   3 98.3182 4.47032   3
  -8   5  -3 101.019 4.74326   4
   8  -5  -3 113.608 15.2550   2
  -8  -5   3 106.201 12.1299   2
  -8   5  -3 91.3617 15.8902   2
  -8  -5   3 107.185 4.55204   3
   8  -5  -3 100.628 4.97184   3
   9  -5   3 10.0382 3.00399   1
   9   5  -3 8.73201 1.44553   1
  -9   5   3 2.73276 7.78520   2
  -9  -5  -3 8.47861 6.32655   2
   9  -5   3 9.47146 1.95616   3
   9  -5   3 8.80688 1.80606   3
  -9   5   3 6.00043 1.77688   4
  -9  -5  -3 8.30459 1.34453   3
  -9   5   3 9.38167 1.78719   3
   9   5  -3 7.98617 1.37168   1
  -9  -5  -3 10.3478 1.55967   3
  -9   5   3 9.35936 2.70163   1
  -9  -5  -3 -2.1897 5.86311   2
  -9  -5   3 6.65797 1.42886   4
   9   5   3 7.41404 1.53181   1
  -9  -5   3 9.29285 1.47224   3
  -9   5  -3 13.6436 8.07598   2
  -9   5  -3 8.13479 1.66352   3
  -9   5  -3 8.89279 7.12993   2
   9  -5  -3 6.49367 1.49457   3
  -9  -5   3 12.5450 6.28264   2
   9   5   3 7.21642 1.52694   1
  -9  -5   3 7.39199 1.77342   1
  -9  -5   3 7.03379 1.37865   3
   9  -5  -3 -0.4364 6.98068   2
   9  -5  -3 7.42136 1.78802   3
   9  -5  -3 5.32420 2.73617   1
  -9   5  -3 7.81191 1.62949   4
  10  -5   3 -0.0408 1.26420   3
 -10  -5  -3 3.15252 7.90203   2
 -10   5   3 9.83364 8.29731   2
  10  -5   3 1.15922 1.60420   3
 -10   5   3 1.52306 1.39022   3
 -10   5   3 1.83632 1.64922   4
  10   5  -3 0.89130 1.27528   1
 -10  -5  -3 0.71072 1.04853   3
 -10  -5  -3 9.52315 7.21086   2
  10  -5   3 3.95935 2.28382   1
  10   5  -3 -0.0513 1.12612   1
 -10   5   3 3.75594 2.25366   1
 -10   5  -3 0.49548 1.38859   3
 -10   5  -3 -2.9986 8.08803   2
  10  -5  -3 1.22767 1.48556   3
 -10  -5   3 0.38102 1.55056   1
  10  -5  -3 1.15465 1.96932   1
 -10   5  -3 1.45932 1.46642   4
  10  -5  -3 -6.2729 7.94630   2
 -10  -5   3 0.91962 2.12652   3
  10   5   3 1.31972 1.32363   1
 -10  -5   3 -0.4294 1.00823   3
 -10  -5   3 -0.7137 1.19923   4
 -10  -5   3 -6.4797 6.59679   2
 -10   5  -3 -1.7787 7.47283   2
  10   5   3 1.31415 1.35058   1
  11  -5   3 25.3214 4.33187   1
 -11  -5  -3 20.7565 2.54501   3
 -11   5   3 26.5038 4.27482   1
  11  -5   3 26.2821 3.46014   3
  11  -5   3 22.9010 3.69605   1
 -11   5   3 14.5623 10.9063   2
 -11  -5  -3 27.4397 2.88130   3
 -11   5   3 31.7857 4.01666   3
 -11  -5  -3 1.91846 9.24448   2
  11   5  -3 20.7470 2.43347   1
  11   5  -3 22.1517 3.00580   1
 -11  -5  -3 28.2979 10.7842   2
  11  -5  -3 29.1323 3.41917   3
 -11  -5   3 15.9376 16.0990   2
  11  -5  -3 23.6970 3.77533   1
  11  -5  -3 39.9477 13.9604   2
 -11   5  -3 24.9417 3.14872   3
 -11  -5   3 14.0363 2.92225   1
 -11  -5   3 23.6229 2.55706   3
 -11  -5   3 20.1443 2.71321   3
 -11   5  -3 24.4682 2.84446   4
 -11   5  -3 20.9159 13.0191   2
 -11   5  -3 2.50072 9.09336   2
 -11  -5   3 19.5357 2.04371   4
  11   5   3 25.0659 3.17802   1
  11   5   3 27.1817 3.12104   1
 -12  -5  -3 1.74087 1.69076   3
  12  -5   3 -0.6866 2.82768   1
 -12   5   3 -0.0741 1.69000   3
  12   5  -3 2.92704 1.81889   1
  12  -5   3 -1.3846 1.83773   3
 -12   5   3 -12.900 12.9591   2
 -12   5   3 -0.3303 3.24193   1
 -12   5   3 -0.0488 1.88403   4
 -12  -5  -3 8.06118 11.3139   2
 -12  -5  -3 1.64062 2.21838   3
  12  -5   3 4.07661 3.07995   1
 -12   5  -3 -2.0488 11.8272   2
 -12   5  -3 2.41256 2.10329   3
 -12  -5   3 -2.1570 2.29351   1
  12  -5  -3 -3.6637 2.49150   1
 -12  -5   3 0.88479 1.23419   3
  12  -5  -3 -9.2640 12.8454   2
 -12  -5   3 0.52664 1.49989   3
 -12  -5   3 0.34694 1.29263   4
 -12   5  -3 0.58613 1.67654   4
  12  -5  -3 0.49389 1.84018   3
 -13   5   3 69.8207 5.06188   3
 -13  -5  -3 80.8696 4.87962   3
  13   5  -3 72.0164 5.22415   1
  13  -5   3 78.6675 5.37281   3
 -13   5   3 73.2512 4.88226   4
  13  -5   3 62.6015 7.33211   1
 -13   5   3 81.4463 10.5170   1
 -13   5   3 45.1814 21.9814   2
 -13  -5   3 84.7037 4.91768   3
  13  -5  -3 98.6106 32.4307   2
 -13  -5   3 70.5209 3.74336   4
  13   5   3 68.1716 5.46464   1
  13  -5  -3 76.4490 7.52757   1
 -13   5  -3 75.7862 4.53515   4
 -13   5  -3 72.8892 22.0782   2
  13  -5  -3 71.0262 5.15090   3
 -13   5  -3 76.9693 5.14462   3
   0  -6   3 351.412 12.6174   3
   0   6   3 367.526 12.4536   1
   0  -6  -3 339.231 25.1088   2
   0  -6   3 356.032 12.3187   3
   0  -6  -3 364.836 12.4654   3
   0   6   3 387.200 15.7545   2
   0  -6   3 358.955 12.6654   1
   0  -6   3 362.750 12.7036   1
   0  -6  -3 365.724 12.8837   1
   0   6   3 339.530 12.6331   4
   0   6  -3 340.198 12.7342   4
   0  -6  -3 346.570 12.4013   3
   1  -6   3 202.095 7.21737   3
  -1   6   3 213.026 13.8299   2
  -1   6   3 203.896 7.52722   4
  -1  -6  -3 189.826 7.13927   3
  -1   6   3 203.412 7.57451   1
  -1  -6  -3 202.385 7.47236   1
  -1  -6  -3 201.272 7.09691   3
   1  -6   3 207.362 7.25670   3
   1  -6   3 201.897 7.70751   1
  -1  -6  -3 201.557 11.8277   2
   1   6  -3 192.716 7.48617   4
  -1  -6   3 195.158 6.95962   3
   1  -6  -3 202.692 13.4053   2
   1  -6  -3 194.679 7.26511   3
  -1  -6   3 203.593 7.19227   1
  -1   6  -3 204.929 10.3397   2
   1  -6  -3 199.982 7.78603   1
   1  -6  -3 203.277 7.32811   3
  -1   6  -3 209.946 10.6695   2
  -1  -6   3 195.212 7.15038   1
   1   6   3 190.349 7.32173   4
  -1  -6   3 199.161 6.93073   3
  -2   6   3 33.4195 1.61121   3
   2   6  -3 33.9836 2.08440   4
  -2  -6  -3 37.7428 5.15225   2
   2  -6   3 36.5209 1.96452   3
   2  -6   3 31.4344 6.27950   2
  -2   6   3 38.5473 2.42249   1
   2  -6   3 33.8568 2.38221   1
  -2  -6  -3 30.9597 1.58797   3
  -2  -6  -3 33.4561 1.59310   3
   2  -6   3 33.6817 1.91069   3
  -2   6   3 35.1170 1.62719   3
  -2  -6  -3 31.8025 1.91074   1
   2   6   3 33.8754 1.81098   4
   2  -6  -3 32.3323 2.42786   1
  -2  -6   3 32.9588 1.42218   1
   2  -6  -3 28.1227 6.07196   2
  -2   6  -3 30.3147 5.23501   2
  -2   6  -3 36.4164 2.19172   4
   2  -6  -3 32.3553 2.00978   3
  -2  -6   3 33.0131 1.27568   3
  -2   6  -3 33.6559 1.37785   3
  -2   6  -3 33.9562 1.36466   3
   2  -6  -3 36.4254 1.97339   3
  -3  -6  -3 62.0017 2.48483   3
  -3   6   3 60.7731 3.47532   1
  -3   6   3 59.6244 3.10978   4
   3  -6   3 60.3693 2.95263   3
   3  -6   3 39.9213 7.74807   2
  -3  -6  -3 60.1989 2.48593   3
   3  -6   3 57.9915 3.54889   1
  -3  -6  -3 59.5199 2.83784   1
  -3   6   3 61.4575 2.69586   3
  -3  -6  -3 59.0565 6.16885   2
  -3   6   3 60.5512 2.68659   3
   3   6  -3 59.8918 2.89621   4
  -3   6   3 62.3465 8.35478   2
   3  -6   3 58.9126 2.89694   3
   3  -6  -3 56.9267 2.98012   3
   3  -6  -3 60.6281 3.60786   1
  -3   6  -3 61.5546 3.08670   4
  -3  -6   3 60.7234 2.18987   3
   3  -6  -3 57.7495 2.91082   3
  -3  -6   3 58.7102 3.81563   2
  -3   6  -3 50.7430 7.46568   2
  -3  -6   3 59.8380 2.27967   3
   3  -6  -3 52.1598 8.89094   2
  -3   6  -3 59.1331 2.56903   3
  -3   6  -3 58.6782 7.67545   2
  -3   6  -3 60.5559 2.57803   3
   3   6   3 62.3853 2.62966   4
  -3  -6   3 63.5935 2.31800   1
  -4  -6  -3 1155.76 38.2004   3
   4  -6   3 1198.45 51.9417   2
  -4   6   3 1112.17 38.4514   3
  -4   6   3 1114.85 38.7660   4
  -4   6   3 1097.58 38.4507   3
  -4   6   3 1124.02 39.4773   1
  -4  -6  -3 1132.01 44.7231   2
  -4  -6  -3 1148.30 38.1957   3
   4   6  -3 1130.46 38.4858   4
   4  -6   3 1120.25 39.5687   1
   4  -6   3 1088.19 38.6232   3
   4  -6   3 1131.58 38.7009   3
  -4   6   3 1125.87 49.7423   2
  -4  -6  -3 1159.61 38.6003   1
   4  -6  -3 1065.96 38.6102   3
  -4  -6   3 1128.73 37.9938   3
   4  -6  -3 1164.17 39.6717   1
  -4  -6   3 1123.54 38.0025   3
  -4   6  -3 1067.22 49.5426   2
  -4   6  -3 1133.79 38.3878   3
  -4  -6   3 1175.17 38.2314   1
   4   6   3 1101.35 38.1779   4
  -4   6  -3 1120.85 38.3934   3
  -4   6  -3 1094.29 48.6328   2
   4  -6  -3 1152.58 38.7403   3
  -4  -6   3 1113.92 41.5807   2
  -4   6  -3 1147.43 38.7618   4
   4  -6  -3 1102.24 51.1308   2
   5  -6   3 7.69478 4.85482   2
  -5  -6  -3 8.26958 3.69037   2
   5  -6   3 6.12113 1.20995   3
   5   6  -3 6.06886 1.19211   4
  -5   6   3 5.49044 1.04505   3
  -5  -6  -3 5.85470 0.86480   3
  -5   6   3 5.45108 1.65491   1
  -5  -6  -3 -0.0070 3.51271   2
   5  -6   3 7.93546 1.37440   3
   5  -6   3 5.45741 1.59616   1
  -5  -6  -3 7.87125 0.94817   3
  -5   6   3 7.85757 1.50022   4
  -5   6   3 6.90549 1.11563   3
  -5   6  -3 6.48177 3.97917   2
  -5   6  -3 9.29008 1.24557   3
  -5   6  -3 8.75176 5.12883   2
   5  -6  -3 5.78336 1.75975   1
  -5   6  -3 5.91506 1.06562   3
   5   6   3 7.83190 0.85995   4
  -5   6  -3 7.35760 1.44704   4
  -5  -6   3 7.83188 3.09411   2
   5  -6  -3 6.22896 1.23313   3
  -5  -6   3 5.74812 0.76204   3
   5  -6  -3 7.06149 1.33946   3
  -5  -6   3 7.72807 0.83209   3
  -5  -6   3 8.29921 1.07374   1
   5  -6  -3 1.62039 4.04002   2
  -6  -6  -3 17.9734 5.00592   2
   6  -6   3 13.1965 6.55890   2
  -6  -6  -3 13.7659 4.95430   2
  -6   6   3 11.2884 1.91092   3
  -6  -6  -3 16.1090 1.54365   3
  -6   6   3 16.4668 1.99012   4
   6  -6   3 18.3299 2.28486   3
  -6   6   3 6.57902 5.47372   2
   6  -6   3 14.5605 1.97601   3
   6  -6   3 16.6180 3.02616   1
  -6  -6  -3 15.6225 1.49783   3
  -6   6  -3 15.1971 1.85706   3
  -6   6  -3 13.4862 7.19960   2
  -6   6  -3 16.8771 2.00655   4
  -6  -6   3 16.5419 1.40213   3
   6  -6  -3 17.3832 2.23941   3
  -6  -6   3 15.8024 1.83228   1
   6  -6  -3 13.8069 2.27514   1
   6  -6  -3 10.7094 5.69239   2
  -6  -6   3 16.1196 1.42543   3
  -6   6  -3 15.9523 1.85447   3
  -6  -6   3 16.1333 4.53641   2
   6  -6  -3 16.1993 2.09017   3
  -7  -6  -3 8.47263 4.38617   2
  -7   6   3 1.05704 1.43720   4
  -7   6   3 0.68185 1.69477   1
  -7   6   3 0.22931 1.08439   3
   7  -6   3 4.22054 1.81348   1
  -7  -6  -3 2.43992 4.39732   2
   7  -6   3 -0.7696 6.55687   2
   7  -6   3 2.60382 1.26869   3
   7  -6   3 2.27331 1.37644   3
  -7   6   3 9.59649 6.17530   2
  -7   6   3 6.34318 1.20113   3
  -7  -6  -3 1.20832 0.87761   3
  -7  -6  -3 2.72390 0.89759   3
   7  -6  -3 2.37307 1.53701   3
  -7  -6   3 2.20970 0.85646   3
  -7  -6   3 -0.3180 1.09994   1
  -7   6  -3 1.05390 1.19237   3
  -7   6  -3 13.3660 6.85641   2
  -7   6  -3 -1.5887 4.81071   2
   7  -6  -3 3.54723 1.41128   3
  -7   6  -3 2.27444 1.42503   4
  -7  -6   3 9.63050 4.01961   2
  -7  -6   3 3.31549 0.94068   3
   7  -6  -3 2.43227 1.95740   1
  -8  -6  -3 11.8576 6.14973   2
  -8   6   3 6.02115 1.52380   3
   8  -6   3 5.38211 2.03492   3
  -8  -6  -3 3.63609 0.65450   4
   8  -6   3 4.76588 7.18432   2
  -8   6   3 7.15623 6.61844   2
  -8   6   3 6.50263 2.15324   1
   8  -6   3 2.72588 1.52086   3
  -8  -6  -3 4.79440 1.08035   3
  -8  -6  -3 2.92177 1.07583   3
  -8   6   3 2.02837 1.60048   4
  -8  -6  -3 -2.8449 4.33439   2
   8  -6   3 5.77407 2.01011   1
  -8  -6   3 4.48018 1.42619   1
   8  -6  -3 8.30077 6.70263   2
  -8   6  -3 1.48064 6.25239   2
   8   6   3 5.64284 0.89553   1
  -8   6  -3 3.23876 1.56005   4
   8  -6  -3 3.05640 1.39222   3
  -8  -6   3 4.75209 1.07477   3
   8  -6  -3 0.97901 1.71545   1
  -8  -6   3 7.33680 5.14958   2
   8   6   3 3.55655 0.84268   1
  -8  -6   3 3.91356 1.05734   3
  -8   6  -3 16.6018 7.41483   2
  -8   6  -3 6.12121 1.31848   3
   8  -6  -3 2.42484 1.52549   3
  -9  -6  -3 283.292 22.0723   2
  -9   6   3 277.148 11.1295   4
   9  -6   3 292.351 11.4333   3
   9  -6   3 274.652 11.1881   3
  -9  -6  -3 269.482 10.6538   3
  -9  -6  -3 253.517 22.1490   2
  -9  -6  -3 288.526 10.9578   3
  -9   6   3 288.471 11.1757   3
  -9   6   3 289.315 12.9127   1
  -9   6   3 249.437 25.3963   2
   9  -6   3 290.345 12.8829   1
  -9  -6   3 266.200 21.4047   2
  -9   6  -3 277.793 11.0188   4
   9  -6  -3 303.891 13.0916   1
   9  -6  -3 303.075 11.4907   3
   9  -6  -3 246.382 25.9437   2
  -9  -6   3 271.945 10.4502   4
  -9   6  -3 288.383 11.1064   3
  -9  -6   3 291.093 10.8857   3
   9   6   3 297.123 10.4489   1
  -9   6  -3 276.975 26.3803   2
  -9  -6   3 284.228 10.6318   3
  -9  -6   3 264.221 11.4254   1
   9  -6  -3 272.175 11.1631   3
 -10   6   3 0.45666 1.38066   3
 -10  -6  -3 -9.5314 7.42879   2
  10  -6   3 1.43936 1.74609   3
  10   6  -3 0.75171 0.63953   1
 -10  -6  -3 1.12092 1.08161   3
  10  -6   3 2.82706 2.30593   1
 -10  -6  -3 0.82011 1.25518   3
 -10  -6  -3 11.4856 7.83754   2
 -10   6   3 1.79704 2.78130   4
 -10   6   3 -1.0202 2.43061   1
  10  -6   3 1.68988 1.47288   3
 -10   6   3 -0.0791 10.5939   2
  10  -6  -3 -1.1996 1.42380   3
 -10   6  -3 -5.6877 8.46315   2
  10   6   3 1.60362 1.05505   1
 -10  -6   3 8.33626 6.86081   2
  10  -6  -3 1.01640 1.68768   3
 -10  -6   3 0.58253 1.05807   3
 -10  -6   3 -1.5157 1.59850   1
 -10   6  -3 1.59963 1.57177   4
  10  -6  -3 -0.0399 2.09253   1
 -10  -6   3 0.60341 1.21873   3
  10  -6  -3 -19.872 8.39170   2
 -10   6  -3 8.92573 9.45205   2
 -10  -6   3 0.92450 1.30740   4
 -10   6  -3 1.51113 1.42643   3
 -11   6   3 17.0340 11.9676   2
 -11   6   3 4.14962 2.09327   4
  11   6  -3 3.96186 1.10112   1
 -11   6   3 4.24587 1.86333   3
  11   6  -3 3.22104 0.99924   1
  11  -6   3 4.50871 3.12524   1
 -11  -6  -3 18.4484 10.9970   2
  11  -6   3 5.76862 2.11872   3
 -11  -6  -3 7.24962 1.77899   3
 -11  -6  -3 3.62234 1.42349   3
  11  -6   3 5.66715 3.62896   1
 -11   6  -3 0.44539 13.6086   2
 -11  -6   3 6.59230 1.66825   3
 -11   6  -3 7.70243 1.92321   3
 -11  -6   3 3.08598 1.46365   4
  11  -6  -3 8.27752 2.23045   3
  11  -6  -3 6.30037 2.97426   1
 -11   6  -3 2.83592 1.96744   4
  11   6   3 4.69776 1.47128   1
 -11   6  -3 -8.3196 13.8667   2
  11  -6  -3 7.52759 15.6337   2
 -11  -6   3 4.39829 1.41292   3
 -12  -6  -3 1.87173 12.9326   2
  12  -6   3 2.58650 1.95402   3
  12  -6   3 -2.1686 4.99920   1
 -12   6   3 3.82263 2.12759   4
 -12  -6  -3 0.56792 1.48344   3
 -12   6   3 -6.8253 14.4343   2
 -12  -6  -3 -1.1596 1.21905   3
  12  -6   3 3.43037 3.36673   1
  12  -6  -3 3.69808 3.13819   1
  12   6   3 -0.7709 1.45893   1
 -12  -6   3 -1.2257 1.23867   4
 -12  -6   3 -0.7870 1.16794   3
  12  -6  -3 10.0573 14.9486   2
 -12   6  -3 8.01620 16.5495   2
 -12  -6   3 -1.0225 1.37753   3
 -12   6  -3 0.34462 1.82747   4
 -12   6  -3 0.48821 1.59761   3
  12  -6  -3 3.09027 2.14937   3
  13  -6   3 5.32206 5.29463   1
 -13   6   3 14.7821 3.32236   3
  13  -6   3 10.7371 2.76355   3
 -13  -6  -3 8.64447 1.97393   3
 -13   6   3 8.18813 2.46949   4
 -13  -6   3 11.9824 1.59335   4
 -13   6  -3 10.8482 2.24893   4
  13  -6  -3 12.3086 3.63576   3
  13  -6  -3 14.1580 4.72122   1
  13  -6  -3 23.5952 25.1741   2
 -13  -6   3 11.9431 2.14370   3
   0  -7  -3 -0.1029 0.55780   3
   0  -7   3 1.44693 0.74125   1
   0   7  -3 0.69362 0.99233   4
   0  -7  -3 -0.2275 0.57895   3
   0  -7  -3 0.91857 0.80482   1
   0  -7  -3 4.17557 2.67151   2
   0  -7   3 0.56985 0.52317   3
   0  -7   3 0.45037 0.50474   3
   0  -7   3 0.02018 0.69989   1
  -1  -7  -3 5.22383 0.72887   3
   1   7  -3 4.20924 1.17160   4
  -1   7   3 3.95447 0.89725   1
  -1  -7  -3 4.92696 3.15174   2
  -1   7   3 3.55666 1.19399   4
   1  -7   3 4.68883 0.78974   3
   1  -7   3 5.72220 1.11618   1
  -1  -7  -3 5.23176 0.74670   3
   1  -7   3 6.98332 0.87507   3
  -1  -7  -3 5.37419 0.97422   1
  -1   7   3 3.88266 2.50074   2
   1  -7  -3 4.14398 0.88248   3
  -1   7  -3 1.63684 1.13718   4
  -1  -7   3 5.59100 0.76859   1
   1  -7  -3 5.33451 0.85658   3
   1   7   3 3.60608 1.02399   4
  -1  -7   3 5.23564 0.74050   1
  -1  -7   3 5.44766 0.72330   3
  -1  -7   3 6.95519 0.73521   3
   1  -7  -3 3.50962 1.12185   1
  -2  -7  -3 95.1543 3.69519   3
   2  -7   3 97.9613 4.66470   1
  -2   7   3 96.3009 3.40331   3
  -2  -7  -3 74.4842 7.24805   2
  -2  -7  -3 98.8123 3.67878   3
  -2   7   3 94.3175 3.39160   3
   2  -7   3 96.6842 4.04157   3
   2  -7   3 86.9792 11.9378   2
  -2   7   3 89.0797 9.12788   2
   2   7  -3 96.5532 4.22201   4
  -2  -7  -3 94.2569 3.99854   1
  -2   7   3 98.2359 4.44670   1
   2  -7   3 94.5063 3.99537   3
  -2   7   3 102.748 4.39505   4
  -2   7  -3 99.6851 4.37386   4
  -2  -7   3 100.629 3.40712   3
   2  -7  -3 92.5607 4.02209   3
   2  -7  -3 93.1005 10.4804   2
  -2   7  -3 102.151 8.44699   2
   2  -7  -3 96.1588 4.11172   3
   2  -7  -3 101.173 4.72533   1
   2   7   3 98.6269 4.01183   4
  -2   7  -3 100.984 8.27300   2
  -2  -7   3 93.1845 3.39677   3
  -3  -7  -3 23.6488 1.75402   1
   3  -7   3 30.9734 2.08311   3
  -3   7   3 25.8977 1.54152   3
   3  -7   3 33.0246 7.41174   2
  -3  -7  -3 25.0019 1.43181   3
   3   7  -3 23.2710 1.99303   4
  -3  -7  -3 26.6110 4.52213   2
  -3   7   3 20.2677 2.35356   1
  -3  -7  -3 27.8280 1.48006   3
   3  -7   3 19.5879 3.58960   1
   3  -7   3 26.6649 1.94934   3
  -3   7   3 28.2439 2.27305   4
  -3   7   3 26.5289 6.39279   2
  -3   7   3 26.5623 1.54520   3
  -3   7  -3 24.0774 2.16917   4
   3   7   3 26.2298 1.72910   4
   3  -7  -3 24.1753 1.93842   3
  -3   7  -3 19.3950 5.24551   2
   3  -7  -3 23.8894 6.31555   2
   3  -7  -3 28.9467 2.10858   3
   3  -7  -3 20.6216 2.72192   1
  -3   7  -3 25.8356 1.33103   3
  -3   7  -3 27.8777 5.64503   2
   4  -7   3 69.5592 4.23344   1
   4  -7   3 65.7471 3.37250   3
  -4   7   3 73.1946 10.0260   2
   4  -7   3 68.1450 10.0924   2
   4   7  -3 67.9390 3.29924   4
  -4   7   3 68.9957 3.59899   4
  -4  -7  -3 66.8956 2.82955   3
   4  -7   3 70.5729 3.49612   3
  -4  -7  -3 65.0077 6.74075   2
  -4   7   3 69.1494 3.88730   3
  -4  -7  -3 68.4132 2.84768   3
  -4   7   3 64.8634 4.48406   1
  -4   7   3 68.3457 3.10123   3
  -4   7  -3 66.6079 3.58161   4
   4  -7  -3 69.3372 4.32113   1
   4  -7  -3 71.0307 3.55838   3
  -4  -7   3 71.7730 2.58079   3
   4  -7  -3 55.3917 10.1642   2
  -4   7  -3 79.0384 10.2905   2
   4   7   3 68.0288 2.97354   4
   4  -7  -3 64.8601 3.38810   3
  -4   7  -3 68.2230 3.01042   3
  -4   7  -3 73.4296 3.01538   3
  -5   7   3 8.89502 1.19556   3
   5   7  -3 6.86204 1.28722   4
  -5   7   3 6.01646 1.79019   1
   5  -7   3 5.92760 4.89458   2
  -5  -7  -3 4.90256 3.27254   2
  -5  -7  -3 7.68612 0.91951   3
   5  -7   3 6.81405 1.27629   3
  -5  -7  -3 10.9508 1.19904   3
   5  -7   3 7.18008 1.41940   3
  -5  -7  -3 6.45332 3.60749   2
  -5   7   3 5.91153 1.04908   3
   5  -7   3 5.87167 1.79060   1
  -5   7   3 6.53280 1.58839   4
  -5   7   3 0.92049 4.02727   2
  -5   7  -3 11.5296 1.52113   3
  -5   7  -3 9.27393 4.89882   2
   5  -7  -3 9.36605 2.09783   1
  -5  -7   3 15.0893 3.01964   2
   5  -7  -3 10.0389 5.45486   2
   5  -7  -3 6.30457 1.25435   3
   5   7   3 7.04979 0.92143   4
  -5   7  -3 7.19923 1.04137   3
  -5   7  -3 5.99948 1.57026   4
  -5  -7   3 9.37658 0.96878   3
  -5   7  -3 -6.3156 4.26410   2
  -5  -7   3 8.76615 0.98141   3
   5  -7  -3 6.89000 1.45048   3
  -6   7   3 339.603 12.7200   3
   6  -7   3 334.236 12.9364   3
   6  -7   3 333.002 25.8604   2
  -6  -7  -3 344.042 19.8196   2
  -6   7   3 351.176 14.1370   1
  -6  -7  -3 350.957 12.3661   3
  -6   7   3 366.396 13.1876   4
   6  -7   3 363.060 13.1590   3
  -6  -7  -3 326.919 19.8191   2
   6  -7   3 327.664 14.1113   1
  -6  -7  -3 346.249 12.3543   3
  -6  -7   3 345.714 12.2437   3
  -6  -7   3 349.030 17.7419   2
   6  -7  -3 357.420 14.2706   1
  -6   7  -3 350.790 12.6745   3
  -6   7  -3 359.317 13.0816   4
   6  -7  -3 338.402 12.9711   3
   6  -7  -3 294.451 25.1693   2
  -6  -7   3 348.525 12.5536   1
   6  -7  -3 358.469 13.1463   3
  -6   7  -3 339.909 24.4937   2
  -6  -7   3 355.338 12.2022   3
  -6   7  -3 366.774 26.2689   2
  -7   7   3 1.22569 1.77815   1
   7  -7   3 0.80267 1.37446   3
  -7   7   3 -5.3291 6.26110   2
  -7  -7  -3 0.73653 0.82390   3
  -7  -7  -3 1.27180 0.83043   3
  -7   7   3 2.24818 1.62594   4
   7  -7   3 0.71558 6.57149   2
   7  -7   3 -3.3266 1.32908   1
  -7  -7  -3 4.29593 4.56748   2
  -7   7   3 0.35977 1.04010   3
   7  -7   3 -0.2491 1.22118   3
  -7  -7  -3 4.84647 4.27504   2
  -7   7  -3 -0.1958 1.00134   3
   7  -7  -3 2.51339 1.49060   3
  -7  -7   3 -0.0179 0.77956   3
  -7   7  -3 7.52240 6.99032   2
   7  -7  -3 1.28794 1.23787   3
  -7  -7   3 2.15574 3.56278   2
  -7   7  -3 2.68161 1.55058   4
   7  -7  -3 -1.7260 1.51002   1
  -8  -7  -3 31.4671 2.23906   3
  -8  -7  -3 36.0783 2.37053   3
   8  -7   3 33.4611 3.12490   3
  -8   7   3 34.3653 4.02145   1
  -8   7   3 34.9252 3.01138   4
   8  -7   3 32.8234 2.84450   3
   8  -7   3 18.0261 10.7295   2
   8  -7   3 34.9491 4.08757   1
  -8  -7  -3 41.5272 8.38780   2
  -8   7   3 34.0642 11.3308   2
  -8  -7  -3 32.3908 8.09171   2
  -8   7  -3 51.6295 11.8655   2
   8  -7  -3 39.2251 3.25295   3
  -8  -7   3 36.1018 7.91999   2
   8  -7  -3 39.6962 11.7477   2
   8  -7  -3 32.3280 4.11322   1
  -8  -7   3 33.2376 2.23370   3
  -8  -7   3 29.8580 2.62634   3
  -8   7  -3 34.6815 2.69845   3
  -8   7  -3 29.1797 2.92269   4
  -9  -7  -3 43.3040 10.4776   2
   9  -7   3 56.0119 5.54116   1
  -9  -7  -3 62.6412 3.40529   3
  -9  -7  -3 59.5537 3.32218   3
  -9   7   3 65.6345 3.73037   3
   9  -7   3 64.1957 4.38281   3
   9  -7   3 56.3307 3.93803   3
  -9  -7  -3 71.7947 11.8924   2
  -9   7   3 56.0917 5.26725   1
  -9   7   3 51.0063 13.1195   2
   9  -7  -3 62.0032 4.30630   3
  -9   7  -3 58.8152 13.1058   2
  -9  -7   3 59.0188 10.7204   2
  -9  -7   3 63.2084 3.34958   3
  -9   7  -3 63.4538 4.10194   4
  -9   7  -3 55.6937 13.5720   2
   9  -7  -3 64.0220 14.6403   2
  -9  -7   3 56.0857 3.25331   3
   9  -7  -3 60.5676 5.21455   1
   9  -7  -3 60.7454 4.03090   3
 -10   7   3 7.46030 2.20483   4
 -10   7   3 4.26356 9.96239   2
  10  -7   3 9.23292 2.93717   1
 -10  -7  -3 9.48637 1.55569   3
 -10  -7  -3 7.77053 8.42677   2
 -10  -7  -3 9.57129 1.63671   3
  10  -7   3 11.3394 2.46284   3
 -10   7   3 10.7080 1.90836   3
  10  -7   3 9.82366 1.92213   3
 -10   7   3 7.74759 3.32669   1
  10  -7  -3 8.82643 2.22011   3
 -10   7  -3 9.03215 1.63263   3
 -10  -7   3 9.41240 1.48455   3
  10  -7  -3 14.4478 11.4272   2
 -10  -7   3 9.01482 1.59645   3
  10  -7  -3 4.16377 2.95781   1
 -10   7  -3 8.11787 2.10817   4
 -10  -7   3 9.28143 1.71212   4
  10  -7  -3 4.00634 1.64344   3
 -10   7  -3 6.22666 12.7155   2
  11  -7   3 29.8713 4.65671   1
 -11   7   3 23.4880 3.09677   4
 -11   7   3 30.8797 3.26812   3
 -11   7   3 3.17500 13.7971   2
  11  -7   3 32.9129 4.71875   3
  11  -7   3 19.3939 4.15466   1
 -11  -7  -3 31.1317 2.86413   3
 -11  -7  -3 26.6856 2.65873   3
 -11  -7  -3 36.0995 11.7196   2
  11  -7  -3 35.0067 5.14682   3
 -11   7  -3 25.6825 3.09017   4
 -11   7  -3 28.2577 3.16729   3
 -11  -7   3 23.3509 2.44373   4
 -11  -7   3 30.1186 2.75520   3
 -11  -7   3 21.2896 2.44753   3
  11  -7  -3 19.6361 6.41794   1
 -11  -7   3 31.6299 10.4837   2
 -11   7  -3 9.59190 17.5520   2
  12  -7   3 8.85523 4.12291   1
 -12   7   3 -0.0943 2.31027   3
 -12  -7  -3 -0.1317 1.71973   3
  12  -7   3 2.29236 2.09470   3
 -12   7   3 0.48505 1.94782   4
 -12  -7   3 0.10260 1.18146   4
  12  -7  -3 1.79668 2.09408   3
 -12   7  -3 0.33719 1.89939   4
 -12  -7   3 1.45507 2.34156   3
 -12  -7   3 -2.0705 1.81981   3
  12  -7  -3 11.1450 17.3265   2
   0  -8   3 35.6875 1.86281   3
   0  -8   3 35.7803 1.82623   3
   0  -8   3 34.9494 2.23193   1
   0   8  -3 32.2564 2.58451   4
   0  -8  -3 35.0792 1.96009   3
   0  -8  -3 34.2424 2.00250   3
   0  -8  -3 31.3175 2.36941   1
   0   8   3 34.6868 2.46285   4
   0  -8   3 33.0549 2.15760   1
   0  -8  -3 37.8483 6.14957   2
   1   8  -3 -0.8046 1.17926   4
  -1  -8  -3 0.88381 0.86544   1
  -1   8   3 1.21660 1.97858   2
   1  -8   3 1.98017 1.04462   1
   1  -8   3 0.63215 0.97433   1
   1  -8   3 2.32360 0.78118   3
  -1  -8  -3 1.42571 0.65034   3
  -1   8   3 0.41506 1.94179   2
  -1   8   3 1.72966 1.19668   4
  -1  -8  -3 0.00848 0.61808   3
  -1  -8  -3 -2.2786 2.48931   2
   1  -8   3 0.78917 0.69563   3
   1  -8  -3 1.14403 0.75781   3
   1  -8  -3 0.71414 1.06715   1
   1  -8  -3 0.33513 0.79208   3
   1   8   3 0.60753 1.05784   4
  -1  -8   3 0.52123 0.59730   1
  -1   8  -3 1.77465 1.27898   4
  -1  -8   3 0.93851 0.50941   3
   1  -8  -3 2.86209 3.86195   2
  -1  -8   3 1.33841 0.50678   3
  -1  -8   3 1.82167 0.73233   1
   2  -8   3 21.1547 2.22683   1
   2   8  -3 14.8721 1.77485   4
  -2  -8  -3 15.2112 3.71914   2
   2  -8   3 16.8965 1.64956   3
  -2  -8  -3 12.8319 1.38692   1
  -2   8   3 17.6164 4.52972   2
   2  -8   3 18.8210 1.71047   3
  -2  -8  -3 16.2175 1.29046   3
  -2  -8  -3 16.8544 1.31881   3
  -2   8   3 16.8688 2.09018   4
   2  -8  -3 18.7325 1.81043   3
  -2  -8   3 17.0915 0.92504   3
  -2  -8   3 18.9183 0.95302   3
   2  -8  -3 17.8929 1.66708   3
  -2   8  -3 12.6924 3.28455   2
   2  -8  -3 20.3130 7.18526   2
   2   8   3 17.1830 1.74859   4
  -2   8  -3 18.4599 2.24185   4
   2  -8  -3 14.4447 1.90068   1
  -3  -8  -3 349.920 11.8764   3
  -3   8   3 337.175 12.8655   1
  -3  -8  -3 318.415 11.8470   3
  -3   8   3 344.921 20.7626   2
  -3   8   3 337.041 12.7217   4
   3   8  -3 344.842 12.4667   4
   3  -8   3 343.279 12.4333   3
  -3   8   3 358.236 11.6720   3
   3  -8   3 342.748 26.4973   2
  -3   8   3 340.249 11.6294   3
  -3  -8  -3 339.614 16.1894   2
   3  -8   3 355.723 13.2523   1
  -3  -8  -3 350.067 12.1160   1
   3  -8   3 337.752 12.3571   3
  -3   8  -3 347.475 19.2689   2
   3  -8  -3 316.647 12.3296   3
   3  -8  -3 340.802 22.9705   2
   3  -8  -3 355.507 13.3334   1
  -3   8  -3 339.364 19.5108   2
   3   8   3 326.678 12.5777   4
  -3   8  -3 334.003 12.7051   4
   3  -8  -3 331.883 12.4431   3
   4  -8   3 31.4792 3.01953   1
   4  -8   3 33.3084 2.46221   3
  -4   8   3 33.1889 2.22822   3
  -4  -8  -3 30.7148 1.72688   3
  -4  -8  -3 26.1963 4.49950   2
  -4   8   3 32.0509 1.82734   3
  -4  -8  -3 28.9994 1.94940   3
   4  -8   3 32.0704 7.89587   2
   4  -8   3 31.0941 2.31765   3
  -4   8   3 34.7141 2.77599   4
   4   8  -3 33.0091 2.32994   4
  -4   8   3 30.1926 7.32222   2
  -4   8   3 32.7978 2.88831   1
  -4   8  -3 35.1035 7.26254   2
   4  -8  -3 31.5520 2.32758   3
   4  -8  -3 33.1756 8.60456   2
  -4   8  -3 33.1325 1.63594   3
  -4   8  -3 36.5391 2.72116   4
  -4  -8   3 37.0184 1.37277   3
   4  -8  -3 33.4713 3.08496   1
   4   8   3 31.4575 1.98019   4
  -4   8  -3 33.4192 1.61351   3
   4  -8  -3 30.7308 2.50479   3
  -4  -8   3 32.7524 1.35860   3
  -4   8  -3 38.3664 7.73078   2
  -5   8   3 13.7022 2.27111   1
  -5  -8  -3 19.4301 1.49102   3
   5   8  -3 20.5419 2.04509   4
   5  -8   3 20.8865 2.36053   3
  -5  -8  -3 17.3165 4.45865   2
   5  -8   3 18.1346 2.12054   3
  -5  -8  -3 15.8273 4.16603   2
  -5   8   3 18.9831 2.41292   4
   5  -8   3 14.1646 2.41422   1
   5  -8   3 17.3121 6.99079   2
  -5   8   3 20.7745 1.77467   3
   5  -8  -3 21.4774 2.14954   3
   5  -8  -3 18.3637 2.63044   1
  -5   8  -3 21.5742 2.61017   4
   5   8   3 16.1200 1.51453   4
  -5  -8   3 20.8377 1.19230   3
   5  -8  -3 22.4284 2.49223   3
   5  -8  -3 13.7648 6.63767   2
  -5  -8   3 19.9000 1.18093   3
  -5   8  -3 10.4848 6.37481   2
   6  -8   3 8.43568 7.84767   2
   6  -8   3 6.26417 1.60171   3
   6  -8   3 6.37251 1.45484   3
  -6   8   3 11.4290 2.31547   1
  -6   8   3 9.14034 1.32354   3
   6  -8   3 6.55800 2.14739   1
  -6  -8  -3 10.4373 4.21379   2
  -6   8   3 8.81481 1.99864   4
  -6  -8  -3 10.1594 1.37915   3
  -6  -8  -3 4.30586 3.72241   2
  -6   8   3 6.90677 5.43136   2
   6  -8  -3 9.54917 2.40597   1
  -6   8  -3 9.46386 1.29573   3
  -6   8  -3 9.00676 1.97976   4
   6  -8  -3 10.8787 1.69027   3
  -6  -8   3 10.4941 1.14731   3
  -6  -8   3 8.96992 1.16546   3
  -6  -8   3 10.8559 2.73153   2
   6  -8  -3 7.76987 1.68651   3
  -6   8  -3 7.15673 6.62122   2
   6  -8  -3 18.1555 7.54977   2
  -6  -8   3 3.66686 4.01634   2
  -7   8   3 60.3517 4.91304   1
  -7  -8  -3 56.9358 8.63023   2
  -7  -8  -3 50.8241 8.52680   2
  -7  -8  -3 68.3174 3.21207   3
  -7   8   3 68.4208 4.27547   4
   7  -8   3 67.2012 4.21999   3
   7  -8   3 63.3113 3.87184   3
  -7   8   3 57.7233 12.0665   2
   7  -8   3 67.9283 5.21353   1
  -7   8   3 66.0184 3.60042   3
  -7   8  -3 66.2186 3.51628   3
  -7   8  -3 68.0091 4.28584   4
  -7  -8   3 66.0984 2.99608   3
  -7   8  -3 52.7848 12.7832   2
   7  -8  -3 68.3978 4.18700   3
   7  -8  -3 74.8930 5.39563   1
  -7   8  -3 60.1132 12.6214   2
  -7  -8   3 54.4547 9.60547   2
  -7  -8   3 71.9603 7.94651   2
   7  -8  -3 57.5162 13.1170   2
   7  -8  -3 67.1267 3.98772   3
  -7  -8   3 68.2757 3.04403   3
   8  -8   3 0.48235 1.50579   3
  -8  -8  -3 -0.3982 0.89020   3
   8  -8   3 0.93946 1.38450   3
  -8   8   3 -1.7324 1.90354   4
  -8   8   3 0.12763 1.13211   3
  -8  -8  -3 1.98288 5.06843   2
   8  -8   3 1.64329 1.98213   1
  -8  -8  -3 -9.0322 4.79889   2
  -8   8  -3 0.13371 1.08630   3
   8  -8  -3 1.37494 1.39681   3
   8  -8  -3 0.79847 2.22420   1
   8  -8  -3 9.68554 16.8582   2
  -8  -8   3 0.69245 0.90328   3
  -8  -8   3 -4.4571 4.45404   2
  -8  -8   3 0.39020 0.82813   3
   8  -8  -3 0.79319 1.61337   3
  -8   8  -3 3.52658 7.54368   2
   9  -8   3 8.32454 3.21580   1
  -9   8   3 0.31740 9.32634   2
  -9  -8  -3 7.99550 10.1365   2
   9  -8   3 10.7067 2.56550   3
  -9  -8  -3 5.89739 1.38292   3
  -9   8   3 5.14635 2.66522   1
  -9   8   3 4.35740 2.28450   4
  -9   8   3 4.80607 1.64197   3
   9  -8   3 7.10233 1.93937   3
  -9   8  -3 8.08482 2.21624   4
   9  -8  -3 10.0029 2.01578   3
  -9   8  -3 2.79756 10.6499   2
  -9  -8   3 6.57173 1.24928   3
  -9  -8   3 3.00158 6.14396   2
   9  -8  -3 17.9952 11.9482   2
  -9  -8   3 8.86425 1.39486   3
  -9   8  -3 4.88297 1.49074   3
  10  -8   3 77.5627 7.76379   1
 -10   8   3 68.2142 4.76341   3
  10  -8   3 76.8497 5.13850   3
  10  -8   3 67.0090 6.60285   1
  10  -8   3 62.8126 4.95899   3
 -10   8   3 63.6788 4.68677   4
 -10   8   3 50.6637 18.0704   2
 -10  -8  -3 75.7809 3.95522   3
  10  -8  -3 75.4364 5.15495   3
 -10  -8   3 61.5682 12.0433   2
 -10  -8   3 70.7986 3.73100   3
 -10   8  -3 44.6628 17.6731   2
  10  -8  -3 67.6364 6.11892   1
  10  -8  -3 51.0475 16.6900   2
  10  -8  -3 51.9680 4.69656   3
 -10  -8   3 65.0425 3.74780   4
 -10  -8   3 70.9462 3.80133   3
 -10   8  -3 68.8716 4.32325   3
 -10   8  -3 74.4950 4.85933   4
 -11  -8  -3 47.3600 3.28530   3
  11  -8   3 49.4029 5.92878   1
 -11   8   3 46.3915 4.27826   4
  11  -8   3 48.9315 4.39982   3
 -11  -8  -3 25.7072 12.3463   2
 -11  -8   3 42.1640 2.94927   4
  11  -8  -3 70.0782 23.9338   2
 -11  -8   3 47.7434 3.19403   3
  11  -8  -3 42.8294 4.21678   3
 -11   8  -3 45.8593 4.08469   4
 -11  -8   3 30.3965 11.7810   2
 -11  -8   3 40.0113 2.97522   3
   0   9  -3 1.05355 1.40175   4
   0  -9  -3 -0.2891 0.98907   1
   0  -9   3 -0.4496 0.77713   1
   0  -9   3 -0.1010 0.62827   3
   0  -9  -3 -0.2900 0.66805   3
   0  -9  -3 0.08486 0.72829   3
   0   9   3 1.04889 1.30506   4
   0  -9  -3 3.56012 3.60240   2
   0  -9   3 0.24221 0.79508   1
   0  -9   3 0.46780 0.65623   3
   1  -9   3 207.631 7.92850   3
  -1  -9  -3 205.069 13.4738   2
  -1  -9  -3 219.490 8.17840   1
   1  -9   3 208.916 7.97289   3
  -1   9   3 225.103 8.58502   4
  -1  -9  -3 210.771 7.84301   3
   1   9  -3 216.106 8.55082   4
   1  -9   3 212.145 8.48216   1
   1  -9   3 215.465 8.50508   1
  -1  -9   3 217.755 7.68845   1
   1  -9  -3 221.418 16.2515   2
   1   9   3 224.486 8.39265   4
   1  -9  -3 212.574 8.67115   1
  -1   9  -3 231.653 8.75359   4
  -1  -9   3 210.750 7.61358   3
  -1  -9   3 206.698 7.63217   3
   1  -9  -3 208.842 8.08407   3
   1  -9  -3 211.177 8.01035   3
  -1  -9   3 214.264 7.68200   1
  -2  -9  -3 84.9019 3.76575   3
  -2  -9  -3 82.3679 7.39268   2
  -2  -9  -3 90.2717 3.57930   3
  -2   9   3 84.5956 7.52526   2
   2  -9   3 92.0337 4.00175   3
  -2  -9  -3 87.7257 3.77669   1
   2  -9   3 86.1846 3.89290   3
  -2   9   3 81.7016 7.65934   2
  -2   9   3 95.4540 4.57387   4
   2  -9   3 89.5979 4.60185   1
   2   9  -3 89.6255 4.34861   4
   2  -9   3 87.4688 4.54834   1
  -2  -9   3 89.7003 3.25697   3
   2   9   3 87.3137 4.06506   4
   2  -9  -3 84.4273 4.65031   1
  -2  -9   3 88.7620 3.26531   3
  -2   9  -3 85.8746 4.55770   4
   2  -9  -3 78.6899 10.7298   2
   2  -9  -3 91.6782 4.09795   3
   2  -9  -3 88.9628 3.98553   3
   3  -9   3 0.70534 0.96517   3
  -3  -9  -3 0.93787 0.68321   1
  -3   9   3 1.32242 1.46305   4
  -3   9   3 3.16603 4.04465   2
  -3  -9  -3 1.27983 2.58364   2
  -3   9   3 0.80906 3.62484   2
  -3  -9  -3 1.24084 0.63552   3
   3  -9   3 0.29376 1.14568   1
   3  -9   3 0.50673 0.91158   3
  -3  -9  -3 0.72623 0.58759   3
   3   9  -3 1.81397 1.29238   4
   3  -9  -3 1.63266 1.38063   1
  -3   9  -3 -0.0206 1.42975   4
   3   9   3 0.23648 0.95751   4
  -3   9  -3 0.76386 3.38798   2
  -3   9  -3 0.58934 3.31728   2
   3  -9  -3 1.04940 0.91916   3
   3  -9  -3 -4.8103 4.66072   2
   3  -9  -3 0.64388 0.99241   3
   4  -9   3 6.51690 1.82833   1
  -4  -9  -3 7.52851 0.86713   3
  -4   9   3 2.71251 5.36358   2
  -4  -9  -3 7.97184 0.89621   3
  -4   9   3 7.01029 1.82511   4
  -4  -9  -3 2.83130 2.56879   2
   4  -9   3 6.71671 1.29618   3
   4  -9   3 5.57851 1.29933   3
   4   9  -3 6.06535 1.51233   4
  -4  -9  -3 10.7875 2.68049   2
  -4   9  -3 8.49378 5.21776   2
  -4   9  -3 6.87130 1.82216   4
   4  -9  -3 4.63019 1.72247   1
   4  -9  -3 13.5347 7.29131   2
  -4   9  -3 2.41419 5.07053   2
   4  -9  -3 7.04482 1.32721   3
   4  -9  -3 6.45521 1.44208   3
   4   9   3 7.60508 1.25151   4
  -5   9   3 0.43876 5.82912   2
   5  -9   3 0.10848 1.10563   3
  -5   9   3 0.50648 0.68150   3
  -5  -9  -3 1.05173 0.69269   3
   5   9  -3 0.58379 1.18895   4
  -5  -9  -3 0.31406 0.68454   3
  -5  -9  -3 2.30059 2.48835   2
  -5   9   3 1.62694 1.71895   4
  -5  -9  -3 -3.5027 2.51300   2
   5  -9   3 1.09281 1.27925   3
   5  -9   3 1.47809 1.66442   1
   5  -9  -3 5.33978 6.34748   2
   5  -9  -3 2.12198 1.15891   3
  -5  -9   3 1.76869 0.47926   3
  -5  -9   3 1.45847 0.44804   3
   5  -9  -3 2.33393 1.75771   1
  -5   9  -3 2.45930 1.67467   4
  -5   9  -3 0.02715 0.66851   3
  -5   9  -3 -0.4165 5.24390   2
   5   9   3 0.18887 0.95076   4
  -5   9  -3 1.93147 5.87144   2
   5  -9  -3 3.51327 1.43948   3
   6   9  -3 0.48438 1.17669   4
   6  -9   3 0.92333 1.15910   3
   6  -9   3 3.31283 1.94195   1
  -6  -9  -3 0.33501 0.83636   3
  -6   9   3 5.01841 6.47594   2
  -6   9   3 -0.0480 1.66676   4
  -6   9   3 -0.2343 0.76374   3
   6  -9   3 1.16831 2.28656   3
  -6  -9  -3 -1.0674 3.16755   2
  -6   9   3 -0.7028 1.77933   1
  -6  -9  -3 -0.3767 3.09909   2
  -6  -9  -3 0.07936 0.68476   3
   6  -9  -3 20.7777 8.47987   2
  -6   9  -3 8.04255 7.24116   2
  -6   9  -3 -0.1489 0.69205   3
  -6   9  -3 2.97967 1.82366   4
   6  -9  -3 1.44493 1.45323   3
   6  -9  -3 -0.0707 1.13173   3
  -6   9  -3 7.91187 6.24220   2
  -6  -9   3 0.14035 0.57020   3
  -6  -9   3 0.25714 0.53011   3
   6  -9  -3 2.01825 1.95243   1
   7  -9   3 46.7826 4.88492   1
  -7  -9  -3 52.3764 2.77678   3
   7  -9   3 53.9706 3.69627   3
  -7  -9  -3 38.2295 7.41211   2
   7  -9   3 53.4926 3.95873   3
  -7  -9  -3 56.8333 2.86469   3
  -7   9   3 61.8452 4.87054   1
  -7  -9  -3 46.2237 7.26635   2
  -7   9   3 54.2530 3.76494   3
  -7   9   3 59.4071 4.30711   4
   7  -9  -3 60.2982 4.23383   3
  -7   9  -3 46.2737 12.1291   2
  -7   9  -3 39.5956 13.0396   2
  -7  -9   3 51.8238 2.54329   3
  -7  -9   3 57.3082 2.60569   3
  -7   9  -3 54.7197 4.06156   4
  -7   9  -3 51.3460 2.96265   3
   7  -9  -3 57.0999 3.71475   3
   7  -9  -3 52.3630 5.43579   1
   7  -9  -3 71.1487 15.2906   2
  -8  -9  -3 32.2516 2.33811   3
   8  -9   3 26.8204 4.08751   1
  -8  -9  -3 26.7101 7.18177   2
   8  -9   3 25.7172 3.03891   3
  -8   9   3 42.1676 12.4371   2
   8  -9   3 28.7916 3.38400   3
  -8  -9  -3 33.3062 2.23113   3
  -8   9   3 27.7848 2.64691   3
  -8   9   3 34.1246 3.76129   4
   8  -9  -3 35.5197 3.50921   3
  -8   9  -3 38.5191 3.76743   4
  -8   9  -3 28.4186 2.72223   3
  -8  -9   3 31.9728 2.04815   3
  -8  -9   3 33.2159 5.08627   2
   8  -9  -3 29.2891 3.15588   3
  -8  -9   3 31.6369 2.08887   3
  -8  -9   3 43.6950 5.99304   2
   8  -9  -3 26.2509 3.74793   1
  -9   9   3 41.4807 3.25570   3
  -9  -9  -3 47.8407 2.88833   3
   9  -9   3 68.0865 6.66508   1
   9  -9   3 41.7366 4.61530   3
  -9  -9  -3 51.0289 3.01988   3
   9  -9   3 52.7934 4.47903   3
  -9  -9  -3 37.5049 9.47204   2
  -9   9   3 51.1580 4.39798   4
  -9   9   3 28.3521 15.3566   2
   9  -9  -3 42.8172 4.57279   3
  -9  -9   3 47.5944 2.73253   3
  -9  -9   3 51.0642 2.85035   3
  -9   9  -3 33.3081 14.4272   2
   9  -9  -3 44.8034 4.27057   3
   9  -9  -3 53.7520 18.1513   2
  -9   9  -3 37.0222 3.23326   3
  -9  -9   3 38.9047 8.34885   2
  -9   9  -3 47.2061 4.25710   4
 -10  -9  -3 2.80236 9.17120   2
 -10  -9  -3 3.27323 1.23676   3
 -10  -9  -3 1.79699 1.05758   3
 -10   9   3 1.82654 2.20444   4
  10  -9   3 3.24907 1.90422   3
  10  -9  -3 -13.379 26.6749   2
 -10   9  -3 4.93835 2.28288   4
 -10  -9   3 2.61933 1.17080   3
 -10  -9   3 3.29300 1.07896   3
  10  -9  -3 1.82445 2.00209   3
   0 -10   3 174.756 7.74586   1
   0 -10  -3 172.984 6.89259   3
   0 -10  -3 175.763 6.91462   3
   0 -10   3 181.287 7.01006   1
   0 -10   3 172.403 6.69444   3
   0  10   3 186.044 7.57786   4
   0 -10   3 188.203 6.79920   3
   0  10  -3 186.842 7.74738   4
   0 -10  -3 195.230 14.4133   2
   0 -10  -3 177.855 7.33956   1
   1 -10   3 12.9056 1.73082   1
  -1 -10  -3 14.5826 1.51333   3
   1 -10   3 12.8424 1.69075   1
  -1 -10  -3 13.9277 1.73327   1
  -1  10   3 14.3121 2.09429   4
   1  10  -3 11.4987 2.02041   4
   1 -10   3 16.1079 1.67534   3
  -1 -10  -3 6.62249 4.33098   2
   1 -10   3 13.4818 1.78605   3
  -1 -10  -3 12.5264 1.43890   3
  -1 -10   3 15.4901 1.27139   3
   1  10   3 14.9108 2.02360   4
  -1  10  -3 14.0112 2.19931   4
   1 -10  -3 13.7361 1.69058   3
  -1 -10   3 12.3780 1.20553   3
   1 -10  -3 13.6404 1.79477   3
   1 -10  -3 9.08977 5.56692   2
   1 -10  -3 13.6602 1.93175   1
  -2  10   3 1.13158 1.61085   4
   2 -10   3 2.34814 1.03032   3
   2 -10   3 4.69235 1.50452   1
  -2 -10  -3 2.83755 2.99490   2
  -2 -10  -3 2.94854 0.78723   3
   2 -10   3 2.95395 0.99374   3
   2 -10   3 3.09308 1.41214   1
   2  10  -3 2.48908 1.52585   4
  -2 -10  -3 5.17259 0.82461   3
  -2 -10  -3 4.62308 0.84656   1
   2 -10  -3 3.60430 1.53846   1
  -2 -10   3 3.61503 0.56929   3
   2 -10  -3 9.51064 5.80656   2
  -2  10  -3 0.48953 1.61102   4
   2 -10  -3 4.27883 1.09891   3
   2 -10  -3 2.77680 1.14889   3
   2  10   3 3.01688 1.30394   4
  -2 -10   3 3.33585 0.54834   3
   3 -10   3 144.824 6.14893   3
   3 -10   3 146.631 7.04377   1
  -3  10   3 136.925 11.1772   2
  -3 -10  -3 146.983 5.55060   3
  -3 -10  -3 149.397 5.56862   3
   3  10  -3 152.943 6.50100   4
  -3  10   3 146.374 6.84718   4
   3 -10   3 153.552 7.22753   1
   3 -10  -3 153.105 7.36026   1
   3  10   3 156.051 6.23710   4
  -3  10  -3 150.306 6.88711   4
   3 -10  -3 141.179 16.3368   2
   3 -10  -3 146.279 6.21316   3
  -4 -10  -3 0.04266 0.63972   3
  -4  10   3 -1.1281 5.46279   2
   4 -10   3 1.08411 1.14964   3
   4 -10   3 0.93668 1.69531   1
  -4  10   3 2.59507 5.31797   2
   4 -10   3 7.11931 3.19809   1
   4 -10   3 1.14026 1.26101   3
   4  10  -3 1.99095 1.55431   4
  -4 -10  -3 0.67897 0.69032   3
  -4  10   3 1.79694 1.93352   4
   4 -10  -3 1.33311 1.38204   3
  -4  10  -3 1.20044 4.56339   2
  -4  10  -3 2.91114 2.41058   4
   4 -10  -3 0.37030 1.16942   3
   4  10   3 1.33481 1.14436   4
   4 -10  -3 1.67782 6.95607   2
   5  10  -3 107.041 5.11301   4
  -5 -10  -3 112.193 4.36260   3
  -5  10   3 108.019 5.89896   4
   5 -10   3 104.197 6.33191   1
  -5  10   3 102.030 14.6250   2
  -5 -10  -3 110.554 4.27813   3
  -5  10   3 120.632 14.6247   2
   5 -10   3 113.976 5.44637   3
   5 -10   3 106.931 5.18740   3
   5 -10  -3 113.903 5.48506   3
   5 -10  -3 88.0235 15.5845   2
  -5  10  -3 101.053 5.66502   4
  -5  10  -3 96.8162 13.2957   2
  -5  10  -3 120.117 13.8733   2
   5 -10  -3 103.099 5.18911   3
   5 -10  -3 114.226 6.56144   1
   5  10   3 110.476 4.71189   4
  -6  10   3 18.6524 9.74136   2
  -6 -10  -3 17.1455 1.43299   3
   6 -10   3 15.3175 2.13727   3
   6 -10   3 7.40718 2.47800   1
  -6  10   3 17.7321 2.80991   4
  -6  10   3 28.6084 11.0226   2
   6  10  -3 19.1909 2.14359   4
   6 -10   3 14.4497 2.10085   3
  -6 -10  -3 16.9205 1.49143   3
  -6  10  -3 18.1054 8.63873   2
   6 -10  -3 14.0274 2.13722   3
   6  10   3 14.0027 1.65293   4
  -6 -10   3 16.1106 0.99175   3
   6 -10  -3 5.61855 8.54728   2
  -6  10  -3 12.4332 2.43616   4
  -6 -10   3 17.6402 1.01772   3
  -6  10  -3 20.2466 8.91911   2
   6 -10  -3 11.5989 1.84242   3
  -7  10   3 14.0909 2.73834   4
   7 -10   3 13.6087 2.09423   3
   7 -10   3 12.5176 2.32670   3
  -7 -10  -3 13.6388 1.59275   3
  -7  10   3 -0.5039 10.2756   2
  -7 -10  -3 12.3342 1.45960   3
   7 -10   3 7.19197 2.79900   1
  -7 -10   3 12.0601 1.22189   3
  -7  10  -3 5.76852 10.3923   2
  -7  10  -3 15.1368 2.75996   4
  -7 -10   3 10.3669 1.12752   3
   7 -10  -3 13.6709 11.1710   2
   7 -10  -3 13.8332 2.20035   3
   7 -10  -3 10.5324 2.15931   3
  -8 -10  -3 26.5254 2.16954   3
  -8  10   3 29.1149 3.67678   4
  -8  10   3 15.5051 14.0228   2
   8 -10   3 20.9909 3.83088   1
   8 -10   3 30.8969 3.63979   3
  -8 -10  -3 29.0006 2.13287   3
   8 -10  -3 25.7014 15.6936   2
  -8  10  -3 17.4039 13.8007   2
  -8  10  -3 34.2896 3.91293   4
  -8 -10   3 25.0935 1.81587   3
   8 -10  -3 29.8006 3.70906   3
  -8 -10   3 31.0843 1.93172   3
  -9 -10  -3 88.5540 4.29190   3
  -9 -10  -3 96.0487 4.41307   3
   9 -10   3 93.1318 5.81194   3
  -9  10   3 97.7464 6.14401   4
   9 -10  -3 100.463 5.89078   3
  -9 -10   3 98.8171 4.18395   3
  -9 -10   3 88.2347 4.07919   3
  -9  10  -3 99.8279 6.03307   4
   0 -11   3 -0.5870 0.70562   3
   0 -11  -3 -0.4798 0.76611   3
   0  11  -3 -0.8671 1.55808   4
   0 -11   3 -0.2646 0.81574   1
   0 -11  -3 0.44090 0.85052   3
   0 -11   3 -0.0539 0.73960   3
   0  11   3 -0.6589 1.52438   4
   0 -11  -3 0.68030 1.09063   1
  -1 -11  -3 32.3245 2.10918   3
  -1 -11  -3 37.8685 5.99747   2
   1 -11   3 28.9193 2.80489   1
   1  11  -3 36.1032 3.21091   4
   1 -11   3 32.7513 2.32100   3
   1 -11   3 33.1983 2.19036   3
  -1 -11  -3 33.8341 2.05558   3
  -1  11   3 34.4357 3.19041   4
   1 -11   3 32.7418 2.62257   1
  -1 -11   3 33.2489 1.80648   3
  -1 -11   3 34.9808 1.88982   3
   1 -11  -3 27.8555 2.91913   1
   1 -11  -3 32.7821 2.45088   3
   1  11   3 41.2128 3.08383   4
   1 -11  -3 26.5751 7.94883   2
   1 -11  -3 31.7545 2.74389   3
   2 -11   3 9.74749 1.48467   3
  -2 -11  -3 9.42544 1.05505   3
   2 -11   3 6.64966 1.72565   1
   2  11  -3 6.68722 1.85107   4
   2 -11   3 8.60481 1.78824   1
  -2 -11  -3 9.24471 1.08014   3
   2 -11   3 9.15550 1.38092   3
  -2  11   3 6.60559 2.38769   4
   2  11   3 8.38636 1.74938   4
  -2 -11   3 8.16637 0.85173   3
   2 -11  -3 9.32391 1.39803   3
   2 -11  -3 -4.6571 7.04731   2
   2 -11  -3 9.03118 1.91074   1
  -2  11  -3 7.02049 2.14110   4
   2 -11  -3 11.2325 1.57690   3
   3 -11   3 124.638 5.97896   3
  -3 -11  -3 139.578 5.37992   3
  -3  11   3 162.234 7.07068   4
   3  11  -3 153.770 6.62184   4
   3 -11   3 145.101 6.25362   3
   3 -11   3 131.736 6.90184   1
  -3 -11  -3 145.019 5.41706   3
   3 -11  -3 124.028 16.9774   2
   3  11   3 152.179 6.27470   4
  -3  11  -3 149.573 7.01830   4
   3 -11  -3 132.521 6.07444   3
   3 -11  -3 148.805 6.33735   3
  -4  11   3 9.36775 5.40662   2
  -4 -11  -3 13.9797 1.23415   3
   4 -11   3 9.47738 2.38669   1
  -4  11   3 18.6403 5.93534   2
  -4  11   3 14.7164 2.56104   4
   4  11  -3 11.7916 2.04721   4
   4 -11   3 11.3495 1.75114   3
   4 -11   3 10.9044 1.70082   3
   4 -11  -3 12.3183 1.76149   3
   4  11   3 12.5875 1.72421   4
   4 -11  -3 16.3521 2.06495   3
  -4  11  -3 13.8241 2.55800   4
   4 -11  -3 19.9789 8.82835   2
   5 -11   3 235.750 9.92747   3
  -5 -11  -3 254.903 8.91518   3
  -5 -11  -3 253.107 8.92185   3
   5 -11   3 263.911 10.2737   3
  -5  11   3 233.856 20.5172   2
  -5  11   3 257.834 10.7465   4
   5  11  -3 253.650 9.94650   4
   5 -11   3 253.905 11.3360   1
   5 -11  -3 183.612 23.8908   2
   5  11   3 257.461 9.53380   4
   5 -11  -3 236.816 9.97172   3
  -5  11  -3 255.699 10.7241   4
  -5  11  -3 253.672 18.2147   2
   5 -11  -3 253.935 10.2587   3
   6 -11   3 5.28703 1.78674   3
   6  11  -3 5.51697 1.77061   4
   6 -11   3 3.06075 1.43026   3
  -6  11   3 4.21374 2.34648   4
  -6 -11  -3 5.45585 0.82741   3
   6 -11   3 2.77580 2.48339   1
  -6 -11  -3 5.22850 0.85919   3
   6 -11  -3 2.42328 1.73569   3
   6 -11  -3 5.11760 1.76564   3
   6  11   3 8.47084 1.35872   4
  -6  11  -3 10.6390 9.23172   2
  -6  11  -3 4.85998 2.27191   4
   6 -11  -3 2.11488 11.2882   2
  -7  11   3 110.812 21.2839   2
   7 -11   3 137.453 6.66235   3
   7 -11   3 130.205 10.2573   1
[truncated: 3,465,849 more chars]
