# Supplementary material for: An ortho­rhom­bic polymorph of 2-(1,3,5-di­thia­zinan-5-yl)ethanol or MEA-di­thia­zine
Source: Acta Crystallogr E Crystallogr Commun. 2022 Jan 14;78(Pt 2):191–7. doi: 10.1107/S2056989022000342 (PMC8819450; doi:10.1107/S2056989022000342)
Supplement: Supplementary file 2 [file e-78-00191-150Ksup2.hkl]

data_150K                                                        
_shelx_title ' NS_EOR_0m in Pbca'                                               
_shelx_refln_list_code          4                                               
_shelx_F_calc_maximum      156.47                                               
_exptl_crystal_F_000       704.00                                               
_reflns_d_resolution_high  0.6496                                               
                                                                                
loop_                                                                           
 _space_group_symop_operation_xyz                                               
 'x, y, z'                                                                      
 '-x+1/2, -y, z+1/2'                                                            
 '-x, y+1/2, -z+1/2'                                                            
 'x+1/2, -y+1/2, -z'                                                            
 '-x, -y, -z'                                                                   
 'x-1/2, y, -z-1/2'                                                             
 'x, -y-1/2, z-1/2'                                                             
 '-x-1/2, y-1/2, z'                                                             
                                                                                
_cell_length_a     9.5828                                                       
_cell_length_b     8.8467                                                       
_cell_length_c    17.6400                                                       
_cell_angle_alpha  90.000                                                       
_cell_angle_beta   90.000                                                       
_cell_angle_gamma  90.000                                                       
                                                                                
_shelx_F_squared_multiplier     1.000                                           
                                                                                
loop_                                                                           
 _refln_index_h                                                                 
 _refln_index_k                                                                 
 _refln_index_l                                                                 
 _refln_F_squared_calc                                                          
 _refln_F_squared_meas                                                          
 _refln_F_squared_sigma                                                         
 _refln_observed_status                                                         
   2   0   0       8480.81       8521.35       209.53 o                         
   4   0   0       2831.82       2827.64        50.30 o                         
   6   0   0        420.67        479.83         6.79 o                         
   8   0   0      10369.48      10168.24       182.46 o                         
  10   0   0        404.16        373.75         6.78 o                         
  12   0   0       2122.01       2047.29        38.30 o                         
  14   0   0          2.92          4.38         3.77 o                         
   2   1   0      18708.77      18252.90       345.46 o                         
   4   1   0        867.29        865.00         8.39 o                         
   6   1   0        448.56        468.89         5.03 o                         
   8   1   0         11.64          7.14         0.80 o                         
  10   1   0        331.26        334.66         4.49 o                         
  12   1   0        178.29        180.53         3.30 o                         
  14   1   0          5.23          6.70         2.55 o                         
   0   2   0      12519.10      11911.54       284.64 o                         
   2   2   0       9984.97       9147.42       617.84 o                         
   4   2   0        315.55        321.03         3.35 o                         
   6   2   0      24483.97      24676.48       558.55 o                         
   8   2   0         13.86         20.77         0.89 o                         
  10   2   0       3380.70       3348.22        29.72 o                         
  12   2   0         29.70         35.08         1.73 o                         
  14   2   0       1595.57       1620.82        26.70 o                         
   2   3   0       1823.60       1811.88        18.87 o                         
   4   3   0        855.14        982.21         9.89 o                         
   6   3   0        392.00        408.13         4.08 o                         
   8   3   0        234.55        234.32         4.26 o                         
  10   3   0         25.52         32.53         1.39 o                         
  12   3   0        201.86        180.44         4.65 o                         
  14   3   0          5.94          4.64         2.11 o                         
   0   4   0      21591.83      20929.51       407.76 o                         
   2   4   0        112.71        125.58         2.17 o                         
   4   4   0      14045.34      13855.74       282.07 o                         
   6   4   0        431.22        469.32         5.23 o                         
   8   4   0       2881.04       2776.70        23.69 o                         
  10   4   0        274.44        286.51         3.79 o                         
  12   4   0       2288.14       2301.69        27.67 o                         
  14   4   0        172.77        158.29         8.65 o                         
   2   5   0        143.21        161.66         2.28 o                         
   4   5   0         89.21         79.34         1.88 o                         
   6   5   0        105.46         97.19         2.34 o                         
   8   5   0        359.29        354.26         4.49 o                         
  10   5   0          0.96          2.62         1.76 o                         
  12   5   0         18.39         12.53         2.04 o                         
   0   6   0        565.93        636.71        12.08 o                         
   2   6   0       7195.61       6869.33        98.81 o                         
   4   6   0       1115.82       1086.43        11.04 o                         
   6   6   0       2572.94       2575.79        27.99 o                         
   8   6   0        957.14        976.64        12.24 o                         
  10   6   0       1126.27       1127.34        12.51 o                         
  12   6   0        243.72        253.81         9.76 o                         
   2   7   0         84.76         83.35         1.66 o                         
   4   7   0          0.78          2.39         0.53 o                         
   6   7   0        164.43        196.01         3.85 o                         
   8   7   0        207.05        214.67         4.98 o                         
  10   7   0          0.39          0.18         1.77 o                         
  12   7   0          3.51          2.95         1.86 o                         
   0   8   0        650.13        675.00        13.13 o                         
   2   8   0       3462.21       3385.03        38.00 o                         
   4   8   0        463.92        446.31         5.87 o                         
   6   8   0        958.31        950.36        11.58 o                         
   8   8   0       2395.51       2473.44        36.63 o                         
  10   8   0        315.89        316.07        14.34 o                         
   2   9   0        473.16        479.27         6.82 o                         
   4   9   0         22.84         21.41         2.36 o                         
   6   9   0        211.52        210.70         5.03 o                         
   8   9   0        111.37        114.30         3.00 o                         
  10   9   0        120.68        118.56         8.24 o                         
   0  10   0       1721.60       1757.43        29.99 o                         
   2  10   0       1145.67       1134.66        14.90 o                         
   4  10   0        728.52        761.95        13.11 o                         
   6  10   0          6.02          8.92         2.42 o                         
   8  10   0       2216.23       2212.32        49.50 o                         
  10  10   0         86.82        103.02         5.45 o                         
   2  11   0        121.76        119.55         3.45 o                         
   4  11   0         45.38         39.69         4.23 o                         
   6  11   0         21.29         21.84         2.20 o                         
   8  11   0        112.64        114.82         4.27 o                         
   0  12   0        973.88        969.87        22.31 o                         
   2  12   0       2237.87       2230.56        44.82 o                         
   4  12   0        231.31        231.17         6.30 o                         
   6  12   0       1195.61       1256.75        32.45 o                         
   2  13   0        196.23        182.71         6.05 o                         
   4  13   0          8.67          7.83         2.60 o                         
   1   1   1         39.41         51.77         0.49 o                         
   2   1   1        521.41        509.57         3.50 o                         
   3   1   1       7757.24       7774.65       114.45 o                         
   4   1   1          0.43          2.98         0.32 o                         
   5   1   1       1093.34       1046.90         7.28 o                         
   6   1   1         15.06         17.92         0.68 o                         
   7   1   1          3.79          4.79         0.49 o                         
   8   1   1         56.36         51.30         1.08 o                         
   9   1   1        605.79        577.39         4.58 o                         
  10   1   1         82.14         82.36         1.62 o                         
  11   1   1        408.52        418.25         4.38 o                         
  12   1   1         97.41        104.65         1.81 o                         
  13   1   1          8.50          7.56         1.48 o                         
  14   1   1         54.68         55.45         3.44 o                         
   0   2   1       6847.62       6606.93        92.07 o                         
   1   2   1       2582.48       2565.45        25.51 o                         
   2   2   1       1130.06       1146.61         7.94 o                         
   3   2   1       2166.43       2247.24        17.18 o                         
   4   2   1        177.47        156.85         1.37 o                         
   5   2   1         69.97         58.66         0.91 o                         
   6   2   1         14.65         21.44         0.84 o                         
   7   2   1         78.66         70.26         0.97 o                         
   8   2   1        294.03        286.76         2.41 o                         
   9   2   1         34.05         34.21         1.05 o                         
  10   2   1        157.19        175.90         2.05 o                         
  11   2   1         78.76         74.45         1.64 o                         
  12   2   1        185.87        178.57         2.60 o                         
  13   2   1         64.92         66.22         1.82 o                         
  14   2   1         20.63         24.24         3.85 o                         
   1   3   1       1629.22       1758.32        15.05 o                         
   2   3   1        252.12        267.60         2.29 o                         
   3   3   1       4529.77       4648.65        43.57 o                         
   4   3   1         77.43         78.55         0.87 o                         
   5   3   1        797.36        807.95         5.35 o                         
   6   3   1        343.13        357.11         2.69 o                         
   7   3   1        144.02        131.59         1.40 o                         
   8   3   1        534.16        514.02         3.87 o                         
   9   3   1        305.05        307.05         2.66 o                         
  10   3   1         71.16         70.84         1.47 o                         
  11   3   1         84.89         86.83         2.16 o                         
  12   3   1          3.71          3.63         1.64 o                         
  13   3   1          4.87          3.52         1.75 o                         
  14   3   1         14.20         15.44         3.41 o                         
   0   4   1        813.00        880.64         9.46 o                         
   1   4   1        349.08        396.14         3.01 o                         
   2   4   1       2346.55       2299.18        16.83 o                         
   3   4   1       1053.65       1146.50         8.38 o                         
   4   4   1       1227.36       1235.09         9.12 o                         
   5   4   1       2158.34       2236.25        14.98 o                         
   6   4   1       3680.03       3593.57        23.77 o                         
   7   4   1        187.73        177.80         1.72 o                         
   8   4   1        776.57        756.74         5.19 o                         
   9   4   1         76.70         82.45         1.41 o                         
  10   4   1        390.23        385.40         3.30 o                         
  11   4   1          1.86          1.85         1.21 o                         
  12   4   1         21.01         28.28         2.75 o                         
  13   4   1          2.87          3.74         2.90 o                         
  14   4   1         60.27         61.83         8.88 o                         
   1   5   1         13.95          8.01         0.49 o                         
   2   5   1          5.76          8.90         0.55 o                         
   3   5   1          5.14         10.44         0.69 o                         
   4   5   1         63.39         67.78         1.22 o                         
   5   5   1          2.57          4.42         0.57 o                         
   6   5   1         31.69         30.97         0.87 o                         
   7   5   1        103.36        111.32         1.46 o                         
   8   5   1          7.77         11.01         0.87 o                         
   9   5   1        182.40        178.13         2.44 o                         
  10   5   1         16.58         19.48         0.92 o                         
  11   5   1         46.09         48.04         1.56 o                         
  12   5   1         41.07         43.37         1.88 o                         
  13   5   1         15.12         11.90         3.52 o                         
   0   6   1       5196.96       5156.97        72.69 o                         
   1   6   1        107.26        118.69         1.29 o                         
   2   6   1        919.16        918.35         7.31 o                         
   3   6   1        455.32        459.42         3.98 o                         
   4   6   1       1887.04       1884.58        13.57 o                         
   5   6   1         32.05         37.51         1.05 o                         
   6   6   1        572.42        570.93         5.50 o                         
   7   6   1        544.64        543.22         5.71 o                         
   8   6   1        962.24        965.68         9.09 o                         
   9   6   1          0.92          1.50         0.87 o                         
  10   6   1         68.98         72.35         1.73 o                         
  11   6   1        164.94        162.42         3.01 o                         
  12   6   1        682.96        675.82        11.50 o                         
  13   6   1         40.09         44.60         2.61 o                         
   1   7   1         16.01         24.07         0.63 o                         
   2   7   1         43.83         45.22         0.97 o                         
   3   7   1        175.02        169.12         1.93 o                         
   4   7   1        263.74        248.23         2.57 o                         
   5   7   1        330.87        337.78         3.10 o                         
   6   7   1        196.54        192.07         2.40 o                         
   7   7   1         25.24         22.09         1.03 o                         
   8   7   1         10.24          8.73         1.43 o                         
   9   7   1         32.30         30.16         1.51 o                         
  10   7   1         27.97         29.47         1.70 o                         
  11   7   1          9.16          9.54         1.72 o                         
  12   7   1         22.98         22.12         1.73 o                         
   0   8   1       1022.88       1006.11        12.57 o                         
   1   8   1        396.38        367.83         3.58 o                         
   2   8   1       2855.47       2805.13        21.38 o                         
   3   8   1          4.87          7.60         1.04 o                         
   4   8   1        583.88        594.95         5.19 o                         
   5   8   1        390.50        389.59         3.87 o                         
   6   8   1       2077.98       2077.70        16.09 o                         
   7   8   1        374.62        379.77         4.32 o                         
   8   8   1        319.25        318.09         4.13 o                         
   9   8   1          0.03         -0.66         2.10 o                         
  10   8   1        586.30        583.89         7.88 o                         
  11   8   1         44.33         45.53         2.33 o                         
   1   9   1         42.41         39.69         0.92 o                         
   2   9   1         14.10         17.34         0.84 o                         
   3   9   1        297.59        298.46         3.52 o                         
   4   9   1          0.16         -0.69         1.04 o                         
   5   9   1        258.83        264.44         3.08 o                         
   6   9   1          2.92          4.97         0.78 o                         
   7   9   1         21.07         21.49         1.36 o                         
   8   9   1          4.76          5.61         1.23 o                         
   9   9   1          4.70          5.33         2.82 o                         
  10   9   1          2.78          1.74         1.37 o                         
  11   9   1          7.33          7.96         1.33 o                         
   0  10   1       1490.36       1498.03        17.02 o                         
   1  10   1         43.25         39.88         1.09 o                         
   2  10   1        164.26        162.76         2.13 o                         
   3  10   1         19.29         18.76         1.16 o                         
   4  10   1       1096.83       1094.42        11.86 o                         
   5  10   1        182.17        188.27         2.82 o                         
   6  10   1         79.71         84.37         2.68 o                         
   7  10   1         96.04         99.24         2.98 o                         
   8  10   1        685.18        706.94        13.11 o                         
   9  10   1         34.03         34.43         2.91 o                         
  10  10   1         74.51         81.21         4.14 o                         
   1  11   1         86.72         90.78         1.65 o                         
   2  11   1          7.17          6.37         0.73 o                         
   3  11   1        267.97        267.18         4.70 o                         
   4  11   1          0.48         -0.32         1.10 o                         
   5  11   1          0.17          1.93         2.01 o                         
   6  11   1          5.73          7.07         2.72 o                         
   7  11   1         36.88         36.66         1.88 o                         
   8  11   1          0.12         -0.82         0.87 o                         
   0  12   1         34.22         35.91         1.44 o                         
   1  12   1         68.80         70.00         1.55 o                         
   2  12   1        637.96        639.42         7.05 o                         
   3  12   1         30.08         29.24         1.97 o                         
   4  12   1          6.60          6.45         1.71 o                         
   5  12   1         74.14         74.83         4.99 o                         
   6  12   1        293.46        299.84        11.70 o                         
   1  13   1          2.26          1.36         0.73 o                         
   2  13   1          0.01          0.64         0.74 o                         
   3  13   1        208.38        196.38         4.87 o                         
   4  13   1          7.85          5.78         1.75 o                         
   1   0   2       5754.82       5930.36       103.49 o                         
   2   0   2       2435.41       2520.87        33.98 o                         
   3   0   2       5885.15       5942.15       152.54 o                         
   4   0   2      13682.32      13737.44       327.47 o                         
   5   0   2       3516.21       3493.90        41.99 o                         
   6   0   2        128.36        122.94         1.79 o                         
   7   0   2        592.14        567.61         5.93 o                         
   8   0   2       4743.68       4583.71        39.34 o                         
   9   0   2       3807.49       3742.22        32.62 o                         
  10   0   2         29.36         34.47         1.70 o                         
  11   0   2         59.12         56.52         2.19 o                         
  12   0   2        576.26        574.61         7.61 o                         
  13   0   2        666.12        677.26        20.35 o                         
  14   0   2         92.93         93.26         4.31 o                         
   1   1   2      10499.80      10509.62       136.30 o                         
   2   1   2       2063.40       2124.72        20.02 o                         
   3   1   2        700.88        759.96         5.25 o                         
   4   1   2        653.00        706.80         4.96 o                         
   5   1   2         21.87         26.47         0.74 o                         
   6   1   2         84.03         77.69         1.11 o                         
   7   1   2         84.83         71.98         1.09 o                         
   8   1   2         42.35         44.67         1.37 o                         
   9   1   2          0.66          2.18         0.56 o                         
  10   1   2         40.67         43.84         1.08 o                         
  11   1   2         71.29         77.93         1.58 o                         
  12   1   2          2.46          2.77         1.32 o                         
  13   1   2         31.01         27.92         1.59 o                         
  14   1   2         54.86         50.95         3.09 o                         
   0   2   2        198.49        200.11         2.02 o                         
   1   2   2       5535.68       5631.11        74.21 o                         
   2   2   2      22528.87      22426.27       312.95 o                         
   3   2   2       5583.99       5781.79        58.92 o                         
   4   2   2         62.49         67.15         0.80 o                         
   5   2   2        581.55        568.58         3.96 o                         
   6   2   2       1937.36       1805.04        11.25 o                         
   7   2   2       1089.54       1062.75         7.01 o                         
   8   2   2        325.76        334.15         2.70 o                         
   9   2   2       1828.86       1784.53        12.04 o                         
  10   2   2       3115.46       3082.78        20.75 o                         
  11   2   2        436.68        445.87         4.67 o                         
  12   2   2         95.57         92.99         1.73 o                         
  13   2   2        219.53        202.99         3.35 o                         
  14   2   2        252.24        243.08         4.41 o                         
   1   3   2        290.42        310.43         2.51 o                         
   2   3   2       1107.10       1241.75         8.85 o                         
   3   3   2        394.62        387.91         3.02 o                         
   4   3   2        827.44        975.16         6.74 o                         
   5   3   2        484.00        480.14         3.63 o                         
   6   3   2          4.34          4.18         0.50 o                         
   7   3   2        634.75        632.67         4.59 o                         
   8   3   2        212.53        226.28         2.53 o                         
   9   3   2        922.94        918.25         6.75 o                         
  10   3   2         79.41         66.62         1.48 o                         
  11   3   2        218.84        223.90         3.63 o                         
  12   3   2        142.11        137.64         2.39 o                         
  13   3   2         89.78         83.50         2.86 o                         
  14   3   2          0.10          1.91         2.72 o                         
   0   4   2        474.67        418.12         4.49 o                         
   1   4   2        678.58        637.93         4.69 o                         
   2   4   2        734.49        772.49         5.71 o                         
   3   4   2       3671.38       3562.95        27.83 o                         
   4   4   2      10154.34      10296.17       108.84 o                         
   5   4   2       4637.72       4648.20        34.39 o                         
   6   4   2        301.61        266.64         2.33 o                         
   7   4   2        274.28        271.29         2.42 o                         
   8   4   2        920.21        947.34         6.53 o                         
   9   4   2        747.82        764.69         5.58 o                         
  10   4   2        274.19        259.68         2.70 o                         
  11   4   2        126.14        121.84         2.34 o                         
  12   4   2        983.99        979.12        10.39 o                         
  13   4   2        835.55        840.01        13.10 o                         
  14   4   2         28.03         28.83         1.92 o                         
   1   5   2       1373.86       1316.25         9.39 o                         
   2   5   2       1806.42       1982.17        14.82 o                         
   3   5   2       5156.07       5267.54        46.41 o                         
   4   5   2        126.45        125.33         1.96 o                         
   5   5   2       1665.11       1649.34        12.72 o                         
   6   5   2        639.08        645.40         5.22 o                         
   7   5   2        114.43        120.93         1.53 o                         
   8   5   2          8.15          7.12         0.96 o                         
   9   5   2        475.22        479.52         4.29 o                         
  10   5   2         65.18         57.28         1.46 o                         
  11   5   2        755.47        738.11         8.60 o                         
  12   5   2          7.24          8.58         2.69 o                         
  13   5   2         82.07         81.12         2.61 o                         
   0   6   2        858.53        772.19         8.37 o                         
   1   6   2       1610.89       1555.91        11.85 o                         
   2   6   2       1963.90       1904.51        14.61 o                         
   3   6   2       1068.38       1064.23         8.24 o                         
   4   6   2       1075.68       1125.38         8.44 o                         
   5   6   2       1312.96       1335.10         9.77 o                         
   6   6   2       1594.18       1576.27        12.95 o                         
   7   6   2       1157.21       1147.78         9.75 o                         
   8   6   2        160.40        162.68         2.17 o                         
   9   6   2         78.99         81.98         1.51 o                         
  10   6   2        693.51        687.34         5.89 o                         
  11   6   2        706.17        706.99         8.42 o                         
  12   6   2        296.22        289.73         6.91 o                         
  13   6   2        106.27        101.26         3.68 o                         
   1   7   2       1351.99       1309.52        10.34 o                         
   2   7   2        357.85        328.81         3.31 o                         
   3   7   2       3257.96       3149.67        23.49 o                         
   4   7   2         13.97         13.65         0.54 o                         
   5   7   2       1804.92       1762.09        12.56 o                         
   6   7   2         80.21         77.26         1.47 o                         
   7   7   2        297.07        287.77         3.56 o                         
   8   7   2          5.42          4.55         1.37 o                         
   9   7   2        358.07        350.83         5.09 o                         
  10   7   2         24.00         23.77         1.73 o                         
  11   7   2        229.49        224.25         7.06 o                         
  12   7   2         61.40         67.68         2.60 o                         
   0   8   2       2992.96       2919.96        33.77 o                         
   1   8   2       2198.39       2174.31        17.15 o                         
   2   8   2        705.27        704.63         6.26 o                         
   3   8   2         77.93         75.97         1.74 o                         
   4   8   2        144.22        150.98         1.78 o                         
   5   8   2        360.97        367.85         3.64 o                         
   6   8   2        743.71        756.72         6.43 o                         
   7   8   2        737.48        735.99         6.86 o                         
   8   8   2        483.19        470.11         6.16 o                         
   9   8   2        402.56        401.91         7.43 o                         
  10   8   2        401.95        404.45         7.73 o                         
  11   8   2        343.75        328.65        10.73 o                         
   1   9   2        660.71        685.47         5.94 o                         
   2   9   2        101.44         98.08         1.40 o                         
   3   9   2        333.62        350.93         4.00 o                         
   4   9   2        200.79        209.51         3.52 o                         
   5   9   2        327.98        324.87         3.63 o                         
   6   9   2          9.22          9.83         1.06 o                         
   7   9   2        895.21        911.41        11.07 o                         
   8   9   2          3.52          2.85         1.11 o                         
   9   9   2        743.79        746.75        11.94 o                         
  10   9   2         39.51         37.12         2.02 o                         
  11   9   2        233.17        229.06         4.62 o                         
   0  10   2       1322.19       1303.71        14.98 o                         
   1  10   2        479.23        490.06         4.73 o                         
   2  10   2         16.25         15.89         0.86 o                         
   3  10   2        264.93        249.46         3.38 o                         
   4  10   2        935.45        949.75        10.73 o                         
   5  10   2        409.68        405.11         5.12 o                         
   6  10   2        361.64        367.71         4.72 o                         
   7  10   2        601.99        592.12         8.80 o                         
   8  10   2        356.95        363.93         7.12 o                         
   9  10   2          8.17         12.12         1.24 o                         
   1  11   2       1127.08       1103.88         9.97 o                         
   2  11   2          6.57          7.73         0.68 o                         
   3  11   2        555.71        543.28         6.45 o                         
   4  11   2          4.89          5.41         1.66 o                         
   5  11   2        236.48        234.03         4.54 o                         
   6  11   2          1.08          2.38         2.84 o                         
   7  11   2        110.24        113.52         5.81 o                         
   8  11   2          2.91          2.08         1.02 o                         
   0  12   2        119.26        113.08         2.62 o                         
   1  12   2        144.75        152.35         2.82 o                         
   2  12   2        550.64        547.11         6.59 o                         
   3  12   2        335.86        339.55         5.34 o                         
   4  12   2         20.52         20.51         2.13 o                         
   5  12   2        152.13        141.23         5.46 o                         
   6  12   2        301.28        313.26         7.26 o                         
   1  13   2         20.64         26.21         1.14 o                         
   2  13   2          0.60         -0.60         0.80 o                         
   3  13   2         51.73         47.63         2.20 o                         
   4  13   2          7.33          5.72         1.76 o                         
   1   1   3      13469.43      13913.51       180.38 o                         
   2   1   3         20.81         15.98         0.68 o                         
   3   1   3       5724.89       5850.36        76.71 o                         
   4   1   3        225.21        218.56         1.91 o                         
   5   1   3       4171.23       4140.69        41.96 o                         
   6   1   3         35.40         36.95         0.81 o                         
   7   1   3       2718.97       2641.46        17.53 o                         
   8   1   3          7.49          9.62         0.59 o                         
   9   1   3        807.61        768.28         5.70 o                         
  10   1   3        113.72        108.77         1.60 o                         
  11   1   3        710.65        705.54         7.12 o                         
  12   1   3         33.62         31.09         1.68 o                         
  13   1   3        544.30        528.15         6.76 o                         
  14   1   3         60.70         61.46         3.04 o                         
   0   2   3        398.44        395.16         3.73 o                         
   1   2   3         72.10         67.41         0.67 o                         
   2   2   3          0.93         10.41         0.60 o                         
   3   2   3        489.52        520.82         3.62 o                         
   4   2   3          3.68          9.27         0.68 o                         
   5   2   3          3.22          5.47         0.40 o                         
   6   2   3         70.01         73.09         1.12 o                         
   7   2   3          1.66          4.24         0.49 o                         
   8   2   3        424.01        397.26         3.25 o                         
   9   2   3         11.70         10.77         0.73 o                         
  10   2   3          1.77          4.83         0.68 o                         
  11   2   3          5.10          8.47         1.34 o                         
  12   2   3        213.61        211.42         3.97 o                         
  13   2   3         76.70         76.81         3.09 o                         
  14   2   3         82.45         80.35         4.78 o                         
   1   3   3       6063.59       6091.95        64.37 o                         
   2   3   3       3076.92       3387.51        30.73 o                         
   3   3   3        746.49        662.96         4.61 o                         
   4   3   3         67.09         76.11         0.91 o                         
   5   3   3       2247.80       2256.88        14.78 o                         
   6   3   3         25.00         18.50         0.64 o                         
   7   3   3       3493.99       3439.70        21.27 o                         
   8   3   3        517.17        485.30         3.83 o                         
   9   3   3       1194.01       1192.48         8.81 o                         
  10   3   3        218.02        207.08         2.46 o                         
  11   3   3        184.66        192.55         2.56 o                         
  12   3   3         33.49         37.24         1.33 o                         
  13   3   3        132.53        128.89         4.31 o                         
  14   3   3         62.04         66.12         2.63 o                         
   0   4   3         50.86         59.67         1.31 o                         
   1   4   3        187.82        201.40         1.62 o                         
   2   4   3        110.57        107.79         1.01 o                         
   3   4   3        766.94        799.54         6.03 o                         
   4   4   3         17.08         13.91         0.68 o                         
   5   4   3        193.52        204.54         2.06 o                         
   6   4   3        499.96        529.66         4.04 o                         
   7   4   3        172.58        177.08         2.40 o                         
   8   4   3        185.58        186.58         1.98 o                         
   9   4   3         23.71         21.74         0.92 o                         
  10   4   3        283.78        279.25         3.02 o                         
  11   4   3         27.45         25.78         1.96 o                         
  12   4   3        121.75        125.32         3.39 o                         
  13   4   3         12.74         15.53         2.71 o                         
  14   4   3         78.25         77.11         3.18 o                         
   1   5   3       2443.26       2451.04        17.58 o                         
   2   5   3        188.37        194.12         1.71 o                         
   3   5   3       1063.26       1058.32         7.69 o                         
   4   5   3        317.50        296.52         2.55 o                         
   5   5   3        496.46        486.55         4.19 o                         
   6   5   3        965.20        931.30         7.02 o                         
   7   5   3        279.43        293.95         3.14 o                         
   8   5   3        278.13        254.88         2.60 o                         
   9   5   3         15.69         19.92         1.00 o                         
  10   5   3          2.49          2.20         1.08 o                         
  11   5   3         59.54         58.26         2.69 o                         
  12   5   3          2.35          0.82         1.48 o                         
  13   5   3        182.69        185.37         4.48 o                         
   0   6   3        833.94        888.27         9.48 o                         
   1   6   3        469.20        496.93         4.17 o                         
   2   6   3         84.24         83.99         0.98 o                         
   3   6   3        154.87        149.51         1.44 o                         
   4   6   3       2858.93       2810.00        19.02 o                         
   5   6   3         20.68         17.26         0.68 o                         
   6   6   3         39.65         39.20         1.12 o                         
   7   6   3          2.33          6.67         1.28 o                         
   8   6   3         10.69         10.79         1.18 o                         
   9   6   3        684.25        703.70         6.48 o                         
  10   6   3          0.21          1.72         1.54 o                         
  11   6   3         14.24         12.57         1.72 o                         
  12   6   3          0.37          1.24         1.68 o                         
  13   6   3         27.19         27.86         2.41 o                         
   1   7   3         19.10         13.04         0.54 o                         
   2   7   3        233.63        239.99         2.23 o                         
   3   7   3         62.48         64.32         1.37 o                         
   4   7   3        182.55        170.77         1.90 o                         
   5   7   3         14.28         19.76         1.20 o                         
   6   7   3        855.72        865.90         7.50 o                         
   7   7   3          0.04          1.67         1.10 o                         
   8   7   3         81.75         83.79         2.19 o                         
   9   7   3        143.49        150.91         2.65 o                         
  10   7   3         26.61         22.23         1.18 o                         
  11   7   3         63.70         67.16         3.80 o                         
  12   7   3          0.71          2.24         1.99 o                         
   0   8   3         94.52         85.59         1.74 o                         
   1   8   3          1.76          2.39         0.44 o                         
   2   8   3         30.26         42.82         1.00 o                         
   3   8   3        865.79        846.16         7.20 o                         
   4   8   3         80.00         81.84         1.13 o                         
   5   8   3         41.31         48.26         1.50 o                         
   6   8   3         19.01         22.78         1.10 o                         
   7   8   3        160.82        165.42         2.74 o                         
   8   8   3          0.24          0.56         1.33 o                         
   9   8   3         13.52         17.68         1.77 o                         
  10   8   3        166.87        171.83         4.46 o                         
  11   8   3        101.47        111.61         5.29 o                         
   1   9   3        545.75        533.33         4.81 o                         
   2   9   3        215.90        219.75         2.40 o                         
   3   9   3          0.82          2.00         0.61 o                         
   4   9   3         19.08         17.47         1.11 o                         
   5   9   3          0.60          2.76         0.64 o                         
   6   9   3          0.01          1.85         1.39 o                         
   7   9   3        129.03        135.56         3.14 o                         
   8   9   3         74.59         78.31         2.46 o                         
   9   9   3        122.01        117.76         4.18 o                         
  10   9   3          7.01          6.68         1.89 o                         
   0  10   3        459.91        447.18         5.85 o                         
   1  10   3         29.48         34.16         1.03 o                         
   2  10   3          9.31          8.83         0.75 o                         
   3  10   3        366.25        370.39         4.71 o                         
   4  10   3          1.22          2.96         0.81 o                         
   5  10   3        273.17        270.88         3.94 o                         
   6  10   3         38.06         40.03         2.12 o                         
   7  10   3         29.72         30.14         1.93 o                         
   8  10   3         72.09         70.38         3.30 o                         
   9  10   3        223.78        235.21         4.29 o                         
   1  11   3         72.67         83.08         1.61 o                         
   2  11   3         20.08         21.84         1.26 o                         
   3  11   3        353.19        357.43         7.26 o                         
   4  11   3         29.19         32.47         1.81 o                         
   5  11   3        625.48        624.88         7.82 o                         
   6  11   3         11.51         13.28         1.20 o                         
   7  11   3        313.40        319.60         7.51 o                         
   8  11   3         24.33         23.26         1.26 o                         
   0  12   3        108.58        116.36         4.22 o                         
   1  12   3         14.77         16.68         1.06 o                         
   2  12   3          8.72         10.19         1.48 o                         
   3  12   3        352.17        360.56         5.25 o                         
   4  12   3          0.40          0.27         0.89 o                         
   5  12   3         48.52         52.18         2.71 o                         
   6  12   3         79.25         80.04         2.23 o                         
   1  13   3        738.35        738.81         8.52 o                         
   2  13   3          0.06          0.01         0.91 o                         
   3  13   3        186.53        189.06         3.16 o                         
   4  13   3         26.50         27.30         2.57 o                         
   0   0   4       1479.61       1537.86        28.74 o                         
   2   0   4       4539.08       4784.28        77.37 o                         
   3   0   4       2433.64       2590.08        33.39 o                         
   4   0   4       3533.76       3734.96        48.52 o                         
   5   0   4       1025.38        878.40         8.04 o                         
   6   0   4        758.51        802.82         7.54 o                         
   7   0   4       3862.09       3863.92        32.64 o                         
   8   0   4          4.27          4.65         0.77 o                         
   9   0   4       2391.60       2359.18        22.67 o                         
  10   0   4         13.28         18.72         1.37 o                         
  11   0   4       1702.67       1605.04        16.15 o                         
  12   0   4          6.16          8.49         2.97 o                         
  13   0   4        702.16        705.67        12.55 o                         
  14   0   4        184.61        182.73        10.33 o                         
   1   1   4        443.79        438.15         4.08 o                         
   2   1   4       3351.95       3390.01        31.71 o                         
   3   1   4        198.55        265.42         2.89 o                         
   4   1   4        776.46        852.03         6.05 o                         
   5   1   4        132.45        148.15         1.52 o                         
   6   1   4         43.73         48.76         0.99 o                         
   7   1   4        141.92        141.21         1.75 o                         
   8   1   4        529.97        523.75         4.11 o                         
   9   1   4         61.85         70.47         1.97 o                         
  10   1   4        127.92        124.24         1.79 o                         
  11   1   4        159.15        154.40         2.51 o                         
  12   1   4          5.48          5.99         0.91 o                         
  13   1   4        174.64        179.67         2.91 o                         
  14   1   4          0.10          3.42         3.00 o                         
   0   2   4         92.44         99.42         2.56 o                         
   1   2   4       2989.57       2928.16        26.79 o                         
   2   2   4        170.79        173.42         1.37 o                         
   3   2   4      11227.49      11110.95       148.59 o                         
   4   2   4        422.24        393.79         2.95 o                         
   5   2   4       4291.55       4179.82        36.06 o                         
   6   2   4         72.49         66.00         1.05 o                         
   7   2   4       5555.40       5432.64        36.65 o                         
   8   2   4        657.58        653.57         4.91 o                         
   9   2   4        178.81        177.01         1.85 o                         
  10   2   4        770.03        766.60         6.08 o                         
  11   2   4       1875.10       1881.18        14.11 o                         
  12   2   4        114.52        121.02         2.94 o                         
  13   2   4        325.26        327.99         4.76 o                         
  14   2   4          0.36          1.26         3.26 o                         
   1   3   4       6972.49       7236.19        80.19 o                         
   2   3   4        326.72        333.56         2.51 o                         
   3   3   4        528.46        541.02         3.85 o                         
   4   3   4        163.19        177.80         1.53 o                         
   5   3   4       1055.04       1036.81         7.11 o                         
   6   3   4          0.47          1.86         0.51 o                         
   7   3   4       1471.77       1445.58         9.70 o                         
   8   3   4        156.35        157.94         2.08 o                         
   9   3   4        295.64        287.60         3.03 o                         
  10   3   4          9.78          9.71         0.90 o                         
  11   3   4          8.10          9.38         1.71 o                         
  12   3   4          5.10          4.63         1.47 o                         
  13   3   4         60.37         55.95         3.68 o                         
  14   3   4          0.06          0.25         4.34 o                         
   0   4   4        169.89        157.77         2.10 o                         
   1   4   4       4474.87       4373.17        38.38 o                         
   2   4   4       1181.54       1211.83         8.45 o                         
   3   4   4       5308.45       5523.19        55.68 o                         
   4   4   4        897.31        922.81         6.94 o                         
   5   4   4       2907.53       2777.31        18.85 o                         
   6   4   4         71.56         86.87         1.18 o                         
   7   4   4       1146.52       1100.75         8.37 o                         
   8   4   4          4.13          5.96         0.62 o                         
   9   4   4       1836.06       1851.20        12.41 o                         
  10   4   4         78.15         79.73         1.56 o                         
  11   4   4        945.05        943.01         7.82 o                         
  12   4   4         14.00         13.76         1.27 o                         
  13   4   4        727.61        733.68        13.29 o                         
   1   5   4       2149.63       2180.47        14.89 o                         
   2   5   4        200.67        217.47         1.80 o                         
   3   5   4        801.82        778.94         5.72 o                         
   4   5   4        109.77        101.22         1.37 o                         
   5   5   4       2004.79       1948.71        14.69 o                         
   6   5   4        130.22        134.08         1.52 o                         
   7   5   4       2057.51       2053.43        14.38 o                         
   8   5   4          1.84          0.89         0.92 o                         
   9   5   4        225.66        231.63         2.56 o                         
  10   5   4          0.05         -0.51         0.78 o                         
  11   5   4        214.61        217.98         3.39 o                         
  12   5   4         42.64         43.95         2.41 o                         
  13   5   4        297.11        297.98         6.95 o                         
   0   6   4        312.38        317.72         3.99 o                         
   1   6   4       1991.59       1951.17        13.49 o                         
   2   6   4        102.32         99.47         1.12 o                         
   3   6   4       4215.91       4060.35        27.84 o                         
   4   6   4         24.57         20.92         0.79 o                         
   5   6   4       1493.54       1481.78        11.08 o                         
   6   6   4         10.67          8.21         0.71 o                         
   7   6   4       1387.28       1405.19        11.10 o                         
   8   6   4         29.42         30.72         1.15 o                         
   9   6   4       1042.13       1028.14         8.71 o                         
  10   6   4          2.55          2.91         1.08 o                         
  11   6   4        801.32        796.23         7.64 o                         
  12   6   4          2.37          0.44         2.35 o                         
  13   6   4        172.06        168.05         8.03 o                         
   1   7   4       3151.91       3149.07        22.38 o                         
   2   7   4         56.68         47.25         0.89 o                         
   3   7   4        858.73        814.60         6.47 o                         
   4   7   4          4.94          8.52         0.60 o                         
   5   7   4        968.85       1016.87         7.97 o                         
   6   7   4          9.01          7.96         1.09 o                         
   7   7   4        946.49        958.21         8.75 o                         
   8   7   4          5.17          4.12         1.06 o                         
   9   7   4        427.47        416.23         5.11 o                         
  10   7   4         78.49         81.52         2.20 o                         
  11   7   4        409.42        396.01         8.43 o                         
  12   7   4        105.57        100.51         3.95 o                         
   0   8   4         67.14         70.76         1.61 o                         
   1   8   4       1293.87       1259.71        10.02 o                         
   2   8   4         98.32         94.75         1.73 o                         
   3   8   4       1733.97       1719.76        13.19 o                         
   4   8   4         31.56         26.16         0.87 o                         
   5   8   4       1689.65       1650.91        13.63 o                         
   6   8   4         84.59         94.96         1.68 o                         
   7   8   4        516.21        543.20         5.46 o                         
   8   8   4         28.73         28.24         2.34 o                         
   9   8   4       1298.62       1290.71        11.97 o                         
  10   8   4          2.69          4.66         2.07 o                         
  11   8   4         63.87         66.05         2.55 o                         
   1   9   4       1858.60       1824.23        14.49 o                         
   2   9   4         18.61         18.61         0.78 o                         
   3   9   4        786.97        783.04         6.86 o                         
   4   9   4         49.59         51.59         1.29 o                         
   5   9   4       1056.29       1053.07         9.37 o                         
   6   9   4         11.24         13.28         1.36 o                         
   7   9   4       1206.41       1213.20        10.68 o                         
   8   9   4          0.18         -0.50         1.16 o                         
   9   9   4        227.83        223.42         6.23 o                         
  10   9   4         16.83         16.49         2.15 o                         
   0  10   4         45.50         48.13         1.73 o                         
   1  10   4       1417.94       1411.07        11.78 o                         
   2  10   4          2.87          2.84         0.62 o                         
   3  10   4        592.74        602.47         6.24 o                         
   4  10   4          8.10         10.86         1.06 o                         
   5  10   4        409.51        401.35         4.92 o                         
   6  10   4         37.77         39.26         1.13 o                         
   7  10   4        249.37        243.44         7.11 o                         
   8  10   4         74.09         80.44         4.62 o                         
   9  10   4        847.43        854.13        14.21 o                         
   1  11   4        213.47        219.00         2.62 o                         
   2  11   4         14.38         14.48         0.91 o                         
   3  11   4        142.04        137.01         2.51 o                         
   4  11   4          7.39          7.09         1.47 o                         
   5  11   4        184.84        182.17         3.01 o                         
   6  11   4         10.21         12.28         1.24 o                         
   7  11   4        206.75        214.20         6.39 o                         
   8  11   4         59.04         64.17         2.23 o                         
   0  12   4        126.49        133.37         3.90 o                         
   1  12   4        236.93        231.45         3.29 o                         
   2  12   4        139.10        147.44         2.56 o                         
   3  12   4        340.88        335.36         4.80 o                         
   4  12   4        121.44        117.27         2.71 o                         
   5  12   4        895.11        911.33        11.18 o                         
   6  12   4         29.29         29.87         1.95 o                         
   1  13   4        161.50        162.32         2.80 o                         
   2  13   4          6.82          4.91         1.13 o                         
   3  13   4        245.69        246.69         5.79 o                         
   1   1   5       5760.30       5973.47        76.88 o                         
   2   1   5       9119.62       9414.30       119.32 o                         
   3   1   5       1906.48       1867.40        12.83 o                         
   4   1   5        200.41        245.57         2.07 o                         
   5   1   5       1117.39       1153.33         7.78 o                         
   6   1   5       1424.33       1417.47         9.62 o                         
   7   1   5       1096.70       1082.28         7.79 o                         
   8   1   5          0.94          2.45         0.51 o                         
   9   1   5        752.53        736.33         5.48 o                         
  10   1   5         24.81         19.34         1.01 o                         
  11   1   5        168.03        167.53         2.42 o                         
  12   1   5        248.30        243.69         4.41 o                         
  13   1   5         33.23         31.90         2.37 o                         
  14   1   5         28.35         35.93         4.69 o                         
   0   2   5       4632.73       4496.21        76.61 o                         
   1   2   5       1906.80       2002.53        15.49 o                         
   2   2   5        870.71        913.80         5.95 o                         
   3   2   5       1175.76       1251.02         8.04 o                         
   4   2   5       6772.08       7276.90        68.86 o                         
   5   2   5        136.85        131.52         1.82 o                         
   6   2   5        176.48        181.58         2.26 o                         
   7   2   5         17.38         20.15         0.82 o                         
   8   2   5         37.98         45.57         1.16 o                         
   9   2   5         99.34         98.07         1.64 o                         
  10   2   5         63.50         60.73         2.06 o                         
  11   2   5          4.90          7.90         1.29 o                         
  12   2   5         98.93        100.30         3.06 o                         
  13   2   5          0.95          2.93         2.79 o                         
  14   2   5          0.04          4.65         4.18 o                         
   1   3   5         84.65         66.80         0.70 o                         
   2   3   5       1251.65       1465.81         9.28 o                         
   3   3   5       1348.64       1331.59         8.56 o                         
   4   3   5       1223.77       1237.58         8.52 o                         
   5   3   5        975.95        926.38         6.42 o                         
   6   3   5         11.41          8.10         0.51 o                         
   7   3   5        127.88        124.90         1.48 o                         
   8   3   5        273.55        269.72         2.44 o                         
   9   3   5         94.57         95.37         1.92 o                         
  10   3   5         15.28         18.02         1.50 o                         
  11   3   5        242.92        246.53         3.93 o                         
  12   3   5         25.51         28.30         1.39 o                         
  13   3   5        254.47        250.03         6.29 o                         
  14   3   5          0.01          0.77         4.40 o                         
   0   4   5        456.53        392.83         4.31 o                         
   1   4   5       1120.72       1096.27         7.21 o                         
   2   4   5       2157.85       2225.22        14.16 o                         
   3   4   5        626.52        669.84         4.82 o                         
   4   4   5        791.19        733.85         5.31 o                         
   5   4   5        538.42        537.19         4.05 o                         
   6   4   5         46.83         44.48         0.90 o                         
   7   4   5         20.20         21.54         0.75 o                         
   8   4   5        472.78        450.58         3.79 o                         
   9   4   5         24.77         22.19         0.89 o                         
  10   4   5       1330.08       1353.44        10.24 o                         
  11   4   5         48.59         52.27         2.15 o                         
  12   4   5        205.84        224.79         3.35 o                         
  13   4   5          0.14          1.21         3.80 o                         
   1   5   5        803.04        792.92         5.85 o                         
   2   5   5         66.77         76.65         0.94 o                         
   3   5   5        850.84        847.91         6.21 o                         
   4   5   5         72.34         58.73         0.93 o                         
   5   5   5        391.69        393.09         3.39 o                         
   6   5   5          0.13          1.02         0.76 o                         
   7   5   5        173.55        178.79         1.99 o                         
   8   5   5        405.31        414.08         3.66 o                         
   9   5   5        152.90        150.41         2.04 o                         
  10   5   5        558.95        569.47         5.15 o                         
  11   5   5         68.03         66.78         2.39 o                         
  12   5   5         96.86         96.62         3.36 o                         
  13   5   5         10.29          6.36         2.79 o                         
   0   6   5       2176.74       2158.82        23.10 o                         
   1   6   5        316.59        302.45         2.51 o                         
   2   6   5       2347.28       2296.46        15.67 o                         
   3   6   5         48.72         52.48         0.86 o                         
   4   6   5       2016.08       1954.53        13.49 o                         
   5   6   5       1395.21       1397.66        10.00 o                         
   6   6   5        477.65        454.33         4.21 o                         
   7   6   5         13.03         13.93         0.90 o                         
   8   6   5       1034.51       1052.74         8.81 o                         
   9   6   5         47.02         48.84         1.48 o                         
  10   6   5        187.29        182.46         3.20 o                         
  11   6   5          6.93          9.19         2.21 o                         
  12   6   5          0.21          0.15         2.88 o                         
   1   7   5         11.68         12.46         0.71 o                         
   2   7   5          0.25          1.29         0.59 o                         
   3   7   5         27.81         26.82         0.67 o                         
   4   7   5         36.25         34.41         0.86 o                         
   5   7   5          2.95          4.39         0.59 o                         
   6   7   5        131.98        130.26         1.90 o                         
   7   7   5          3.78          6.20         0.92 o                         
   8   7   5         11.98         13.04         1.14 o                         
   9   7   5          0.20          1.68         1.82 o                         
  10   7   5        108.63        102.09         2.27 o                         
  11   7   5          4.07          3.31         2.17 o                         
  12   7   5          0.30          1.31         1.63 o                         
   0   8   5         93.48         95.44         1.88 o                         
   1   8   5        409.38        407.47         3.72 o                         
   2   8   5       1262.81       1277.53         9.96 o                         
   3   8   5          0.16          0.15         0.44 o                         
   4   8   5       1058.88       1055.42         8.22 o                         
   5   8   5        298.18        303.04         3.14 o                         
   6   8   5        444.71        454.83         4.71 o                         
   7   8   5        110.44        112.07         2.06 o                         
   8   8   5        284.99        299.35         4.01 o                         
   9   8   5         17.10         21.13         1.67 o                         
  10   8   5        820.96        832.18        17.26 o                         
  11   8   5         61.85         59.63         3.21 o                         
   1   9   5         33.67         28.66         1.13 o                         
   2   9   5          1.36          1.36         0.53 o                         
   3   9   5         71.64         73.32         1.40 o                         
   4   9   5          2.01          2.63         0.74 o                         
   5   9   5        152.48        146.11         2.43 o                         
   6   9   5         40.40         48.38         1.42 o                         
   7   9   5          4.50          5.79         1.38 o                         
   8   9   5        108.14        108.58         2.71 o                         
   9   9   5          0.63          0.88         2.10 o                         
  10   9   5          4.34          4.99         1.75 o                         
   0  10   5        200.07        207.02         3.51 o                         
   1  10   5        447.76        441.05         4.10 o                         
   2  10   5        561.85        563.37         5.42 o                         
   3  10   5          4.80          4.95         0.83 o                         
   4  10   5       1702.84       1699.02        16.44 o                         
   5  10   5        134.81        136.31         3.19 o                         
   6  10   5         98.56         96.46         2.74 o                         
   7  10   5        120.21        117.24         2.97 o                         
   8  10   5         18.74         19.47         3.39 o                         
   9  10   5        191.38        206.29         5.58 o                         
   1  11   5        463.23        464.29         5.13 o                         
   2  11   5        307.71        306.96         3.59 o                         
   3  11   5         45.28         48.16         1.57 o                         
   4  11   5         82.58         83.62         2.27 o                         
   5  11   5          1.93          3.06         1.35 o                         
   6  11   5        248.84        251.91         5.80 o                         
   7  11   5        107.11        110.22         6.37 o                         
   8  11   5         42.43         40.14         1.92 o                         
   0  12   5        282.33        273.79         5.04 o                         
   1  12   5        170.00        169.25         2.66 o                         
   2  12   5        242.96        242.24         3.44 o                         
   3  12   5         80.50         79.22         2.37 o                         
   4  12   5          3.08          2.60         1.60 o                         
   5  12   5          0.36          2.37         1.16 o                         
   6  12   5        202.13        207.08         5.76 o                         
   1  13   5         88.15         92.44         2.44 o                         
   2  13   5         72.30         62.80         2.46 o                         
   3  13   5        154.46        149.02         3.75 o                         
   0   0   6       8024.31       8039.78       203.78 o                         
   1   0   6        867.45        898.29         8.51 o                         
   2   0   6         45.42         64.12         1.32 o                         
   3   0   6       3292.45       3372.17        44.09 o                         
   4   0   6      11423.84      11296.63       234.67 o                         
   5   0   6       7561.44       7452.98        94.85 o                         
   6   0   6         31.89         27.52         0.98 o                         
   7   0   6       1750.37       1605.86        15.63 o                         
   8   0   6       5611.98       5560.66        48.03 o                         
   9   0   6        299.70        300.20         3.97 o                         
  10   0   6        194.56        194.27         3.39 o                         
  11   0   6        210.17        234.50         4.10 o                         
  12   0   6       2127.28       2114.67        22.73 o                         
  13   0   6        383.17        376.16         7.88 o                         
  14   0   6         10.21         14.04         3.25 o                         
   1   1   6       1916.17       1927.14        14.78 o                         
   2   1   6        285.79        293.91         2.31 o                         
   3   1   6          1.34          0.79         0.41 o                         
   4   1   6        256.05        282.01         2.45 o                         
   5   1   6        132.20        141.16         1.54 o                         
   6   1   6        262.76        279.83         2.46 o                         
   7   1   6        118.74        115.89         1.43 o                         
   8   1   6         78.22         84.56         1.29 o                         
   9   1   6        334.50        304.55         2.71 o                         
  10   1   6         49.53         48.63         1.71 o                         
  11   1   6         26.22         24.78         1.22 o                         
  12   1   6          2.11          1.40         1.43 o                         
  13   1   6        117.37        105.86         3.18 o                         
  14   1   6          0.26         -0.68         5.01 o                         
   0   2   6       1056.53       1127.78        10.86 o                         
   1   2   6      10823.33      11092.80       147.96 o                         
   2   2   6      24067.33      24624.58       320.41 o                         
   3   2   6        950.22        925.67         6.30 o                         
   4   2   6       1434.89       1503.05         9.72 o                         
   5   2   6        624.29        648.31         4.69 o                         
   6   2   6       7081.73       7108.54        66.78 o                         
   7   2   6       1131.10       1057.40         7.24 o                         
   8   2   6          8.27          7.25         0.93 o                         
   9   2   6       1190.42       1211.98         8.95 o                         
  10   2   6       1837.88       1857.19        13.17 o                         
  11   2   6        864.35        882.36         7.18 o                         
  12   2   6         15.92         18.02         1.58 o                         
  13   2   6        138.42        130.75         3.77 o                         
  14   2   6        558.76        550.89        17.30 o                         
   1   3   6          0.93          2.17         0.38 o                         
   2   3   6         28.76         29.73         0.63 o                         
   3   3   6       2023.70       2049.55        12.91 o                         
   4   3   6        277.24        291.84         2.30 o                         
   5   3   6          9.72          8.63         0.47 o                         
   6   3   6        591.66        561.14         4.13 o                         
   7   3   6        370.55        379.93         3.15 o                         
   8   3   6        151.41        146.14         1.73 o                         
   9   3   6          0.27          1.26         0.92 o                         
  10   3   6         40.07         36.23         1.40 o                         
  11   3   6         63.41         72.17         2.09 o                         
  12   3   6          1.08         -0.37         1.75 o                         
  13   3   6          3.52          2.36         2.54 o                         
  14   3   6         16.78         20.33         3.32 o                         
   0   4   6       9213.53       9245.18       132.96 o                         
   1   4   6       2661.50       2633.25        17.09 o                         
   2   4   6         36.87         39.54         0.81 o                         
   3   4   6       1146.90       1182.79         8.09 o                         
   4   4   6       3448.45       3269.81        21.23 o                         
   5   4   6       1808.52       1740.94        11.63 o                         
   6   4   6        126.58        146.64         1.74 o                         
   7   4   6       1410.60       1401.20         9.58 o                         
   8   4   6       3471.62       3473.12        22.55 o                         
   9   4   6        664.42        669.57         5.40 o                         
  10   4   6         40.31         40.36         1.27 o                         
  11   4   6        317.39        325.25         4.33 o                         
  12   4   6        882.63        882.27         8.02 o                         
  13   4   6        166.40        165.74         3.53 o                         
   1   5   6        101.53        101.10         1.10 o                         
   2   5   6         25.23         24.23         0.67 o                         
   3   5   6        490.44        514.30         4.02 o                         
   4   5   6        189.26        208.95         2.03 o                         
   5   5   6          6.79         15.41         0.89 o                         
   6   5   6          7.95          8.93         0.98 o                         
   7   5   6         23.85         32.97         1.06 o                         
   8   5   6         29.51         28.55         0.80 o                         
   9   5   6        149.05        139.32         2.14 o                         
  10   5   6          8.72         10.60         1.18 o                         
  11   5   6         38.56         35.99         1.77 o                         
  12   5   6        124.03        124.29         3.55 o                         
  13   5   6          0.31          0.84         2.41 o                         
   0   6   6       1050.07       1016.14         9.69 o                         
   1   6   6       1817.05       1803.56        12.81 o                         
   2   6   6       1888.55       1830.22        12.34 o                         
   3   6   6        673.59        614.11         4.49 o                         
   4   6   6        101.27         93.55         1.81 o                         
   5   6   6        951.42       1035.52         7.95 o                         
   6   6   6       2325.64       2366.83        17.82 o                         
   7   6   6       1172.92       1160.87         9.49 o                         
   8   6   6        173.36        182.59         2.53 o                         
   9   6   6        310.86        315.01         3.51 o                         
  10   6   6        477.78        474.09         4.81 o                         
  11   6   6        291.88        287.78         6.16 o                         
  12   6   6         98.90        104.21         3.44 o                         
   1   7   6        281.61        258.53         2.45 o                         
   2   7   6         26.06         24.66         0.72 o                         
   3   7   6        275.46        258.11         2.77 o                         
   4   7   6          3.95          4.69         0.64 o                         
   5   7   6        255.17        275.93         2.87 o                         
   6   7   6         13.36         16.61         1.13 o                         
   7   7   6         91.20        102.57         1.92 o                         
   8   7   6          8.69         11.34         1.42 o                         
   9   7   6        122.59        126.44         4.01 o                         
  10   7   6         64.42         60.14         3.02 o                         
  11   7   6          2.89          2.98         2.10 o                         
  12   7   6         18.32         16.83         2.09 o                         
   0   8   6       1493.27       1481.30        15.60 o                         
   1   8   6       1123.68       1114.86         9.11 o                         
   2   8   6        435.20        432.10         3.90 o                         
   3   8   6        577.22        579.38         4.77 o                         
   4   8   6        594.59        583.83         4.81 o                         
   5   8   6        432.63        447.80         4.17 o                         
   6   8   6        538.09        568.24         5.49 o                         
   7   8   6        560.98        564.98         5.68 o                         
   8   8   6        127.34        135.01         2.57 o                         
   9   8   6        208.16        204.63         3.57 o                         
  10   8   6        472.34        470.42        10.19 o                         
  11   8   6        171.07        165.22         5.40 o                         
   1   9   6        147.33        144.45         2.02 o                         
   2   9   6         15.73         16.77         0.92 o                         
   3   9   6        311.97        309.19         3.36 o                         
   4   9   6        140.28        136.84         1.94 o                         
   5   9   6          5.70          6.81         0.82 o                         
   6   9   6        194.10        179.36         2.71 o                         
   7   9   6        219.63        225.11         3.60 o                         
   8   9   6        168.03        167.31         4.30 o                         
   9   9   6          0.71          1.68         1.34 o                         
  10   9   6         37.51         38.50         2.40 o                         
   0  10   6       1653.47       1666.83        19.22 o                         
   1  10   6        122.50        122.24         1.98 o                         
   2  10   6         15.22         15.50         0.87 o                         
   3  10   6        658.84        662.28         6.34 o                         
   4  10   6       1444.40       1430.23        13.16 o                         
   5  10   6        535.03        524.47         6.00 o                         
   6  10   6         23.73         24.24         1.79 o                         
   7  10   6        372.16        361.52         6.88 o                         
   8  10   6        366.22        374.87         8.09 o                         
   9  10   6         62.29         63.68         2.64 o                         
   1  11   6         16.32         18.12         0.88 o                         
   2  11   6          0.00          0.19         0.64 o                         
   3  11   6          4.69          5.43         1.10 o                         
   4  11   6          5.76          4.14         1.06 o                         
   5  11   6         20.34         20.99         2.07 o                         
   6  11   6          1.09         -0.48         3.08 o                         
   7  11   6         25.67         24.29         4.26 o                         
   8  11   6          0.66          1.19         0.91 o                         
   0  12   6         11.18         12.89         1.60 o                         
   1  12   6        360.85        354.94         4.22 o                         
   2  12   6        625.57        649.03         7.66 o                         
   3  12   6        252.62        256.24         4.00 o                         
   4  12   6          0.22         -0.06         0.90 o                         
   5  12   6          0.10          0.18         1.25 o                         
   6  12   6        516.60        525.62        10.30 o                         
   1  13   6          9.06          9.31         1.46 o                         
   2  13   6          9.43          8.76         1.30 o                         
   1   1   7       2119.27       2160.67        15.58 o                         
   2   1   7       1678.50       1628.04        10.74 o                         
   3   1   7        909.19       1066.10         7.71 o                         
   4   1   7          1.34          2.22         0.61 o                         
   5   1   7        548.33        581.86         4.39 o                         
   6   1   7         47.22         36.92         0.88 o                         
   7   1   7         44.10         54.55         1.09 o                         
   8   1   7        406.29        382.43         3.19 o                         
   9   1   7          0.14          0.51         0.87 o                         
  10   1   7         11.11         10.68         1.17 o                         
  11   1   7        121.50        120.89         2.85 o                         
  12   1   7          1.50          1.14         1.55 o                         
  13   1   7        115.48        108.20         3.07 o                         
  14   1   7         83.59         91.97         3.91 o                         
   0   2   7       2881.22       3025.16        34.71 o                         
   1   2   7         41.84         44.50         0.86 o                         
   2   2   7        438.86        408.20         3.01 o                         
   3   2   7         10.55          5.85         0.47 o                         
   4   2   7        741.80        726.14         5.34 o                         
   5   2   7        230.24        227.78         2.07 o                         
   6   2   7        551.50        528.67         4.11 o                         
   7   2   7        199.67        168.77         1.76 o                         
   8   2   7        281.12        270.75         2.47 o                         
   9   2   7         57.73         55.10         1.30 o                         
  10   2   7         25.68         27.20         1.43 o                         
  11   2   7          2.81          1.49         1.33 o                         
  12   2   7        186.72        187.97         3.49 o                         
  13   2   7         74.00         76.38         3.58 o                         
  14   2   7         31.49         33.38         8.54 o                         
   1   3   7          6.73         18.16         0.45 o                         
   2   3   7          6.78         20.61         0.76 o                         
   3   3   7        557.69        691.45         4.88 o                         
   4   3   7        699.99        760.91         5.44 o                         
   5   3   7        159.12        161.40         1.58 o                         
   6   3   7        116.60        108.04         1.47 o                         
   7   3   7       1570.02       1497.55        10.27 o                         
   8   3   7        262.31        269.14         2.68 o                         
   9   3   7        319.67        318.03         3.22 o                         
  10   3   7        259.59        270.43         3.66 o                         
  11   3   7          2.45          2.15         1.51 o                         
  12   3   7         47.09         47.11         2.46 o                         
  13   3   7          6.31          7.68         2.29 o                         
   0   4   7       1476.90       1404.34        17.54 o                         
   1   4   7         34.13         34.49         0.64 o                         
   2   4   7       1278.05       1241.84         8.25 o                         
   3   4   7        303.14        315.28         2.54 o                         
   4   4   7        329.24        348.71         2.89 o                         
   5   4   7        212.64        251.88         2.27 o                         
   6   4   7       2649.91       2633.73        17.83 o                         
   7   4   7          1.08          1.61         0.61 o                         
   8   4   7        384.13        386.03         3.95 o                         
   9   4   7         63.52         63.60         1.55 o                         
  10   4   7        141.35        142.14         2.93 o                         
  11   4   7         74.08         78.74         2.15 o                         
  12   4   7        108.75        113.92         5.01 o                         
  13   4   7         27.35         30.52         2.83 o                         
   1   5   7       3618.17       3607.48        23.34 o                         
   2   5   7       1450.42       1441.37         9.34 o                         
   3   5   7        180.80        207.37         1.79 o                         
   4   5   7        879.66        947.11         6.65 o                         
   5   5   7         51.31         64.21         1.01 o                         
   6   5   7         92.00         79.89         1.18 o                         
   7   5   7          0.57          2.38         0.66 o                         
   8   5   7          9.12         10.04         1.03 o                         
   9   5   7         12.63         10.36         1.54 o                         
  10   5   7          2.50          2.77         0.99 o                         
  11   5   7          0.25          1.23         1.81 o                         
  12   5   7         22.92         21.38         1.65 o                         
  13   5   7          0.36          2.26         1.83 o                         
   0   6   7       8499.63       8493.59       105.44 o                         
   1   6   7        600.48        578.75         4.45 o                         
   2   6   7       1193.86       1210.87         8.69 o                         
   3   6   7       1128.06       1104.00         7.89 o                         
   4   6   7       1089.28       1068.74         7.66 o                         
   5   6   7        242.93        219.96         2.38 o                         
   6   6   7        947.83        925.98         7.49 o                         
   7   6   7          0.48          0.18         1.00 o                         
   8   6   7       1985.93       2000.39        15.29 o                         
   9   6   7        181.99        182.01         2.91 o                         
  10   6   7        266.54        262.19         4.03 o                         
  11   6   7        181.94        183.67         3.92 o                         
  12   6   7        319.40        328.19         7.49 o                         
   1   7   7       1040.29       1017.72         7.62 o                         
   2   7   7        483.94        487.17         3.98 o                         
   3   7   7        112.05        113.52         1.28 o                         
   4   7   7        123.80        137.13         2.11 o                         
   5   7   7        277.04        295.41         2.98 o                         
   6   7   7         25.13         24.95         1.00 o                         
   7   7   7          2.26          2.57         0.87 o                         
   8   7   7         30.75         29.19         1.25 o                         
   9   7   7          0.01          1.02         1.56 o                         
  10   7   7         12.22         12.47         1.20 o                         
  11   7   7         71.72         73.30         4.17 o                         
  12   7   7          1.40          1.63         1.62 o                         
   0   8   7        746.93        744.24         8.86 o                         
   1   8   7          3.13          4.76         0.54 o                         
   2   8   7       1874.42       1876.14        13.72 o                         
   3   8   7        184.87        172.44         1.99 o                         
   4   8   7        446.70        456.93         3.98 o                         
   5   8   7          8.87         13.25         0.74 o                         
   6   8   7       2003.11       2018.08        16.68 o                         
   7   8   7          0.11          0.18         1.43 o                         
   8   8   7        144.08        139.56         2.82 o                         
   9   8   7          2.90          2.37         1.01 o                         
  10   8   7        251.24        256.00         9.03 o                         
  11   8   7        100.07        105.83         3.29 o                         
   1   9   7          2.08          2.25         0.60 o                         
   2   9   7          0.07          0.05         0.72 o                         
   3   9   7         71.85         72.06         1.48 o                         
   4   9   7        103.00         99.07         1.67 o                         
   5   9   7          0.85          1.26         1.12 o                         
   6   9   7         25.88         23.79         1.52 o                         
   7   9   7         68.01         63.99         1.62 o                         
   8   9   7          0.59          0.83         1.69 o                         
   9   9   7          0.30          0.16         2.58 o                         
  10   9   7          9.30          9.24         1.43 o                         
   0  10   7       1766.82       1746.26        21.51 o                         
   1  10   7         99.38        102.11         1.75 o                         
   2  10   7        211.61        204.19         2.74 o                         
   3  10   7          7.12          6.35         0.78 o                         
   4  10   7        969.18        948.64         8.46 o                         
   5  10   7         13.37         11.97         1.37 o                         
   6  10   7        222.30        226.46         3.80 o                         
   7  10   7        108.91        117.87         4.29 o                         
   8  10   7        616.66        651.31        11.01 o                         
   9  10   7         13.82         10.20         1.73 o                         
   1  11   7          0.17         -0.04         0.71 o                         
   2  11   7         13.41         12.55         1.03 o                         
   3  11   7         36.16         41.44         1.93 o                         
   4  11   7         42.06         38.58         1.84 o                         
   5  11   7         73.62         76.40         4.28 o                         
   6  11   7         28.94         28.66         1.47 o                         
   7  11   7          9.87         10.31         1.74 o                         
   0  12   7          9.25          9.69         1.78 o                         
   1  12   7         34.23         37.56         2.48 o                         
   2  12   7        497.69        490.92         6.12 o                         
   3  12   7          4.33          3.37         1.41 o                         
   4  12   7         22.99         21.83         1.38 o                         
   5  12   7         26.36         24.85         2.01 o                         
   1  13   7         80.28         78.05         2.46 o                         
   2  13   7         43.59         41.28         1.39 o                         
   0   0   8      13557.55      13064.77       327.87 o                         
   1   0   8        201.80        187.95         3.00 o                         
   2   0   8        485.37        431.13         4.45 o                         
   3   0   8         21.11         28.39         0.89 o                         
   4   0   8      15387.72      15504.21       276.72 o                         
   5   0   8          0.01          3.41         0.84 o                         
   6   0   8         15.80         21.27         1.48 o                         
   7   0   8         71.85         73.64         1.62 o                         
   8   0   8       3731.26       3700.81        35.36 o                         
   9   0   8         37.95         32.38         1.62 o                         
  10   0   8        382.68        391.58         5.08 o                         
  11   0   8         91.66         90.02         3.14 o                         
  12   0   8       2477.77       2477.72        36.25 o                         
  13   0   8         12.67         14.64         3.47 o                         
  14   0   8        105.58        105.52         5.78 o                         
   1   1   8         62.40         83.79         1.01 o                         
   2   1   8          6.90         10.45         0.46 o                         
   3   1   8         85.77        119.25         1.60 o                         
   4   1   8        767.91        783.52         5.60 o                         
   5   1   8         25.90         24.75         1.14 o                         
   6   1   8        937.47        961.45         6.77 o                         
   7   1   8         94.43         98.72         1.45 o                         
   8   1   8         30.36         35.07         0.99 o                         
   9   1   8        171.11        162.00         2.00 o                         
  10   1   8        348.53        327.19         4.39 o                         
  11   1   8        130.36        131.16         2.50 o                         
  12   1   8         54.87         54.66         2.63 o                         
  13   1   8          4.62          2.71         2.31 o                         
  14   1   8         12.02         10.50         2.16 o                         
   0   2   8          3.15          6.36         0.65 o                         
   1   2   8        309.33        300.72         2.29 o                         
   2   2   8      10948.48      10838.09       138.15 o                         
   3   2   8          0.12          3.13         0.54 o                         
   4   2   8       2316.07       2339.62        15.73 o                         
   5   2   8       1241.29       1239.65         8.45 o                         
   6   2   8       6214.53       6088.32        46.40 o                         
   7   2   8        286.83        272.45         2.80 o                         
   8   2   8        276.08        271.73         2.81 o                         
   9   2   8        102.24         96.35         1.58 o                         
  10   2   8       2025.01       2054.54        15.45 o                         
  11   2   8         61.51         64.03         2.10 o                         
  12   2   8        164.21        164.13         2.70 o                         
  13   2   8         42.87         41.10         2.74 o                         
   1   3   8        537.77        547.46         3.93 o                         
   2   3   8         69.50         68.47         0.94 o                         
   3   3   8       2807.63       2898.94        18.80 o                         
   4   3   8        283.47        257.20         2.22 o                         
   5   3   8       1247.63       1230.89         8.25 o                         
   6   3   8         22.50         22.51         0.86 o                         
   7   3   8         67.05         76.99         1.35 o                         
   8   3   8          3.57          3.71         0.79 o                         
   9   3   8         57.01         66.61         1.56 o                         
  10   3   8          3.82          4.63         1.30 o                         
  11   3   8         15.25         15.92         1.87 o                         
  12   3   8          9.21         11.02         1.43 o                         
  13   3   8         44.88         41.95         2.46 o                         
   0   4   8      12721.26      12614.39       221.28 o                         
   1   4   8          7.29          8.35         0.45 o                         
   2   4   8       1200.59       1214.00         8.08 o                         
   3   4   8         69.93         71.44         1.11 o                         
   4   4   8       3218.90       3176.61        20.66 o                         
   5   4   8         12.75         20.17         0.62 o                         
   6   4   8        238.22        230.83         2.20 o                         
   7   4   8         44.12         30.63         0.87 o                         
   8   4   8       4474.34       4448.34        29.08 o                         
   9   4   8         23.55         22.68         1.29 o                         
  10   4   8        605.62        617.81         5.89 o                         
  11   4   8        129.37        123.34         2.44 o                         
  12   4   8        498.40        496.94         7.14 o                         
  13   4   8         39.38         41.89         3.75 o                         
   1   5   8       1274.03       1224.57         8.29 o                         
   2   5   8        548.85        549.24         4.03 o                         
   3   5   8       1413.02       1353.82         8.97 o                         
   4   5   8         59.60         51.13         0.90 o                         
   5   5   8        189.80        171.68         1.91 o                         
   6   5   8        171.40        176.42         1.90 o                         
   7   5   8        202.67        192.60         2.09 o                         
   8   5   8        313.62        312.35         3.78 o                         
   9   5   8        634.25        629.42         6.19 o                         
  10   5   8        161.26        164.01         2.43 o                         
  11   5   8        448.92        442.42         5.58 o                         
  12   5   8          4.04          1.77         2.96 o                         
  13   5   8         10.39         12.24         1.72 o                         
   0   6   8       1110.80       1113.24        11.37 o                         
   1   6   8          3.13          1.94         0.41 o                         
   2   6   8       3613.55       3511.97        21.98 o                         
   3   6   8         59.71         54.52         1.14 o                         
   4   6   8       1150.61       1089.97         8.16 o                         
   5   6   8          7.39          8.71         0.92 o                         
   6   6   8       1515.40       1600.49        12.13 o                         
   7   6   8         45.74         47.30         1.40 o                         
   8   6   8        818.77        811.78         7.08 o                         
   9   6   8         72.78         65.85         2.29 o                         
  10   6   8       1166.84       1187.45        11.51 o                         
  11   6   8          2.79          4.57         1.65 o                         
  12   6   8        161.99        158.29         3.71 o                         
   1   7   8        246.98        254.86         2.40 o                         
   2   7   8       1071.39       1041.03         7.74 o                         
   3   7   8       1339.32       1332.98         9.18 o                         
   4   7   8        149.86        123.68         1.48 o                         
   5   7   8        991.64       1010.81         7.99 o                         
   6   7   8          5.01          4.79         0.65 o                         
   7   7   8        319.73        335.29         3.81 o                         
   8   7   8         12.11         16.92         0.98 o                         
   9   7   8        525.39        532.54         6.65 o                         
  10   7   8          6.62          8.27         1.44 o                         
  11   7   8        188.54        192.56         4.75 o                         
   0   8   8         59.80         58.93         2.05 o                         
   1   8   8         32.84         33.45         0.93 o                         
   2   8   8       1629.00       1618.15        11.86 o                         
   3   8   8         98.05         91.85         1.49 o                         
   4   8   8       2439.54       2393.80        17.47 o                         
   5   8   8          5.08          4.42         1.03 o                         
   6   8   8       1159.23       1187.15        10.73 o                         
   7   8   8         71.59         73.81         2.13 o                         
   8   8   8         98.26         95.83         2.62 o                         
   9   8   8         35.92         33.22         1.73 o                         
  10   8   8        492.30        493.58        12.77 o                         
  11   8   8          2.58          1.62         1.64 o                         
   1   9   8       1037.49       1016.97         8.53 o                         
   2   9   8        391.84        395.45         3.70 o                         
   3   9   8       1109.25       1096.96         8.76 o                         
   4   9   8        169.90        167.29         2.16 o                         
   5   9   8        434.89        429.70         5.28 o                         
   6   9   8         21.18         21.34         1.00 o                         
   7   9   8        196.16        186.56         3.07 o                         
   8   9   8         66.93         67.46         2.68 o                         
   9   9   8        101.47        101.24         3.24 o                         
  10   9   8          3.98          2.47         1.36 o                         
   0  10   8       1465.90       1462.36        18.04 o                         
   1  10   8         12.51         12.02         1.01 o                         
   2  10   8        322.96        325.22         3.39 o                         
   3  10   8         10.99          9.96         0.86 o                         
   4  10   8       1083.20       1068.55         9.57 o                         
   5  10   8         59.19         56.74         1.98 o                         
   6  10   8        149.06        151.94         2.58 o                         
   7  10   8         18.56         20.80         2.49 o                         
   8  10   8        431.10        432.49         7.86 o                         
   9  10   8          0.38          0.98         1.27 o                         
   1  11   8         75.49         75.43         1.67 o                         
   2  11   8         12.41         14.44         1.77 o                         
   3  11   8         96.49        101.92         1.96 o                         
   4  11   8         99.98         95.81         2.25 o                         
   5  11   8        118.12        119.48         3.29 o                         
   6  11   8        149.25        151.34         3.01 o                         
   7  11   8         92.51         91.23         5.24 o                         
   0  12   8        178.37        179.57         7.74 o                         
   1  12   8          6.32          8.08         0.99 o                         
   2  12   8        803.79        801.87        12.82 o                         
   3  12   8         10.72         10.25         0.85 o                         
   4  12   8          3.18          2.20         1.13 o                         
   5  12   8          0.17          0.07         1.49 o                         
   1   1   9        772.31        704.59         4.99 o                         
   2   1   9        262.07        292.40         2.37 o                         
   3   1   9       6192.46       6174.49        56.03 o                         
   4   1   9          1.24          2.11         0.53 o                         
   5   1   9       4224.86       4105.92        26.90 o                         
   6   1   9          0.79          2.20         0.54 o                         
   7   1   9       1164.52       1140.27         7.88 o                         
   8   1   9          2.81          2.07         0.62 o                         
   9   1   9       1107.07       1100.49         8.49 o                         
  10   1   9          0.37          0.32         1.42 o                         
  11   1   9        586.53        592.40         5.48 o                         
  12   1   9          2.58          1.74         1.66 o                         
  13   1   9         89.86         87.38         4.92 o                         
   0   2   9        320.04        377.59         4.14 o                         
   1   2   9        321.98        316.03         2.49 o                         
   2   2   9        265.34        288.82         2.29 o                         
   3   2   9        373.02        404.25         3.20 o                         
   4   2   9         52.62         42.30         0.90 o                         
   5   2   9        213.89        215.05         2.09 o                         
   6   2   9         90.29         86.99         1.43 o                         
   7   2   9        145.50        126.43         1.66 o                         
   8   2   9        226.57        215.60         2.36 o                         
   9   2   9          9.02          6.49         0.87 o                         
  10   2   9          0.07          3.22         1.19 o                         
  11   2   9          0.01          0.20         1.48 o                         
  12   2   9         14.62         15.55         1.88 o                         
  13   2   9          0.68         -1.38         2.21 o                         
   1   3   9       5357.96       5526.15        48.36 o                         
   2   3   9          4.55          4.41         0.51 o                         
   3   3   9       3132.94       3056.83        19.71 o                         
   4   3   9        282.64        279.54         2.41 o                         
   5   3   9        407.72        450.62         3.54 o                         
   6   3   9        122.43         97.83         1.43 o                         
   7   3   9        106.39        110.25         1.53 o                         
   8   3   9          4.08          6.55         0.98 o                         
   9   3   9        722.53        734.21         5.88 o                         
  10   3   9         63.21         61.68         1.61 o                         
  11   3   9        571.98        573.14         5.49 o                         
  12   3   9        159.26        160.85         4.41 o                         
  13   3   9        170.02        168.03         5.11 o                         
   0   4   9        771.12        845.62         8.15 o                         
   1   4   9         79.42         90.42         1.24 o                         
   2   4   9       2082.49       2115.20        13.35 o                         
   3   4   9         25.52         19.66         0.81 o                         
   4   4   9        124.37        111.91         1.35 o                         
   5   4   9         80.41         76.37         1.31 o                         
   6   4   9          2.06          1.44         0.45 o                         
   7   4   9         40.59         31.36         0.94 o                         
   8   4   9         50.60         59.65         1.57 o                         
   9   4   9         95.87         90.50         2.22 o                         
  10   4   9         96.22         95.88         2.56 o                         
  11   4   9        133.85        137.95         2.81 o                         
  12   4   9         17.04         14.04         2.48 o                         
  13   4   9         93.65         97.65         3.61 o                         
   1   5   9         34.32         33.63         0.74 o                         
   2   5   9        256.04        265.94         2.27 o                         
   3   5   9        636.10        668.48         4.95 o                         
   4   5   9         16.93         29.88         1.07 o                         
   5   5   9       1104.05       1021.16         7.73 o                         
   6   5   9          0.47          2.59         0.64 o                         
   7   5   9        960.46        980.53         7.54 o                         
   8   5   9         46.73         48.93         1.39 o                         
   9   5   9        332.41        352.69         4.64 o                         
  10   5   9         92.95         94.18         2.26 o                         
  11   5   9         26.32         30.30         2.14 o                         
  12   5   9         13.97         11.50         2.19 o                         
   0   6   9        432.03        420.63         4.74 o                         
   1   6   9         19.18         20.99         0.72 o                         
   2   6   9        201.77        200.66         1.95 o                         
   3   6   9          5.07          3.87         0.54 o                         
   4   6   9        743.92        762.41         5.87 o                         
   5   6   9        384.11        392.15         3.59 o                         
   6   6   9          1.22          2.59         0.73 o                         
   7   6   9         19.93         13.47         0.94 o                         
   8   6   9        249.17        250.01         3.33 o                         
   9   6   9         31.39         33.04         1.38 o                         
  10   6   9         83.35         88.82         2.36 o                         
  11   6   9         44.11         47.71         2.40 o                         
  12   6   9        160.34        165.52         4.11 o                         
   1   7   9        282.39        294.80         2.86 o                         
   2   7   9        216.94        203.50         2.00 o                         
   3   7   9         17.90         18.92         0.84 o                         
   4   7   9         20.33         19.10         0.72 o                         
   5   7   9          0.96         -0.09         0.75 o                         
   6   7   9          0.76          1.53         1.10 o                         
   7   7   9          5.82          6.25         1.42 o                         
   8   7   9         52.61         55.87         1.65 o                         
   9   7   9          1.96          1.76         1.25 o                         
  10   7   9        110.53        102.75         2.72 o                         
  11   7   9          5.48          4.76         2.39 o                         
   0   8   9        217.63        216.08         3.45 o                         
   1   8   9         73.44         75.44         1.20 o                         
   2   8   9       1082.97       1067.86         8.23 o                         
   3   8   9         11.56         15.37         0.89 o                         
   4   8   9          1.38          3.97         0.69 o                         
   5   8   9         26.18         29.74         1.17 o                         
   6   8   9         91.20         89.52         2.65 o                         
   7   8   9         11.99          9.31         1.06 o                         
   8   8   9         12.16         13.56         1.40 o                         
   9   8   9          0.05          1.27         1.04 o                         
  10   8   9        123.67        123.85         3.79 o                         
   1   9   9         51.72         56.60         1.25 o                         
   2   9   9         12.27         13.57         0.90 o                         
   3   9   9        118.25        126.68         2.32 o                         
   4   9   9         56.52         58.93         1.49 o                         
   5   9   9         20.71         20.14         1.34 o                         
   6   9   9          7.89          7.42         0.86 o                         
   7   9   9          2.49          2.46         0.97 o                         
   8   9   9         13.19         11.55         2.87 o                         
   9   9   9        119.32        127.46         4.45 o                         
   0  10   9         60.26         58.19         2.10 o                         
   1  10   9          0.17          1.58         0.68 o                         
   2  10   9         90.88         96.18         1.91 o                         
   3  10   9          3.88          2.31         0.75 o                         
   4  10   9        265.47        270.22         4.67 o                         
   5  10   9        169.61        175.21         3.12 o                         
   6  10   9          1.35          0.69         1.62 o                         
   7  10   9         29.62         32.28         4.06 o                         
   8  10   9        109.61        107.40         3.75 o                         
   1  11   9        155.44        161.58         2.45 o                         
   2  11   9         31.94         33.22         1.46 o                         
   3  11   9        549.42        559.53         7.34 o                         
   4  11   9          6.92          6.48         2.16 o                         
   5  11   9        179.58        183.54         7.91 o                         
   6  11   9          0.74         -0.32         2.69 o                         
   7  11   9          4.84          6.09         2.02 o                         
   0  12   9         58.55         62.36         6.29 o                         
   1  12   9          0.00         -0.04         1.45 o                         
   2  12   9         98.15        100.43         3.99 o                         
   3  12   9         48.36         47.90         1.81 o                         
   4  12   9         82.40         81.37         4.18 o                         
   0   0  10        187.32        179.82         3.42 o                         
   1   0  10        634.76        543.07         6.20 o                         
   2   0  10       2658.81       2534.42        23.19 o                         
   3   0  10       1662.25       1664.17        15.80 o                         
   4   0  10       4813.62       4769.52        52.27 o                         
   5   0  10       6222.16       6205.54        73.87 o                         
   6   0  10       2592.61       2553.32        22.29 o                         
   7   0  10        208.12        196.41         3.16 o                         
   8   0  10        106.79        104.83         2.59 o                         
   9   0  10        996.62       1007.10        11.17 o                         
  10   0  10        669.46        655.46         8.05 o                         
  11   0  10        617.76        601.58         9.41 o                         
  12   0  10         80.51         79.47         3.50 o                         
  13   0  10        325.53        328.93        11.53 o                         
   1   1  10        157.47        170.03         1.58 o                         
   2   1  10        458.26        446.33         3.34 o                         
   3   1  10       1403.86       1507.48        10.07 o                         
   4   1  10          1.95          4.19         0.58 o                         
   5   1  10       1521.53       1471.46        10.17 o                         
   6   1  10        226.48        227.41         2.30 o                         
   7   1  10        253.40        231.61         2.64 o                         
   8   1  10         23.29         22.17         1.11 o                         
   9   1  10         25.23         23.96         1.08 o                         
  10   1  10         30.15         29.15         1.60 o                         
  11   1  10         17.34         18.25         2.12 o                         
  12   1  10         34.66         29.00         2.90 o                         
  13   1  10          6.65          8.41         2.50 o                         
   0   2  10       7833.73       8152.63       102.54 o                         
   1   2  10        878.70        896.93         6.21 o                         
   2   2  10        896.90        879.40         6.10 o                         
   3   2  10       1513.47       1433.95         9.69 o                         
   4   2  10       1822.97       1816.92        12.14 o                         
   5   2  10       2626.99       2637.94        17.08 o                         
   6   2  10        105.59         90.61         1.31 o                         
   7   2  10        267.86        253.63         2.43 o                         
   8   2  10       1748.08       1778.62        12.88 o                         
   9   2  10        405.60        413.82         3.79 o                         
  10   2  10        701.55        690.15         5.83 o                         
  11   2  10        872.81        892.20         7.53 o                         
  12   2  10        307.28        303.25         4.39 o                         
  13   2  10          6.20          6.91         2.68 o                         
   1   3  10       1037.07       1001.39         6.93 o                         
   2   3  10        980.16        999.06         6.89 o                         
   3   3  10        663.70        659.82         5.02 o                         
   4   3  10         22.85         30.97         0.91 o                         
   5   3  10        408.54        403.04         3.31 o                         
   6   3  10        163.60        189.08         2.08 o                         
   7   3  10         39.19         41.00         1.24 o                         
   8   3  10        118.61        107.25         1.74 o                         
   9   3  10        294.71        293.95         4.31 o                         
  10   3  10        140.24        136.80         2.81 o                         
  11   3  10        368.71        364.65         4.76 o                         
  12   3  10          0.95          0.96         2.33 o                         
  13   3  10        288.46        273.22         9.48 o                         
   0   4  10       2091.14       2106.47        19.10 o                         
   1   4  10       2559.86       2542.45        15.71 o                         
   2   4  10       1693.54       1617.45        10.24 o                         
   3   4  10        261.57        241.14         2.16 o                         
   4   4  10        302.12        315.12         2.94 o                         
   5   4  10        920.90        907.53         7.09 o                         
   6   4  10       1964.39       1910.08        12.81 o                         
   7   4  10        260.36        270.42         3.41 o                         
   8   4  10        791.89        824.42         6.73 o                         
   9   4  10       1551.94       1546.94        13.17 o                         
  10   4  10        458.13        455.52         6.17 o                         
  11   4  10         92.86         87.42         2.65 o                         
  12   4  10         36.69         37.85         3.69 o                         
  13   4  10         98.01        102.54         3.40 o                         
   1   5  10       2843.42       2803.16        17.06 o                         
   2   5  10         61.72         59.77         0.97 o                         
   3   5  10       1039.48       1024.59         7.25 o                         
   4   5  10        164.27        176.02         1.93 o                         
   5   5  10        866.90        838.05         6.49 o                         
   6   5  10         19.93         24.89         0.97 o                         
   7   5  10       1511.52       1481.95        11.16 o                         
   8   5  10        196.08        196.26         2.53 o                         
   9   5  10        397.04        396.21         4.07 o                         
  10   5  10         12.34         10.62         1.29 o                         
  11   5  10        129.84        126.42         3.12 o                         
  12   5  10         15.48         13.86         2.39 o                         
   0   6  10       2615.83       2581.30        24.88 o                         
   1   6  10        709.34        718.04         5.52 o                         
   2   6  10        461.15        451.22         3.62 o                         
   3   6  10       1179.96       1122.76         7.94 o                         
   4   6  10        734.11        768.18         5.88 o                         
   5   6  10        285.25        295.62         2.84 o                         
   6   6  10        860.84        826.90         6.97 o                         
   7   6  10        733.02        733.31         6.70 o                         
   8   6  10        622.63        635.34         6.09 o                         
   9   6  10        200.15        195.71         2.72 o                         
  10   6  10        124.15        131.68         3.44 o                         
  11   6  10        317.64        318.30         4.98 o                         
  12   6  10        300.32        305.54        10.07 o                         
   1   7  10       2187.85       2135.31        15.11 o                         
   2   7  10        242.66        231.33         2.32 o                         
   3   7  10        793.46        817.51         6.38 o                         
   4   7  10          4.68          3.21         0.62 o                         
   5   7  10       1013.60       1036.96         8.34 o                         
   6   7  10          1.08          0.24         0.95 o                         
   7   7  10       1286.13       1316.69        11.18 o                         
   8   7  10          0.00         -0.97         1.32 o                         
   9   7  10        784.18        800.25         9.42 o                         
  10   7  10         36.01         34.99         3.13 o                         
  11   7  10         97.08        101.11         4.85 o                         
   0   8  10        584.42        554.02         7.12 o                         
   1   8  10         86.96         92.75         1.52 o                         
   2   8  10        719.50        721.74         6.44 o                         
   3   8  10       1472.60       1441.57        11.21 o                         
   4   8  10        415.02        442.02         4.18 o                         
   5   8  10        480.48        498.42         4.74 o                         
   6   8  10        602.12        568.88         6.79 o                         
   7   8  10        170.99        173.13         3.09 o                         
   8   8  10         97.87         94.32         3.16 o                         
   9   8  10         86.75         88.35         2.84 o                         
  10   8  10        175.19        167.15         5.15 o                         
   1   9  10        575.39        583.13         5.28 o                         
   2   9  10         89.83         98.55         1.88 o                         
   3   9  10       1062.55       1054.97        10.15 o                         
   4   9  10         23.50         22.78         1.69 o                         
   5   9  10        612.27        588.87         6.14 o                         
   6   9  10         33.81         35.95         1.60 o                         
   7   9  10        117.47        112.19         2.83 o                         
   8   9  10        148.16        145.02         5.54 o                         
   9   9  10         62.94         58.21         3.50 o                         
   0  10  10         20.80         18.29         1.21 o                         
   1  10  10        130.34        128.98         1.89 o                         
   2  10  10        396.85        384.39         4.37 o                         
   3  10  10        728.45        710.46         6.78 o                         
   4  10  10        414.24        415.94         4.77 o                         
   5  10  10         37.57         41.15         1.63 o                         
   6  10  10        552.33        540.50        10.09 o                         
   7  10  10        340.92        340.31        11.75 o                         
   8  10  10         56.16         55.19         2.79 o                         
   1  11  10        251.42        250.37         3.60 o                         
   2  11  10          6.93          6.38         1.25 o                         
   3  11  10        472.79        459.30         6.89 o                         
   4  11  10          2.84          2.69         0.85 o                         
   5  11  10        573.91        585.02        12.66 o                         
   6  11  10          8.83         10.11         2.92 o                         
   0  12  10        460.49        456.71         8.66 o                         
   1  12  10        224.82        223.61         4.11 o                         
   2  12  10        241.51        241.45         5.64 o                         
   3  12  10        120.61        119.91         2.79 o                         
   4  12  10         11.81         13.47         2.00 o                         
   1   1  11       3294.11       3211.17        20.72 o                         
   2   1  11        197.34        200.38         1.89 o                         
   3   1  11        168.96        157.38         1.67 o                         
   4   1  11         28.69         28.45         1.05 o                         
   5   1  11        889.87        852.92         6.17 o                         
   6   1  11          1.00          0.98         0.55 o                         
   7   1  11       1680.59       1662.00        11.36 o                         
   8   1  11         16.27         18.04         1.31 o                         
   9   1  11        254.70        263.99         2.85 o                         
  10   1  11         20.05         18.73         1.28 o                         
  11   1  11        153.73        152.32         2.55 o                         
  12   1  11          5.18          5.39         2.40 o                         
  13   1  11        354.72        353.74         7.92 o                         
   0   2  11        183.52        181.01         3.47 o                         
   1   2  11        432.75        434.26         3.41 o                         
   2   2  11         89.51         77.36         1.33 o                         
   3   2  11         72.17         68.93         1.17 o                         
   4   2  11          2.87          5.22         0.68 o                         
   5   2  11         32.25         27.64         0.82 o                         
   6   2  11        237.98        222.00         2.22 o                         
   7   2  11         21.57         21.76         1.35 o                         
   8   2  11        215.83        224.02         2.92 o                         
   9   2  11          1.50          0.62         1.04 o                         
  10   2  11        119.06        117.78         2.15 o                         
  11   2  11        157.86        152.95         2.70 o                         
  12   2  11         15.38         16.07         3.08 o                         
  13   2  11          5.85          4.22         6.24 o                         
   1   3  11       1932.83       1922.73        12.48 o                         
   2   3  11         19.06         13.29         0.64 o                         
   3   3  11        941.35        929.62         6.41 o                         
   4   3  11         13.90         23.47         0.73 o                         
   5   3  11       1266.00       1312.31         8.92 o                         
   6   3  11         38.68         43.79         1.18 o                         
   7   3  11        730.73        736.37         5.97 o                         
   8   3  11        121.79        127.90         1.93 o                         
   9   3  11         95.01         90.42         2.14 o                         
  10   3  11        148.74        150.85         2.52 o                         
  11   3  11         12.26         10.97         1.54 o                         
  12   3  11         97.51         93.77         4.22 o                         
  13   3  11         17.85         19.66         4.41 o                         
   0   4  11       2300.20       2363.64        21.05 o                         
   1   4  11          0.15          0.41         0.43 o                         
   2   4  11        742.91        704.22         4.90 o                         
   3   4  11          0.89          0.78         0.54 o                         
   4   4  11        595.94        571.20         4.53 o                         
   5   4  11        297.90        311.60         2.80 o                         
   6   4  11        183.40        215.59         2.70 o                         
   7   4  11        489.57        493.45         4.19 o                         
   8   4  11        206.45        205.43         2.59 o                         
   9   4  11        358.76        354.99         5.60 o                         
  10   4  11         23.82         20.58         1.79 o                         
  11   4  11        120.99        118.02         3.02 o                         
  12   4  11         37.02         36.46         2.07 o                         
   1   5  11        120.48        117.64         1.33 o                         
   2   5  11          3.47          5.01         0.48 o                         
   3   5  11         14.51         23.57         0.90 o                         
   4   5  11         78.92        106.10         1.53 o                         
   5   5  11          3.98          3.78         0.64 o                         
   6   5  11        114.61        114.74         1.93 o                         
   7   5  11         97.84         99.27         2.08 o                         
   8   5  11          1.86          0.23         1.45 o                         
   9   5  11        229.56        231.62         2.95 o                         
  10   5  11         59.74         56.76         1.99 o                         
  11   5  11        305.43        307.70         5.77 o                         
  12   5  11         24.62         18.90         4.47 o                         
   0   6  11          0.68          2.58         0.50 o                         
   1   6  11        502.47        491.03         3.89 o                         
   2   6  11        422.50        406.68         3.26 o                         
   3   6  11         11.47          9.55         0.58 o                         
   4   6  11        684.35        691.77         5.54 o                         
   5   6  11          3.66          3.85         0.91 o                         
   6   6  11       1051.25       1040.81         8.52 o                         
   7   6  11        160.11        156.14         2.41 o                         
   8   6  11        152.66        160.35         2.66 o                         
   9   6  11          2.08          3.17         1.82 o                         
  10   6  11        213.99        216.56         5.75 o                         
  11   6  11        113.78        108.52         5.05 o                         
   1   7  11        118.47        121.57         1.59 o                         
   2   7  11         83.59         90.90         1.50 o                         
   3   7  11        131.02        120.83         1.79 o                         
   4   7  11         20.81         23.40         1.16 o                         
   5   7  11         78.13         75.77         1.86 o                         
   6   7  11         13.47         10.71         1.15 o                         
   7   7  11          0.00          0.11         1.73 o                         
   8   7  11          0.21          0.33         1.49 o                         
   9   7  11         23.75         22.76         2.05 o                         
  10   7  11        130.75        128.26         5.43 o                         
  11   7  11         73.59         71.37         4.09 o                         
   0   8  11       2355.70       2376.93        23.49 o                         
   1   8  11          6.81          5.78         0.77 o                         
   2   8  11        692.98        710.22         6.04 o                         
   3   8  11        170.66        169.54         3.25 o                         
   4   8  11        394.44        397.55         3.79 o                         
   5   8  11         84.34         82.21         1.68 o                         
   6   8  11         53.94         47.12         1.80 o                         
   7   8  11        388.91        404.67         4.32 o                         
   8   8  11        355.38        345.86         7.45 o                         
   9   8  11         71.92         75.31         4.71 o                         
  10   8  11         99.15        102.67         3.78 o                         
   1   9  11        310.94        315.85         3.57 o                         
   2   9  11         59.70         65.11         1.56 o                         
   3   9  11         43.18         43.59         1.58 o                         
   4   9  11          7.00          9.93         0.81 o                         
   5   9  11         72.88         72.26         2.56 o                         
   6   9  11         11.44         12.79         1.73 o                         
   7   9  11         36.89         32.93         3.02 o                         
   8   9  11         15.87         18.19         1.80 o                         
   9   9  11          0.11          1.80         1.48 o                         
   0  10  11         19.36         18.78         1.31 o                         
   1  10  11        166.60        162.16         2.42 o                         
   2  10  11        330.30        322.69         4.15 o                         
   3  10  11         67.39         71.06         2.79 o                         
   4  10  11        182.53        182.14         3.04 o                         
   5  10  11          3.51          2.61         1.80 o                         
   6  10  11        454.09        482.07         9.43 o                         
   7  10  11         16.68         19.43         3.30 o                         
   8  10  11         63.13         62.54         2.76 o                         
   1  11  11        213.13        211.57         3.55 o                         
   2  11  11         22.70         26.89         1.35 o                         
   3  11  11          7.41          6.46         1.92 o                         
   4  11  11         40.07         40.34         2.21 o                         
   5  11  11        104.98        112.71         3.90 o                         
   6  11  11          2.23          1.52         1.32 o                         
   0  12  11        248.93        264.08         6.28 o                         
   1  12  11         56.21         54.70         2.41 o                         
   2  12  11         34.54         34.90         1.90 o                         
   3  12  11        119.04        116.05         2.97 o                         
   0   0  12       1054.72       1071.92        15.13 o                         
   1   0  12       4432.40       4338.01        40.22 o                         
   2   0  12       4699.28       4763.73        52.24 o                         
   3   0  12       1621.96       1647.97        16.51 o                         
   4   0  12       4470.84       4442.03        39.91 o                         
   5   0  12       3403.32       3315.14        31.14 o                         
   6   0  12       1846.21       1876.68        17.78 o                         
   7   0  12       1427.03       1464.52        14.18 o                         
   8   0  12       1161.49       1215.98        13.15 o                         
   9   0  12        417.74        428.32         6.73 o                         
  10   0  12       1123.85       1139.84        13.44 o                         
  11   0  12        880.56        854.49        14.26 o                         
  12   0  12         16.94         15.38         2.68 o                         
  13   0  12        828.57        869.93        20.56 o                         
   1   1  12        425.17        442.94         3.47 o                         
   2   1  12         24.42         25.76         0.83 o                         
   3   1  12        128.46        130.84         1.53 o                         
   4   1  12        726.55        696.59         5.18 o                         
   5   1  12         22.68         25.09         0.81 o                         
   6   1  12        354.69        334.15         2.96 o                         
   7   1  12        152.02        140.30         2.02 o                         
   8   1  12         83.45         82.71         1.54 o                         
   9   1  12          4.03          2.74         1.40 o                         
  10   1  12          0.53          1.19         1.49 o                         
  11   1  12        158.92        157.16         2.71 o                         
  12   1  12         27.31         27.78         4.28 o                         
  13   1  12         23.44         24.04         2.70 o                         
   0   2  12       1041.93       1067.50        10.67 o                         
   1   2  12       3153.19       3096.65        19.63 o                         
   2   2  12       1821.43       1765.56        12.08 o                         
   3   2  12       1493.60       1466.92         9.94 o                         
   4   2  12       2210.22       2158.70        14.77 o                         
   5   2  12       2696.86       2627.57        17.36 o                         
   6   2  12        170.16        173.00         1.99 o                         
   7   2  12       2503.41       2497.43        16.44 o                         
   8   2  12        373.38        377.23         3.65 o                         
   9   2  12        419.76        418.48         5.45 o                         
  10   2  12        597.95        600.20         5.84 o                         
  11   2  12        524.96        527.85         6.58 o                         
  12   2  12        486.45        483.19         9.83 o                         
  13   2  12        496.61        523.63        12.51 o                         
   1   3  12         45.02         46.92         1.07 o                         
   2   3  12        340.47        364.41         2.94 o                         
   3   3  12        182.76        157.64         2.03 o                         
   4   3  12         19.30         21.65         0.85 o                         
   5   3  12        742.82        688.97         5.68 o                         
   6   3  12          0.67         -0.15         0.67 o                         
   7   3  12         67.05         53.50         1.31 o                         
   8   3  12        179.38        173.56         2.24 o                         
   9   3  12          9.35         12.25         1.42 o                         
  10   3  12          4.04          3.81         1.13 o                         
  11   3  12          2.77          3.51         1.79 o                         
  12   3  12         29.91         32.10         3.55 o                         
   0   4  12        903.87        925.83         9.01 o                         
   1   4  12       4782.41       4639.07        27.86 o                         
   2   4  12       1535.20       1523.08         9.89 o                         
   3   4  12        547.56        606.34         4.63 o                         
   4   4  12        873.91        853.13         6.60 o                         
   5   4  12        793.06        729.97         5.56 o                         
   6   4  12        721.82        726.89         5.47 o                         
   7   4  12       2204.32       2240.46        15.63 o                         
   8   4  12        372.97        359.33         3.65 o                         
   9   4  12       1326.56       1344.39        10.35 o                         
  10   4  12        232.76        231.59         4.50 o                         
  11   4  12        172.34        175.24         3.81 o                         
  12   4  12         16.47         17.54         2.74 o                         
   1   5  12        830.06        786.16         5.60 o                         
   2   5  12         10.45          8.42         0.55 o                         
   3   5  12         35.68         27.01         0.83 o                         
   4   5  12        190.75        178.27         2.74 o                         
   5   5  12          0.26          1.15         0.73 o                         
   6   5  12         40.14         37.23         1.15 o                         
   7   5  12        505.02        543.25         5.04 o                         
   8   5  12          1.57          0.95         1.72 o                         
   9   5  12        187.24        192.28         3.25 o                         
  10   5  12          5.19          4.53         1.82 o                         
  11   5  12          0.51          0.40         1.75 o                         
  12   5  12         57.35         56.04         2.68 o                         
   0   6  12         69.79         77.85         2.15 o                         
   1   6  12       1967.67       1937.38        12.81 o                         
   2   6  12         52.24         55.89         1.12 o                         
   3   6  12       1252.52       1295.17         9.22 o                         
   4   6  12        320.56        330.10         3.82 o                         
   5   6  12        701.70        682.26         5.58 o                         
   6   6  12        209.73        207.67         2.60 o                         
   7   6  12       1086.71       1106.70         9.53 o                         
   8   6  12        168.58        169.76         2.61 o                         
   9   6  12        750.22        761.98         8.04 o                         
  10   6  12         13.99         20.49         2.53 o                         
  11   6  12        257.84        263.57         5.26 o                         
   1   7  12        605.39        613.91         5.04 o                         
   2   7  12         20.76         19.34         0.86 o                         
   3   7  12         23.90         24.33         1.12 o                         
   4   7  12         82.24         84.85         1.78 o                         
   5   7  12         19.96         15.84         0.92 o                         
   6   7  12        209.49        207.01         2.96 o                         
   7   7  12         79.00         66.94         2.26 o                         
   8   7  12         17.66         15.88         1.43 o                         
   9   7  12         36.44         34.80         2.99 o                         
  10   7  12         84.68         78.76         2.71 o                         
   0   8  12         22.42         21.72         1.48 o                         
   1   8  12        298.57        299.82         3.65 o                         
   2   8  12          1.80          1.46         0.85 o                         
   3   8  12       1733.59       1753.59        13.36 o                         
   4   8  12        102.99         94.56         1.89 o                         
   5   8  12       1207.19       1150.77        12.12 o                         
   6   8  12         66.99         66.11         3.37 o                         
   7   8  12        260.76        251.37         4.31 o                         
   8   8  12         69.13         71.77         2.33 o                         
   9   8  12        262.44        263.37         7.47 o                         
  10   8  12          1.09          2.26         3.88 o                         
   1   9  12         20.25         22.51         1.31 o                         
   2   9  12         82.12         85.52         1.78 o                         
   3   9  12        184.79        186.47         2.36 o                         
   4   9  12          0.31         -0.15         1.00 o                         
   5   9  12        283.11        285.43         4.02 o                         
   6   9  12          3.99          4.03         2.90 o                         
   7   9  12         39.73         43.52         4.10 o                         
   8   9  12         28.44         30.26         1.85 o                         
   0  10  12         17.63         18.08         2.97 o                         
   1  10  12        409.75        400.23         6.39 o                         
   2  10  12        140.04        137.94         2.37 o                         
   3  10  12        724.07        709.56         7.99 o                         
   4  10  12         50.74         53.70         2.26 o                         
   5  10  12        325.60        340.12         8.29 o                         
   6  10  12          2.92          2.58         3.54 o                         
   7  10  12        161.91        171.31         6.30 o                         
   1  11  12         30.38         31.42         1.31 o                         
   2  11  12         34.14         34.16         1.96 o                         
   3  11  12         42.91         36.28         3.18 o                         
   4  11  12        152.59        153.37         4.04 o                         
   5  11  12          6.52          7.28         2.52 o                         
   0  12  12        122.64        121.67         6.62 o                         
   1  12  12        308.00        310.32         6.35 o                         
   2  12  12        323.36        334.86         5.39 o                         
   1   1  13        290.59        288.71         2.62 o                         
   2   1  13          0.80          1.30         0.66 o                         
   3   1  13        124.08        116.16         1.44 o                         
   4   1  13         49.50         38.21         0.98 o                         
   5   1  13          0.45          1.98         0.69 o                         
   6   1  13          0.68          0.58         0.62 o                         
   7   1  13        243.46        243.09         2.78 o                         
   8   1  13         10.79         12.68         1.03 o                         
   9   1  13         50.12         49.46         1.34 o                         
  10   1  13        151.38        152.82         2.92 o                         
  11   1  13          3.90          3.40         2.09 o                         
  12   1  13         59.93         62.83         2.57 o                         
   0   2  13        366.07        380.32         4.58 o                         
   1   2  13        105.98        116.18         1.63 o                         
   2   2  13         75.83         62.34         1.39 o                         
   3   2  13        320.27        305.78         2.70 o                         
   4   2  13         26.19         17.99         0.89 o                         
   5   2  13        111.54        113.23         1.58 o                         
   6   2  13        329.84        333.49         3.32 o                         
   7   2  13         36.61         38.71         1.49 o                         
   8   2  13        850.48        862.26         7.02 o                         
   9   2  13         23.19         24.60         1.58 o                         
  10   2  13        145.91        150.95         3.31 o                         
  11   2  13          0.91          0.55         2.76 o                         
  12   2  13          1.48         -0.62         2.96 o                         
   1   3  13        391.07        392.84         3.27 o                         
   2   3  13        250.30        239.07         2.14 o                         
   3   3  13        201.63        193.10         2.07 o                         
   4   3  13        166.17        153.22         1.84 o                         
   5   3  13        228.86        242.45         2.81 o                         
   6   3  13        552.57        570.66         4.70 o                         
   7   3  13         17.02         20.74         0.89 o                         
   8   3  13         12.46         11.73         1.31 o                         
   9   3  13         80.00         76.64         1.90 o                         
  10   3  13          0.33         -0.76         1.07 o                         
  11   3  13         10.10         10.40         3.29 o                         
  12   3  13         70.86         78.90         4.86 o                         
   0   4  13       1211.77       1186.12        11.31 o                         
   1   4  13        133.77        127.75         1.52 o                         
   2   4  13       2658.80       2572.73        16.59 o                         
   3   4  13        106.08        120.13         2.20 o                         
   4   4  13       1713.08       1678.30        11.61 o                         
   5   4  13          0.07          1.14         0.65 o                         
   6   4  13        223.62        235.35         2.54 o                         
   7   4  13         25.69         28.23         1.35 o                         
   8   4  13         23.12         20.09         1.52 o                         
   9   4  13        346.73        351.59         4.29 o                         
  10   4  13        219.06        209.98         5.08 o                         
  11   4  13          4.99          4.98         2.66 o                         
  12   4  13        163.75        164.48         5.99 o                         
   1   5  13        142.79        146.69         1.66 o                         
   2   5  13         26.40         24.73         0.97 o                         
   3   5  13         23.05         19.09         0.72 o                         
   4   5  13          2.70          6.58         0.74 o                         
   5   5  13         24.62         17.24         1.05 o                         
   6   5  13         14.97         12.19         0.91 o                         
   7   5  13         50.62         47.95         1.78 o                         
   8   5  13          0.04          0.41         1.37 o                         
   9   5  13         46.90         48.91         1.83 o                         
  10   5  13          0.08         -0.47         2.07 o                         
  11   5  13         66.12         64.82         3.78 o                         
   0   6  13         91.66        109.70         2.35 o                         
   1   6  13         33.03         31.32         1.10 o                         
   2   6  13        672.81        694.86         5.50 o                         
   3   6  13         71.43         70.43         1.31 o                         
   4   6  13       1983.97       1969.30        14.60 o                         
   5   6  13        126.61        120.29         2.32 o                         
   6   6  13        512.98        499.76         5.01 o                         
   7   6  13         58.36         59.42         1.74 o                         
   8   6  13        550.39        543.59         6.97 o                         
   9   6  13        143.89        143.24         2.70 o                         
  10   6  13        744.58        748.85        11.13 o                         
  11   6  13         66.28         68.44         3.84 o                         
   1   7  13        344.41        352.63         3.28 o                         
   2   7  13         84.78         76.92         1.38 o                         
   3   7  13         77.98         78.51         1.36 o                         
   4   7  13          1.75          2.57         0.95 o                         
   5   7  13          0.01          0.98         0.98 o                         
   6   7  13          0.70          1.75         1.23 o                         
   7   7  13          0.09          1.59         1.23 o                         
   8   7  13        168.25        164.48         3.57 o                         
   9   7  13          0.14          0.43         2.80 o                         
  10   7  13        136.04        145.42         5.55 o                         
   0   8  13        736.78        738.36         8.56 o                         
   1   8  13        227.97        227.22         3.82 o                         
   2   8  13       1388.99       1375.42        10.98 o                         
   3   8  13         32.70         26.95         1.29 o                         
   4   8  13       1086.12       1090.73         9.78 o                         
   5   8  13         39.43         37.37         1.38 o                         
   6   8  13        750.12        755.28         7.16 o                         
   7   8  13          1.82          0.61         1.18 o                         
   8   8  13        212.02        228.75         7.62 o                         
   9   8  13        214.20        219.04         6.41 o                         
   1   9  13         23.18         26.53         1.36 o                         
   2   9  13        318.38        310.65         3.36 o                         
   3   9  13          0.60          1.02         1.35 o                         
   4   9  13         15.14         16.81         1.01 o                         
   5   9  13          2.55          2.28         1.68 o                         
   6   9  13         91.26         90.05         4.51 o                         
   7   9  13          0.00         -0.30         3.50 o                         
   8   9  13          5.18          5.09         1.54 o                         
   0  10  13       1688.06       1635.50        22.66 o                         
   1  10  13         19.54         21.31         1.17 o                         
   2  10  13        440.96        443.07         8.92 o                         
   3  10  13        125.83        118.87         2.72 o                         
   4  10  13         46.53         43.60         2.33 o                         
   5  10  13        193.99        200.31         6.80 o                         
   6  10  13         54.36         52.85         2.63 o                         
   7  10  13         12.05         12.98         1.64 o                         
   1  11  13         33.18         33.08         2.52 o                         
   2  11  13        154.54        156.16         4.73 o                         
   3  11  13         30.90         33.26         1.62 o                         
   4  11  13         49.26         49.42         3.17 o                         
   5  11  13          5.03          4.52         1.64 o                         
   0   0  14       5026.81       4977.25        62.98 o                         
   1   0  14          2.50          4.78         0.92 o                         
   2   0  14          1.42          3.16         1.20 o                         
   3   0  14       7535.38       7345.10        83.83 o                         
   4   0  14       3341.66       3263.69        29.16 o                         
   5   0  14        157.95        177.40         2.78 o                         
   6   0  14          7.51          7.77         1.32 o                         
   7   0  14        835.34        844.54         9.33 o                         
   8   0  14       1622.70       1663.48        17.48 o                         
   9   0  14        459.02        449.64         6.75 o                         
  10   0  14          2.07          4.58         3.55 o                         
  11   0  14        366.90        368.36         9.47 o                         
  12   0  14        915.44        973.54        35.65 o                         
   1   1  14       1264.08       1216.02         8.93 o                         
   2   1  14         28.75         28.48         0.86 o                         
   3   1  14         13.65         12.37         0.73 o                         
   4   1  14         14.92         12.12         0.88 o                         
   5   1  14         73.72         62.62         1.19 o                         
   6   1  14         26.46         26.09         1.16 o                         
   7   1  14         31.14         36.67         1.26 o                         
   8   1  14          2.21          1.55         0.96 o                         
   9   1  14        136.00        133.34         2.15 o                         
  10   1  14         28.06         30.01         1.72 o                         
  11   1  14         51.29         49.01         3.07 o                         
  12   1  14         21.05         18.36         3.40 o                         
   0   2  14        225.74        216.24         3.10 o                         
   1   2  14        830.07        822.69         5.89 o                         
   2   2  14       4253.30       4064.30        25.21 o                         
   3   2  14       3321.27       3206.65        20.88 o                         
   4   2  14          1.20          1.91         0.75 o                         
   5   2  14         70.55         80.11         1.77 o                         
   6   2  14       3111.95       3144.26        20.98 o                         
   7   2  14        389.03        393.67         3.63 o                         
   8   2  14          0.63          1.33         1.31 o                         
   9   2  14       1247.83       1235.51        11.72 o                         
  10   2  14        759.03        756.37         8.38 o                         
  11   2  14        229.18        235.25         4.86 o                         
  12   2  14          6.12          5.89         1.94 o                         
   1   3  14         80.18         90.95         1.38 o                         
   2   3  14         27.10         28.00         0.91 o                         
   3   3  14         30.22         29.39         1.40 o                         
   4   3  14          5.19          3.38         0.66 o                         
   5   3  14        241.48        214.48         2.41 o                         
   6   3  14         79.19         81.03         1.58 o                         
   7   3  14        179.93        177.77         2.25 o                         
   8   3  14          4.87          5.25         0.92 o                         
   9   3  14         11.08         12.12         1.29 o                         
  10   3  14          8.72          8.14         1.52 o                         
  11   3  14          3.11          2.87         2.78 o                         
  12   3  14          0.06          0.09         1.48 o                         
   0   4  14       3396.39       3392.28        31.08 o                         
   1   4  14        503.54        516.57         4.16 o                         
   2   4  14         88.62         73.60         1.84 o                         
   3   4  14       1740.58       1664.15        11.32 o                         
   4   4  14       1286.49       1336.28        10.28 o                         
   5   4  14        490.33        509.61         4.73 o                         
   6   4  14          0.58         -0.46         0.89 o                         
   7   4  14        959.00        981.57         7.68 o                         
   8   4  14       1276.78       1316.25        11.71 o                         
   9   4  14        157.58        154.65         2.80 o                         
  10   4  14         80.49         84.31         2.18 o                         
  11   4  14        284.85        284.55         8.81 o                         
   1   5  14        684.16        624.55         4.87 o                         
   2   5  14        102.09         99.06         1.36 o                         
   3   5  14        126.21        127.16         1.90 o                         
   4   5  14          3.51          4.83         1.03 o                         
   5   5  14        297.09        328.09         3.39 o                         
   6   5  14         26.31         27.43         1.21 o                         
   7   5  14        548.99        567.38         5.56 o                         
   8   5  14         99.63        105.04         2.93 o                         
   9   5  14         58.68         54.02         2.19 o                         
  10   5  14          3.52          2.26         3.13 o                         
  11   5  14         22.90         18.33         4.99 o                         
   0   6  14        250.69        238.43         3.43 o                         
   1   6  14        799.96        820.48         6.38 o                         
   2   6  14        959.76        964.26         7.38 o                         
   3   6  14        321.69        300.58         3.13 o                         
   4   6  14        172.97        191.87         2.79 o                         
   5   6  14       1062.91       1080.96         8.60 o                         
   6   6  14        552.78        521.13         5.05 o                         
   7   6  14        243.07        230.24         2.77 o                         
   8   6  14        147.16        149.58         3.62 o                         
   9   6  14        214.65        216.43         3.54 o                         
  10   6  14        264.28        287.74         5.48 o                         
   1   7  14        717.95        724.46         5.95 o                         
   2   7  14         54.46         50.52         1.32 o                         
   3   7  14        235.12        233.23         3.12 o                         
   4   7  14         15.86         14.03         1.05 o                         
   5   7  14        361.27        359.66         3.93 o                         
   6   7  14          0.20         -0.78         0.92 o                         
   7   7  14        271.20        267.15         5.43 o                         
   8   7  14         21.09         21.96         2.67 o                         
   9   7  14         55.75         53.29         2.24 o                         
  10   7  14         31.72         36.20         2.82 o                         
   0   8  14        104.45        108.27         2.99 o                         
   1   8  14        809.52        804.66         6.71 o                         
   2   8  14        335.58        333.58         4.91 o                         
   3   8  14         70.68         69.85         2.14 o                         
   4   8  14        386.54        387.65         4.18 o                         
   5   8  14        595.10        599.60         5.90 o                         
   6   8  14        352.17        344.62         6.45 o                         
   7   8  14        109.43        108.51         2.87 o                         
   8   8  14         65.84         76.06         3.86 o                         
   9   8  14        111.76        112.08         4.10 o                         
   1   9  14        206.41        207.40         2.90 o                         
   2   9  14          4.78          4.78         1.11 o                         
   3   9  14         94.80         93.60         2.53 o                         
   4   9  14         36.17         37.69         2.04 o                         
   5   9  14        109.53        112.00         2.43 o                         
   6   9  14         39.86         34.80         3.94 o                         
   7   9  14        189.23        194.37         5.54 o                         
   8   9  14         47.15         49.19         2.90 o                         
   0  10  14        703.63        693.68        13.58 o                         
   1  10  14        287.27        277.26         6.44 o                         
   2  10  14          5.02          5.28         1.00 o                         
   3  10  14         12.80         14.57         1.54 o                         
   4  10  14        492.30        498.32         9.32 o                         
   5  10  14        834.18        852.55        13.58 o                         
   6  10  14          0.94          3.23         1.40 o                         
   1  11  14        244.35        252.46         6.80 o                         
   2  11  14          0.13         -1.32         1.91 o                         
   3  11  14        157.86        154.82         3.69 o                         
   4  11  14          2.86          1.78         1.28 o                         
   1   1  15       2340.60       2345.43        15.37 o                         
   2   1  15        285.91        283.80         2.76 o                         
   3   1  15        991.12        963.25         7.40 o                         
   4   1  15          3.45          2.87         0.97 o                         
   5   1  15        575.48        576.91         4.83 o                         
   6   1  15         17.52         16.02         1.01 o                         
   7   1  15       1149.40       1162.66         9.29 o                         
   8   1  15         96.66        101.99         2.01 o                         
   9   1  15        865.99        870.04         7.64 o                         
  10   1  15         16.82         16.14         1.82 o                         
  11   1  15        146.75        152.65         4.11 o                         
  12   1  15          1.16         -0.72         8.68 o                         
   0   2  15       1409.68       1372.92        14.28 o                         
   1   2  15        203.09        208.88         2.53 o                         
   2   2  15        250.38        258.29         2.72 o                         
   3   2  15        418.54        415.08         3.54 o                         
   4   2  15         23.24         24.24         0.96 o                         
   5   2  15         89.63         92.48         1.59 o                         
   6   2  15          1.40          0.79         1.07 o                         
   7   2  15         81.05         81.16         1.69 o                         
   8   2  15          6.58          5.82         0.99 o                         
   9   2  15         31.31         32.83         2.40 o                         
  10   2  15         24.41         27.58         2.16 o                         
  11   2  15         40.73         36.10         2.84 o                         
  12   2  15         14.12         14.50         5.41 o                         
   1   3  15        435.44        436.45         3.69 o                         
   2   3  15          5.07         10.06         0.93 o                         
   3   3  15       2123.05       2104.64        13.78 o                         
   4   3  15         64.43         70.24         1.48 o                         
   5   3  15       1274.81       1304.29        10.20 o                         
   6   3  15         22.52         24.39         1.18 o                         
   7   3  15        108.47        102.35         1.98 o                         
   8   3  15          1.87          0.00         0.86 o                         
   9   3  15         76.94         76.38         1.87 o                         
  10   3  15          2.05          0.56         2.32 o                         
  11   3  15        224.48        233.07         4.06 o                         
   0   4  15         37.92         32.59         1.27 o                         
   1   4  15         28.05         26.45         1.03 o                         
   2   4  15         10.51         10.84         0.67 o                         
   3   4  15        125.30        126.72         1.83 o                         
   4   4  15         37.79         44.02         1.40 o                         
   5   4  15         27.46         26.34         1.57 o                         
   6   4  15        731.38        726.17         6.06 o                         
   7   4  15          6.02          4.80         1.29 o                         
   8   4  15        332.53        334.71         3.73 o                         
   9   4  15         58.21         54.05         2.90 o                         
  10   4  15        138.27        142.43         4.03 o                         
  11   4  15         16.28         11.80         3.17 o                         
   1   5  15         87.18         88.87         2.07 o                         
   2   5  15          0.01          0.97         0.90 o                         
   3   5  15        532.67        548.81         4.73 o                         
   4   5  15         25.94         22.14         1.26 o                         
   5   5  15        406.11        405.08         4.01 o                         
   6   5  15        102.35        103.04         2.32 o                         
   7   5  15         72.10         72.33         1.76 o                         
   8   5  15        113.62        119.12         3.15 o                         
   9   5  15         98.72        101.99         3.66 o                         
  10   5  15         10.83          6.87         2.31 o                         
  11   5  15        165.02        174.52         4.96 o                         
   0   6  15       1627.74       1589.59        17.16 o                         
   1   6  15        205.67        207.37         2.32 o                         
   2   6  15        329.47        322.06         3.12 o                         
   3   6  15          0.29          0.51         1.22 o                         
   4   6  15        592.13        610.72         5.57 o                         
   5   6  15        205.93        204.12         2.60 o                         
   6   6  15         64.81         72.73         2.30 o                         
   7   6  15        150.73        151.38         2.85 o                         
   8   6  15          6.82          7.00         2.97 o                         
   9   6  15         96.78        100.47         3.20 o                         
  10   6  15        111.38        113.54         5.79 o                         
   1   7  15        304.50        287.04         3.32 o                         
   2   7  15         44.52         48.19         1.22 o                         
   3   7  15          5.93          6.74         0.74 o                         
   4   7  15          2.36          2.31         0.92 o                         
   5   7  15         12.93          9.34         1.88 o                         
   6   7  15         65.67         68.02         2.63 o                         
   7   7  15         53.41         52.18         2.56 o                         
   8   7  15        130.27        129.72         3.60 o                         
   9   7  15         19.38         21.50         4.20 o                         
   0   8  15         79.04         85.51         3.75 o                         
   1   8  15         27.24         27.38         1.44 o                         
   2   8  15        119.09        110.62         1.90 o                         
   3   8  15          3.11          3.83         1.38 o                         
   4   8  15        135.65        141.95         2.54 o                         
   5   8  15         32.65         33.39         1.35 o                         
   6   8  15        194.26        188.67         3.23 o                         
   7   8  15          2.66          1.27         3.16 o                         
   8   8  15         77.32         77.94         3.63 o                         
   1   9  15          8.26          7.75         1.81 o                         
   2   9  15        144.98        141.53         3.20 o                         
   3   9  15        108.60        104.31         4.17 o                         
   4   9  15          0.00          0.26         1.59 o                         
   5   9  15         49.25         49.97         2.84 o                         
   6   9  15         66.62         59.07         2.59 o                         
   7   9  15          1.03         -0.88         1.40 o                         
   0  10  15        102.34         96.25         3.41 o                         
   1  10  15          8.13          7.64         1.52 o                         
   2  10  15          6.66          5.44         1.12 o                         
   3  10  15        147.81        145.76         3.97 o                         
   4  10  15        281.68        284.81         7.24 o                         
   5  10  15         45.12         48.60         5.18 o                         
   1  11  15        248.64        248.50         5.76 o                         
   2  11  15          0.52         -0.15         1.33 o                         
   3  11  15         16.40         15.08         1.62 o                         
   0   0  16       2579.59       2565.06        34.44 o                         
   1   0  16        689.74        695.47         7.69 o                         
   2   0  16       1649.47       1655.82        16.28 o                         
   3   0  16        431.65        410.46         5.52 o                         
   4   0  16        592.60        576.06         6.47 o                         
   5   0  16          0.42          0.08         1.39 o                         
   6   0  16       2268.31       2296.25        23.07 o                         
   7   0  16         18.79         19.57         2.84 o                         
   8   0  16        456.65        451.50         7.07 o                         
   9   0  16          0.59          1.82         2.63 o                         
  10   0  16        649.77        642.44        11.84 o                         
  11   0  16        145.45        144.95         5.15 o                         
   1   1  16        300.83        295.03         2.86 o                         
   2   1  16          6.78          8.22         0.98 o                         
   3   1  16         85.01         87.34         1.59 o                         
   4   1  16         78.94         73.47         1.38 o                         
   5   1  16        150.80        138.99         1.91 o                         
   6   1  16        194.95        190.32         2.54 o                         
   7   1  16        105.25        103.46         2.12 o                         
   8   1  16         18.32         18.76         1.73 o                         
   9   1  16          6.96          7.27         1.69 o                         
  10   1  16          0.95          1.34         1.81 o                         
  11   1  16         41.63         42.15         2.69 o                         
   0   2  16       2201.20       2150.78        21.30 o                         
   1   2  16         75.39         70.20         1.44 o                         
   2   2  16       1186.49       1150.55         8.63 o                         
   3   2  16        331.67        297.32         3.06 o                         
   4   2  16       1395.76       1370.80         9.79 o                         
   5   2  16        679.17        662.11         5.35 o                         
   6   2  16       1408.41       1458.74        10.74 o                         
   7   2  16          0.04         -0.22         1.25 o                         
   8   2  16        493.72        498.34         5.55 o                         
   9   2  16          4.27          4.05         2.60 o                         
  10   2  16        435.67        440.15         6.39 o                         
  11   2  16         83.21         88.67         3.74 o                         
   1   3  16       1252.83       1170.33         8.83 o                         
   2   3  16        116.41        125.24         1.80 o                         
   3   3  16        853.12        831.20         6.23 o                         
   4   3  16         33.64         28.53         1.00 o                         
   5   3  16        166.43        168.90         2.25 o                         
   6   3  16          5.61          5.28         1.17 o                         
   7   3  16         19.87         21.26         1.59 o                         
   8   3  16          4.70          5.06         1.67 o                         
   9   3  16        503.01        500.54         5.17 o                         
  10   3  16         13.77         17.18         3.00 o                         
  11   3  16        127.60        123.38         3.45 o                         
   0   4  16        538.50        524.42         6.16 o                         
   1   4  16        147.09        141.85         1.84 o                         
   2   4  16       1626.54       1625.77        11.68 o                         
   3   4  16         49.42         38.49         1.47 o                         
   4   4  16       1240.66       1220.04         9.42 o                         
   5   4  16          2.53          2.93         1.15 o                         
   6   4  16       1174.80       1195.52         9.99 o                         
   7   4  16        131.49        121.94         2.14 o                         
   8   4  16        293.07        280.15         3.45 o                         
   9   4  16          6.71          5.53         1.51 o                         
  10   4  16        454.15        453.55        11.98 o                         
  11   4  16          1.37          1.26         1.74 o                         
   1   5  16        417.75        442.74         4.05 o                         
   2   5  16         74.92         76.46         1.53 o                         
   3   5  16       1435.45       1448.64        10.74 o                         
   4   5  16          5.55          6.24         1.19 o                         
   5   5  16        753.12        742.48         6.62 o                         
   6   5  16          3.28          4.41         1.14 o                         
   7   5  16        294.28        295.33         4.72 o                         
   8   5  16          2.10          1.95         1.77 o                         
   9   5  16        136.13        138.47         3.49 o                         
  10   5  16          7.45          9.56         1.74 o                         
   0   6  16        707.16        709.68         8.21 o                         
   1   6  16         12.71         10.04         0.92 o                         
   2   6  16        937.47        953.59         7.38 o                         
   3   6  16          2.95          4.17         1.21 o                         
   4   6  16       1161.66       1141.81         9.35 o                         
   5   6  16          0.32          1.11         1.06 o                         
   6   6  16        287.79        284.66         3.79 o                         
   7   6  16          1.94         -0.63         1.33 o                         
   8   6  16        599.75        601.32         9.06 o                         
   9   6  16         51.41         47.59         5.46 o                         
   1   7  16        438.43        434.33         4.21 o                         
   2   7  16          3.13          3.64         1.27 o                         
   3   7  16        881.63        871.98         8.65 o                         
   4   7  16          4.06          2.14         0.87 o                         
   5   7  16        732.69        715.62         7.37 o                         
   6   7  16          6.73          2.84         1.39 o                         
   7   7  16        302.59        304.57         5.29 o                         
   8   7  16         27.06         28.70         2.85 o                         
   9   7  16        457.89        483.11         9.33 o                         
   0   8  16        348.29        338.22         6.33 o                         
   1   8  16         18.85         18.93         1.50 o                         
   2   8  16        835.07        839.75         7.86 o                         
   3   8  16        157.48        159.99         3.64 o                         
   4   8  16        440.15        435.40         7.07 o                         
   5   8  16         30.97         30.75         2.04 o                         
   6   8  16        218.10        219.25         5.38 o                         
   7   8  16         30.66         33.00         3.69 o                         
   8   8  16        461.38        472.51         9.00 o                         
   1   9  16        767.83        747.01         8.17 o                         
   2   9  16         27.79         25.15         1.59 o                         
   3   9  16        897.63        916.79        16.64 o                         
   4   9  16         24.02         25.79         1.72 o                         
   5   9  16        249.49        247.81         8.72 o                         
   6   9  16          3.84         -0.26         2.02 o                         
   0  10  16        358.11        345.27        10.30 o                         
   1  10  16          4.77          3.33         2.26 o                         
   2  10  16        290.68        287.36         6.15 o                         
   3  10  16         48.63         46.37         4.06 o                         
   4  10  16        349.43        335.19        12.95 o                         
   1   1  17       1361.69       1363.20        10.34 o                         
   2   1  17        312.04        299.31         2.87 o                         
   3   1  17        977.26        980.97         7.37 o                         
   4   1  17          0.10          0.07         0.68 o                         
   5   1  17        581.32        584.51         5.04 o                         
   6   1  17          7.03          6.78         1.21 o                         
   7   1  17        576.36        588.75         5.56 o                         
   8   1  17        130.68        131.42         3.25 o                         
   9   1  17        367.64        361.95         4.86 o                         
  10   1  17         26.38         23.32         2.28 o                         
  11   1  17         72.47         70.13         3.89 o                         
   0   2  17        307.32        316.42         6.67 o                         
   1   2  17         12.69         10.57         0.80 o                         
   2   2  17         89.82         92.34         1.52 o                         
   3   2  17          0.95         -0.64         1.11 o                         
   4   2  17         17.28         15.30         0.97 o                         
   5   2  17         32.70         35.38         1.48 o                         
   6   2  17        216.58        226.35         3.06 o                         
   7   2  17          0.97         -0.24         0.97 o                         
   8   2  17         66.52         61.94         3.25 o                         
   9   2  17        182.62        178.14         4.10 o                         
  10   2  17          0.28         -0.69         3.52 o                         
  11   2  17        130.06        129.62         4.88 o                         
   1   3  17        146.88        153.88         2.35 o                         
   2   3  17          9.24          5.76         0.75 o                         
   3   3  17        538.08        531.88         4.54 o                         
   4   3  17         45.15         44.73         1.27 o                         
   5   3  17        430.21        421.33         4.06 o                         
   6   3  17          4.19          4.86         1.29 o                         
   7   3  17        114.27        112.98         2.15 o                         
   8   3  17         10.33          6.06         1.65 o                         
   9   3  17        240.39        241.27         4.02 o                         
  10   3  17          7.18          3.42         2.38 o                         
  11   3  17        372.23        382.64         8.14 o                         
   0   4  17        662.92        672.98         8.18 o                         
   1   4  17          0.37          0.73         0.91 o                         
   2   4  17         12.52         10.35         1.13 o                         
   3   4  17         86.04         91.47         1.71 o                         
   4   4  17         56.16         55.78         1.73 o                         
   5   4  17         43.14         41.89         1.76 o                         
   6   4  17         51.47         47.75         2.21 o                         
   7   4  17         27.69         28.54         1.79 o                         
   8   4  17        194.92        185.09         4.06 o                         
   9   4  17        177.03        177.86         4.08 o                         
  10   4  17          2.50          3.61         3.11 o                         
   1   5  17        250.23        253.52         2.79 o                         
   2   5  17          2.01          0.44         0.73 o                         
   3   5  17        661.27        674.32         5.77 o                         
   4   5  17         79.34         72.21         2.05 o                         
   5   5  17        459.14        459.63         6.29 o                         
   6   5  17        200.24        197.93         3.54 o                         
   7   5  17         42.02         43.01         2.36 o                         
   8   5  17         34.17         39.63         3.66 o                         
   9   5  17         17.08         13.15         2.03 o                         
  10   5  17          5.03          5.96         1.78 o                         
   0   6  17         24.97         18.17         1.50 o                         
   1   6  17        131.08        129.35         1.85 o                         
   2   6  17        454.88        433.21         4.98 o                         
   3   6  17        202.26        197.15         2.56 o                         
   4   6  17        212.37        219.14         3.37 o                         
   5   6  17        136.67        131.73         3.07 o                         
   6   6  17        601.69        614.71         5.99 o                         
   7   6  17        233.55        228.87         3.46 o                         
   8   6  17          0.36         -0.30         2.45 o                         
   9   6  17         81.25         82.88         3.78 o                         
   1   7  17          4.27          3.53         1.59 o                         
   2   7  17         35.61         39.18         1.48 o                         
   3   7  17        185.04        178.32         2.98 o                         
   4   7  17          2.45          1.48         1.34 o                         
   5   7  17         64.94         61.47         2.18 o                         
   6   7  17         87.24         88.48         2.84 o                         
   7   7  17         50.61         52.19         3.80 o                         
   8   7  17          5.06          4.97         2.89 o                         
   0   8  17       1152.94       1148.32        14.07 o                         
   1   8  17          2.93          2.93         0.94 o                         
   2   8  17         29.61         28.63         2.54 o                         
   3   8  17         36.20         31.35         3.16 o                         
   4   8  17         60.84         54.61         4.43 o                         
   5   8  17          6.78          7.07         2.75 o                         
   6   8  17          5.33          4.19         2.40 o                         
   7   8  17          9.42          6.62         2.07 o                         
   1   9  17          4.83          3.49         1.37 o                         
   2   9  17         29.97         29.20         2.61 o                         
   3   9  17         25.19         19.71         4.13 o                         
   4   9  17          0.03          1.10         1.49 o                         
   5   9  17         44.02         42.46         2.47 o                         
   6   9  17         31.88         33.07         2.60 o                         
   0  10  17         13.67         16.98         5.65 o                         
   1  10  17         57.94         56.66         2.66 o                         
   2  10  17        200.11        197.00         4.47 o                         
   3  10  17         54.67         58.63         2.82 o                         
   0   0  18          0.01          4.48         1.53 o                         
   1   0  18       1708.72       1706.96        17.13 o                         
   2   0  18       3005.97       3006.34        28.45 o                         
   3   0  18         54.18         58.68         1.88 o                         
   4   0  18          0.48          1.47         1.12 o                         
   5   0  18          4.43          2.87         1.24 o                         
   6   0  18       1574.90       1552.24        17.39 o                         
   7   0  18        886.89        865.74        12.99 o                         
   8   0  18         73.29         78.15         3.27 o                         
   9   0  18        499.89        506.87        11.92 o                         
  10   0  18       1062.04       1088.90        17.68 o                         
  11   0  18          2.16          1.09         3.10 o                         
   1   1  18        674.31        667.13         5.27 o                         
   2   1  18         49.70         53.85         1.42 o                         
   3   1  18         11.49         17.04         1.18 o                         
   4   1  18          6.94          7.20         0.78 o                         
   5   1  18        286.52        283.33         3.40 o                         
   6   1  18         11.20          9.13         0.96 o                         
   7   1  18          3.38          3.49         1.48 o                         
   8   1  18         64.67         65.05         2.26 o                         
   9   1  18          7.57          7.12         3.25 o                         
  10   1  18        156.10        156.15         4.02 o                         
   0   2  18       4666.79       4655.85        46.08 o                         
   1   2  18        434.26        424.93         3.80 o                         
   2   2  18         23.54         22.83         1.11 o                         
   3   2  18        454.90        458.36         4.24 o                         
   4   2  18       2604.01       2628.25        19.37 o                         
   5   2  18        253.56        265.04         3.15 o                         
   6   2  18         73.86         75.40         2.85 o                         
   7   2  18        804.44        820.32         9.01 o                         
   8   2  18       1688.91       1704.36        14.19 o                         
   9   2  18         72.13         67.34         2.44 o                         
  10   2  18         40.09         42.10         5.04 o                         
   1   3  18         87.94         94.12         1.91 o                         
   2   3  18         35.35         28.35         1.65 o                         
   3   3  18          2.41          2.03         1.16 o                         
   4   3  18         13.85         14.68         1.20 o                         
   5   3  18        197.93        208.90         2.72 o                         
   6   3  18         65.42         64.60         1.78 o                         
   7   3  18        246.17        251.43         3.32 o                         
   8   3  18         42.38         41.92         1.58 o                         
   9   3  18         73.05         71.65         4.14 o                         
  10   3  18         34.04         38.13         4.87 o                         
   0   4  18          3.88          3.82         1.63 o                         
   1   4  18        323.00        315.33         3.33 o                         
   2   4  18       1471.75       1488.30        11.07 o                         
   3   4  18        501.83        511.31         4.74 o                         
   4   4  18        154.58        144.08         2.76 o                         
   5   4  18        358.14        352.78         5.92 o                         
   6   4  18       1430.69       1451.06        11.39 o                         
   7   4  18        137.10        128.40         3.09 o                         
   8   4  18          0.01          1.59         2.85 o                         
   9   4  18        119.04        117.68         3.48 o                         
  10   4  18        408.03        399.26         9.65 o                         
   1   5  18        165.93        155.38         2.21 o                         
   2   5  18         28.30         23.79         1.21 o                         
   3   5  18        154.83        148.31         2.35 o                         
   4   5  18         25.18         27.79         1.43 o                         
   5   5  18        131.31        134.44         3.00 o                         
   6   5  18         26.35         27.03         2.16 o                         
   7   5  18        127.25        123.64         3.01 o                         
   8   5  18         89.90         84.80         2.61 o                         
   9   5  18          3.50          1.33         2.85 o                         
   0   6  18       1118.03       1145.79        14.34 o                         
   1   6  18        310.03        304.92         3.51 o                         
   2   6  18         52.89         50.47         1.54 o                         
   3   6  18        207.16        215.13         2.93 o                         
   4   6  18        683.10        654.85         6.64 o                         
   5   6  18        241.20        243.15         3.65 o                         
   6   6  18        260.93        253.91         4.67 o                         
   7   6  18        215.45        200.41         5.37 o                         
   8   6  18        257.40        260.86         5.45 o                         
   1   7  18        196.37        209.76         3.26 o                         
   2   7  18        124.48        116.31         2.01 o                         
   3   7  18        129.17        129.47         2.14 o                         
   4   7  18          2.18          1.43         2.41 o                         
   5   7  18        199.63        196.79         3.59 o                         
   6   7  18         12.03         11.20         5.08 o                         
   7   7  18         20.98         24.04         2.25 o                         
   8   7  18          0.84          0.59         1.98 o                         
   0   8  18        741.13        719.09        12.89 o                         
   1   8  18        390.68        376.73         4.54 o                         
   2   8  18        288.24        276.50         3.75 o                         
   3   8  18         12.40         11.31         2.24 o                         
   4   8  18          8.43          7.15         2.09 o                         
   5   8  18        146.69        151.41         6.87 o                         
   6   8  18        262.21        267.91         6.44 o                         
   1   9  18        118.52        116.18         4.44 o                         
   2   9  18         12.24         10.35         2.79 o                         
   3   9  18          0.28         -1.03         2.92 o                         
   4   9  18         19.67         18.59         2.22 o                         
   5   9  18         19.99         20.92         2.34 o                         
   0  10  18          7.28          5.67         2.93 o                         
   1  10  18        235.87        250.16         5.24 o                         
   2  10  18        407.67        414.76        12.94 o                         
   1   1  19         52.57         58.11         2.17 o                         
   2   1  19          3.95          2.79         0.87 o                         
   3   1  19         53.42         51.59         1.59 o                         
   4   1  19         32.10         36.43         1.71 o                         
   5   1  19         50.05         51.97         1.73 o                         
   6   1  19          9.32          9.64         1.46 o                         
   7   1  19          0.26         -0.82         1.39 o                         
   8   1  19         10.30          8.02         1.65 o                         
   9   1  19          0.13          2.13         2.87 o                         
  10   1  19         70.03         72.07         3.47 o                         
   0   2  19        640.82        678.31         8.09 o                         
   1   2  19         59.59         62.76         1.49 o                         
   2   2  19        465.07        474.18         4.42 o                         
   3   2  19         12.53         17.50         1.14 o                         
   4   2  19         50.66         57.45         2.72 o                         
   5   2  19          4.33          4.10         1.27 o                         
   6   2  19         44.84         43.32         1.74 o                         
   7   2  19        121.05        121.61         2.54 o                         
   8   2  19         45.82         44.20         3.43 o                         
   9   2  19         28.49         27.21         2.96 o                         
  10   2  19         33.16         33.44         2.41 o                         
   1   3  19         31.24         34.41         1.19 o                         
   2   3  19         51.95         57.31         1.49 o                         
   3   3  19          0.34          0.10         1.07 o                         
   4   3  19         22.81         23.78         1.41 o                         
   5   3  19        157.77        166.21         2.75 o                         
   6   3  19         96.68         96.55         2.72 o                         
   7   3  19        116.26        127.69         4.16 o                         
   8   3  19          0.58          1.46         1.48 o                         
   9   3  19         18.00         18.97         3.85 o                         
  10   3  19          2.23          1.23         4.96 o                         
   0   4  19         19.96         17.10         1.44 o                         
   1   4  19          7.55         10.79         1.76 o                         
   2   4  19         93.81         93.95         2.67 o                         
   3   4  19          3.99          0.31         0.88 o                         
   4   4  19        684.71        693.02         6.37 o                         
   5   4  19         14.04         13.08         1.41 o                         
   6   4  19        362.03        346.85         5.17 o                         
   7   4  19        220.11        216.48         3.12 o                         
   8   4  19        376.87        388.04         9.33 o                         
   9   4  19         78.07         77.15         5.14 o                         
   1   5  19          7.89          7.53         1.16 o                         
   2   5  19          1.19          0.18         1.26 o                         
   3   5  19         62.38         59.09         1.87 o                         
   4   5  19         28.99         29.40         2.24 o                         
   5   5  19        160.73        157.99         3.44 o                         
   6   5  19         17.60         16.39         1.92 o                         
   7   5  19         46.17         48.30         2.59 o                         
   8   5  19          8.45          8.49         2.07 o                         
   9   5  19          2.16          4.16         1.67 o                         
   0   6  19        876.23        867.78        10.47 o                         
   1   6  19        115.35        107.36         2.15 o                         
   2   6  19       1476.76       1472.34        12.37 o                         
   3   6  19         21.09         18.36         1.75 o                         
   4   6  19        543.84        536.27         7.75 o                         
   5   6  19         50.01         45.18         1.95 o                         
   6   6  19        154.87        150.86         4.23 o                         
   7   6  19        112.86        107.90         3.25 o                         
   8   6  19         38.22         34.13         5.30 o                         
   1   7  19         14.71         11.61         1.24 o                         
   2   7  19          0.12         -0.95         0.95 o                         
   3   7  19         24.57         22.13         2.12 o                         
   4   7  19          2.40          3.03         1.48 o                         
   5   7  19         20.48         19.98         3.04 o                         
   6   7  19          0.88          0.47         3.21 o                         
   7   7  19          2.62          3.18         1.96 o                         
   0   8  19        155.47        152.79         6.51 o                         
   1   8  19         11.84          6.75         3.15 o                         
   2   8  19        149.19        141.01         5.31 o                         
   3   8  19         69.24         69.21         5.71 o                         
   4   8  19        672.26        675.36         9.99 o                         
   5   8  19          1.84          2.12         2.05 o                         
   1   9  19         37.84         41.22         2.46 o                         
   2   9  19         62.87         61.38         4.93 o                         
   3   9  19          4.40          4.21         2.33 o                         
   4   9  19         10.56          4.27         4.85 o                         
   0   0  20        919.59        905.02        15.43 o                         
   1   0  20       1558.43       1565.94        16.00 o                         
   2   0  20       1404.63       1416.67        15.28 o                         
   3   0  20        257.71        255.53         4.30 o                         
   4   0  20        580.67        573.05         7.74 o                         
   5   0  20        733.14        766.61        10.36 o                         
   6   0  20        381.11        384.68         7.19 o                         
   7   0  20        584.95        565.23         9.02 o                         
   8   0  20        210.91        222.42         7.61 o                         
   9   0  20        661.64        672.70        20.32 o                         
   1   1  20         84.81         86.55         1.82 o                         
   2   1  20         17.57         17.30         1.25 o                         
   3   1  20          2.06          0.66         1.33 o                         
   4   1  20         20.40         24.45         2.32 o                         
   5   1  20          7.49          9.82         1.11 o                         
   6   1  20         45.98         47.80         2.92 o                         
   7   1  20         24.92         25.60         2.63 o                         
   8   1  20         44.85         44.07         2.89 o                         
   9   1  20          4.27          1.75         4.37 o                         
   0   2  20        177.13        187.77         4.58 o                         
   1   2  20       1080.11       1090.25         8.60 o                         
   2   2  20        302.58        311.19         3.35 o                         
   3   2  20        513.10        521.10         5.19 o                         
   4   2  20        812.95        838.39         7.55 o                         
   5   2  20       1120.60       1120.35         9.94 o                         
   6   2  20        187.33        192.07         3.48 o                         
   7   2  20        103.65        102.87         3.27 o                         
   8   2  20        270.85        280.08         5.54 o                         
   9   2  20        672.28        702.45        10.37 o                         
   1   3  20          7.79          8.43         1.25 o                         
   2   3  20          0.47         -1.34         1.34 o                         
   3   3  20        316.39        317.05         3.79 o                         
   4   3  20         17.06         17.67         1.46 o                         
   5   3  20        299.62        293.63         4.19 o                         
   6   3  20         40.16         39.13         2.58 o                         
   7   3  20          5.59          5.73         1.82 o                         
   8   3  20         24.16         22.85         3.62 o                         
   9   3  20         25.65         24.61         2.15 o                         
   0   4  20        229.60        231.65         4.20 o                         
   1   4  20        178.12        173.56         2.43 o                         
   2   4  20        533.64        534.96         5.90 o                         
   3   4  20       1424.37       1430.94        11.47 o                         
   4   4  20        213.39        210.40         3.98 o                         
   5   4  20       1183.37       1188.61        11.96 o                         
   6   4  20         89.82         84.14         3.32 o                         
   7   4  20         93.46         87.33         3.41 o                         
   8   4  20         19.69         19.76         2.05 o                         
   1   5  20        489.74        473.47         5.99 o                         
   2   5  20          3.23          1.71         1.49 o                         
   3   5  20          9.57          8.58         1.78 o                         
   4   5  20         99.51         98.44         2.26 o                         
   5   5  20          5.48          3.49         1.48 o                         
   6   5  20         12.88         10.41         2.68 o                         
   7   5  20        146.77        144.53         7.02 o                         
   8   5  20          5.03          4.95         2.95 o                         
   0   6  20         22.44         22.74         1.89 o                         
   1   6  20        319.67        314.89         4.19 o                         
   2   6  20          4.48          2.75         1.88 o                         
   3   6  20        781.88        770.22        10.47 o                         
   4   6  20        108.69        108.60         3.70 o                         
   5   6  20        415.79        431.20         9.51 o                         
   6   6  20         46.98         46.56         2.98 o                         
   7   6  20        132.16        141.83         6.33 o                         
   1   7  20         96.64         99.68         3.09 o                         
   2   7  20        128.05        127.23         3.41 o                         
   3   7  20         14.63         13.10         1.76 o                         
   4   7  20         12.19         13.40         4.60 o                         
   5   7  20         55.85         52.12         4.69 o                         
   6   7  20         52.44         50.28         3.86 o                         
   0   8  20          1.16          1.25         6.10 o                         
   1   8  20        480.45        487.51        18.31 o                         
   2   8  20          9.19          8.53         3.05 o                         
   3   8  20        303.57        321.13         8.79 o                         
   4   8  20        126.60        127.93         4.52 o                         
   1   9  20         74.05         71.19         3.05 o                         
   2   9  20         26.76         26.84         2.29 o                         
   1   1  21        915.65        932.33         7.98 o                         
   2   1  21         37.96         34.31         2.37 o                         
   3   1  21        323.57        324.95         4.23 o                         
   4   1  21         14.46         12.14         2.45 o                         
   5   1  21        353.09        353.82         6.42 o                         
   6   1  21          2.56          3.09         1.77 o                         
   7   1  21        292.93        294.92         4.34 o                         
   8   1  21          2.28          0.47         3.30 o                         
   9   1  21         54.10         51.51         3.91 o                         
   0   2  21         27.79         29.50         1.73 o                         
   1   2  21          0.58          0.76         1.61 o                         
   2   2  21          0.40          3.17         1.70 o                         
   3   2  21         10.03         10.35         1.17 o                         
   4   2  21         93.24         98.57         2.99 o                         
   5   2  21         16.08         15.28         1.63 o                         
   6   2  21         36.88         35.90         2.70 o                         
   7   2  21         13.68         10.45         2.36 o                         
   8   2  21          7.66          8.49         1.98 o                         
   9   2  21          0.08          0.27         1.98 o                         
   1   3  21        136.63        136.70         2.37 o                         
   2   3  21        233.17        230.15         3.43 o                         
   3   3  21        148.66        150.12         3.32 o                         
   4   3  21        139.03        141.88         3.20 o                         
   5   3  21        426.38        430.66         5.98 o                         
   6   3  21         23.33         24.96         3.40 o                         
   7   3  21        547.83        559.82         7.81 o                         
   8   3  21          6.28          6.33         3.19 o                         
   0   4  21        584.96        604.25         8.09 o                         
   1   4  21         31.98         31.34         1.49 o                         
   2   4  21        384.27        382.65         4.03 o                         
   3   4  21         24.57         24.52         1.94 o                         
   4   4  21         79.86         76.25         3.24 o                         
   5   4  21          2.64          2.47         1.92 o                         
   6   4  21         42.29         42.18         2.79 o                         
   7   4  21         13.95         10.05         2.94 o                         
   8   4  21         34.40         38.26         5.47 o                         
   1   5  21        678.16        677.24         8.29 o                         
   2   5  21         95.57         89.17         2.99 o                         
   3   5  21        105.64        101.63         3.24 o                         
   4   5  21        173.11        171.01         5.43 o                         
   5   5  21          0.11         -1.92         1.92 o                         
   6   5  21         45.52         43.44         4.87 o                         
   7   5  21          0.12          1.40         1.68 o                         
   0   6  21         23.04         23.31         1.68 o                         
   1   6  21         10.77          8.33         1.45 o                         
   2   6  21          6.41          6.55         2.71 o                         
   3   6  21        167.63        153.81         3.75 o                         
   4   6  21         72.14         65.33         4.59 o                         
   5   6  21         76.10         76.73         5.07 o                         
   6   6  21        141.54        156.15         6.99 o                         
   1   7  21         51.73         48.37         3.73 o                         
   2   7  21         56.68         51.42         3.66 o                         
   3   7  21         29.44         24.85         5.51 o                         
   4   7  21        108.73        108.14         4.06 o                         
   5   7  21        106.33        115.92         4.28 o                         
   0   8  21        248.89        261.28         8.02 o                         
   1   8  21         43.81         47.42         3.50 o                         
   2   8  21        223.14        212.02         5.26 o                         
   3   8  21         27.23         27.53         2.57 o                         
   0   0  22       1134.34       1171.13        18.30 o                         
   1   0  22        505.30        525.00         7.00 o                         
   2   0  22        148.17        147.83         5.58 o                         
   3   0  22        339.50        343.09         7.91 o                         
   4   0  22         95.75        105.90         3.22 o                         
   5   0  22         77.02         78.80         3.32 o                         
   6   0  22         17.53         11.92         3.97 o                         
   7   0  22        781.63        788.16        12.00 o                         
   8   0  22        263.54        270.90         7.86 o                         
   1   1  22        257.41        263.70         4.40 o                         
   2   1  22         64.78         63.41         1.88 o                         
   3   1  22        250.49        247.92         3.53 o                         
   4   1  22         33.10         29.70         1.46 o                         
   5   1  22         37.85         39.07         1.86 o                         
   6   1  22          0.33         -1.74         2.73 o                         
   7   1  22         16.67         14.94         3.54 o                         
   8   1  22         82.83         84.58         6.22 o                         
   0   2  22         91.90         89.45         3.30 o                         
   1   2  22        495.62        499.67         5.23 o                         
   2   2  22        153.23        154.70         3.21 o                         
   3   2  22        221.48        233.22         4.53 o                         
   4   2  22        455.32        449.28         5.04 o                         
   5   2  22        251.05        252.57         3.66 o                         
   6   2  22        189.93        196.60         4.00 o                         
   7   2  22        267.14        270.18         4.71 o                         
   8   2  22         40.87         43.78         2.83 o                         
   1   3  22         36.70         35.71         1.38 o                         
   2   3  22        125.71        137.35         3.26 o                         
   3   3  22         64.69         67.36         2.13 o                         
   4   3  22         38.01         36.83         2.10 o                         
   5   3  22        171.44        170.24         4.42 o                         
   6   3  22        108.64        109.37         4.57 o                         
   7   3  22        152.31        160.07         4.87 o                         
   8   3  22         10.09          8.49         4.03 o                         
   0   4  22         24.35         28.29         1.85 o                         
   1   4  22        228.15        232.39         3.99 o                         
   2   4  22        174.95        170.20         3.71 o                         
   3   4  22        400.86        397.36         7.53 o                         
   4   4  22        555.78        563.06        10.54 o                         
   5   4  22        199.35        206.58         5.30 o                         
   6   4  22         64.33         65.40         3.58 o                         
   7   4  22        277.10        278.78        11.30 o                         
   1   5  22        387.09        377.00         6.97 o                         
   2   5  22         48.74         46.19         2.65 o                         
   3   5  22        255.08        255.44         6.02 o                         
   4   5  22          6.20          1.80         4.11 o                         
   5   5  22        240.65        249.39         7.54 o                         
   6   5  22         14.79         15.57         2.28 o                         
   0   6  22         59.45         54.61         5.48 o                         
   1   6  22        261.34        261.92         5.89 o                         
   2   6  22        132.10        133.45         4.93 o                         
   3   6  22         94.00         92.17         6.87 o                         
   4   6  22        257.79        271.30         6.88 o                         
   5   6  22        305.67        338.55         8.67 o                         
   1   7  22        887.19        877.58        14.05 o                         
   2   7  22         24.07         24.61         2.07 o                         
   3   7  22        305.02        324.40         8.04 o                         
   4   7  22          3.82          2.46         1.89 o                         
   1   1  23        132.26        134.90         3.11 o                         
   2   1  23         31.86         31.36         2.48 o                         
   3   1  23        743.85        780.18         7.18 o                         
   4   1  23          9.83          8.13         2.13 o                         
   5   1  23        488.97        495.96         7.62 o                         
   6   1  23          1.48          0.08         2.34 o                         
   7   1  23         70.50         70.81         5.02 o                         
   0   2  23         15.28         15.95         3.10 o                         
   1   2  23        168.84        173.46         2.86 o                         
   2   2  23          3.45          1.90         1.82 o                         
   3   2  23        155.29        158.04         3.51 o                         
   4   2  23         11.85          9.63         2.45 o                         
   5   2  23          8.62          8.39         2.99 o                         
   6   2  23         42.15         41.53         3.20 o                         
   7   2  23         22.69         21.08         4.10 o                         
   1   3  23        722.52        731.33         9.73 o                         
   2   3  23         78.89         75.57         2.05 o                         
   3   3  23        226.09        232.89         4.32 o                         
   4   3  23        206.93        211.71         5.14 o                         
   5   3  23         75.26         74.66         4.34 o                         
   6   3  23         44.69         39.47         5.55 o                         
   7   3  23        179.70        186.75        10.70 o                         
   0   4  23        144.08        139.10         6.15 o                         
   1   4  23         35.00         31.89         1.99 o                         
   2   4  23         45.74         42.80         3.74 o                         
   3   4  23         76.39         77.29         3.07 o                         
   4   4  23         54.35         47.38         4.01 o                         
   5   4  23        131.83        143.11         4.35 o                         
   6   4  23          7.54          8.36         2.08 o                         
   1   5  23         16.39         11.67         3.07 o                         
   2   5  23        109.86        105.87         4.16 o                         
   3   5  23         11.67          8.86         2.33 o                         
   4   5  23        116.56        113.01         4.57 o                         
   5   5  23         21.07         22.43         5.36 o                         
   0   6  23         23.01         21.04        21.47 o                         
   1   6  23         15.46         17.32         3.29 o                         
   2   6  23         71.23         71.51         3.48 o                         
   3   6  23          2.47          3.13         2.03 o                         
   4   6  23         46.68         45.53         4.53 o                         
   1   7  23         17.14         15.33         2.71 o                         
   2   7  23         88.93         68.06         8.10 o                         
   0   0  24          0.14          2.55         2.45 o                         
   1   0  24         26.47         28.57         3.78 o                         
   2   0  24       1972.62       1977.63        22.95 o                         
   3   0  24          0.10         -0.18         4.74 o                         
   4   0  24         47.91         45.88         2.89 o                         
   5   0  24          0.50          3.40         2.37 o                         
   6   0  24       1213.37       1229.47        25.22 o                         
   1   1  24          3.27          4.94         2.52 o                         
   2   1  24         85.48         86.86         2.83 o                         
   3   1  24          9.88         12.96         2.08 o                         
   4   1  24         13.68         15.51         2.73 o                         
   5   1  24         22.84         22.90         3.99 o                         
   6   1  24         92.58         90.63         5.33 o                         
   0   2  24       1231.68       1283.36        15.56 o                         
   1   2  24          0.69          0.23         2.20 o                         
   2   2  24        133.54        137.96         3.15 o                         
   3   2  24          5.24          4.45         1.80 o                         
   4   2  24        505.41        499.37         7.09 o                         
   5   2  24         37.64         39.70         3.21 o                         
   6   2  24         28.72         26.14         2.56 o                         
   1   3  24         53.80         53.19         3.45 o                         
   2   3  24         24.51         25.24         2.10 o                         
   3   3  24         67.14         62.45         4.30 o                         
   4   3  24          4.00          2.18         2.26 o                         
   5   3  24         75.34         77.97         4.78 o                         
   6   3  24         15.85         16.95         2.25 o                         
   0   4  24          4.47          0.44         6.65 o                         
   1   4  24          4.53          1.10         2.57 o                         
   2   4  24        983.44        979.81        10.99 o                         
   3   4  24         32.72         34.02         2.57 o                         
   4   4  24         32.59         31.46         7.73 o                         
   5   4  24          5.95          6.97         3.31 o                         
   1   5  24        143.95        152.23         8.14 o                         
   2   5  24          8.11          8.31         4.54 o                         
   3   5  24        195.77        209.86         6.81 o                         
   4   5  24          0.42          0.65         2.21 o                         
   0   6  24        605.22        642.07        19.97 o                         
   1   6  24          0.05         -0.34         2.37 o                         
   2   6  24         71.61         69.64         7.48 o                         
   1   1  25          0.65          1.83         2.83 o                         
   2   1  25          0.23         -1.53         2.88 o                         
   3   1  25         32.84         31.66         2.31 o                         
   4   1  25          1.11          0.37         2.90 o                         
   5   1  25         56.06         57.80         4.41 o                         
   0   2  25         16.95         22.97         4.26 o                         
   1   2  25         13.62         11.16         2.51 o                         
   2   2  25         86.79         83.71         4.08 o                         
   3   2  25          4.96          2.76         3.12 o                         
   4   2  25         47.19         47.73         3.94 o                         
   5   2  25         65.74         61.16         4.15 o                         
   1   3  25         48.52         54.85         5.48 o                         
   2   3  25         35.15         33.60         2.01 o                         
   3   3  25         24.64         24.82         4.15 o                         
   4   3  25          0.02          1.49         4.34 o                         
   0   4  25        228.35        229.89         6.72 o                         
   1   4  25          2.87         -0.61         3.86 o                         
   2   4  25         62.07         60.31         7.38 o                         
   3   4  25         24.13         22.50         2.84 o                         
   1   5  25         28.88         27.94         3.09 o                         
   0   0  26        106.24        110.07         6.51 o                         
   1   0  26        149.67        156.34         5.84 o                         
   2   0  26        900.17        928.56        15.27 o                         
   3   0  26         94.40         81.70         9.49 o                         
   4   0  26         39.12         36.93         3.04 o                         
   1   1  26        104.68         98.43         4.80 o                         
   2   1  26         94.09         92.18         2.79 o                         
   3   1  26         23.37         22.92         4.91 o                         
   4   1  26         32.70         34.20         2.72 o                         
   0   2  26        509.22        509.68        20.09 o                         
   1   2  26         75.68         77.54         4.04 o                         
   2   2  26          2.95          4.12         2.76 o                         
   3   2  26         73.25         70.38         3.65 o                         
   1   3  26         13.58         13.01         7.29 o                         
   2   3  26         21.67         26.91         3.65 o                         
   1   1  27        123.57        124.80         3.57 o                         
                                                                                
