# Supplementary material for: An ortho­rhom­bic polymorph of 2-(1,3,5-di­thia­zinan-5-yl)ethanol or MEA-di­thia­zine
Source: Acta Crystallogr E Crystallogr Commun. 2022 Jan 14;78(Pt 2):191–7. doi: 10.1107/S2056989022000342 (PMC8819450; doi:10.1107/S2056989022000342)
Supplement: Supplementary file 3 [file e-78-00191-RTsup3.hkl]

data_RT                                                          
_shelx_title ' NS_EOR_0m in Pbca'                                               
_shelx_refln_list_code          4                                               
_shelx_F_calc_maximum      141.01                                               
_exptl_crystal_F_000       704.00                                               
_reflns_d_resolution_high  0.6533                                               
                                                                                
loop_                                                                           
 _space_group_symop_operation_xyz                                               
 'x, y, z'                                                                      
 '-x+1/2, -y, z+1/2'                                                            
 '-x, y+1/2, -z+1/2'                                                            
 'x+1/2, -y+1/2, -z'                                                            
 '-x, -y, -z'                                                                   
 'x-1/2, y, -z-1/2'                                                             
 'x, -y-1/2, z-1/2'                                                             
 '-x-1/2, y-1/2, z'                                                             
                                                                                
_cell_length_a     9.7160                                                       
_cell_length_b     8.9709                                                       
_cell_length_c    17.8577                                                       
_cell_angle_alpha  90.000                                                       
_cell_angle_beta   90.000                                                       
_cell_angle_gamma  90.000                                                       
                                                                                
_shelx_F_squared_multiplier     1.000                                           
                                                                                
loop_                                                                           
 _refln_index_h                                                                 
 _refln_index_k                                                                 
 _refln_index_l                                                                 
 _refln_F_squared_calc                                                          
 _refln_F_squared_meas                                                          
 _refln_F_squared_sigma                                                         
 _refln_observed_status                                                         
   4   0   0       2518.67       2519.38        47.14 o                         
   6   0   0        500.40        556.90         7.67 o                         
   8   0   0       5675.00       5779.72        73.98 o                         
  10   0   0        359.85        353.59         6.36 o                         
  12   0   0        581.69        569.05        10.00 o                         
  14   0   0          4.39          9.02         2.78 o                         
   4   1   0        579.03        565.60         5.18 o                         
   6   1   0        262.50        265.27         3.10 o                         
   8   1   0          0.11          0.96         0.83 o                         
  10   1   0        176.26        203.23         3.18 o                         
  12   1   0         18.10         16.36         1.54 o                         
  14   1   0          5.37          4.76         2.14 o                         
   2   2   0       8709.24       8914.86       194.70 o                         
   4   2   0        367.42        381.58         3.81 o                         
   6   2   0      16988.77      17036.07       263.79 o                         
   8   2   0          2.26          4.03         0.84 o                         
  10   2   0       1562.39       1623.45        15.45 o                         
  12   2   0         33.45         34.05         2.05 o                         
  14   2   0        268.40        285.34        12.73 o                         
   2   3   0       1585.32       1556.98        14.96 o                         
   4   3   0        600.92        670.99         7.06 o                         
   6   3   0        448.98        472.12         5.11 o                         
   8   3   0        149.63        155.29         2.60 o                         
  10   3   0          0.00          0.62         1.07 o                         
  12   3   0         44.47         37.42         2.02 o                         
  14   3   0          9.18          7.85         2.66 o                         
   0   4   0      16427.17      15427.26       427.34 o                         
   2   4   0        199.88        205.52         2.43 o                         
   4   4   0       9860.05       9855.29       153.63 o                         
   6   4   0        654.78        686.02         7.21 o                         
   8   4   0       1168.10       1144.29        11.66 o                         
  10   4   0        200.26        212.90         4.29 o                         
  12   4   0        524.67        537.52         9.51 o                         
  14   4   0         53.15         51.15         3.43 o                         
   2   5   0         95.03        102.29         1.71 o                         
   4   5   0        118.63         96.29         1.91 o                         
   6   5   0         48.83         52.37         1.70 o                         
   8   5   0         71.09         73.00         1.93 o                         
  10   5   0          2.03          4.28         1.33 o                         
  12   5   0          0.58          2.79         1.50 o                         
   0   6   0       1283.73       1419.45        19.08 o                         
   2   6   0       3760.49       3587.09        31.43 o                         
   4   6   0       1057.66       1059.18        10.62 o                         
   6   6   0        967.50       1008.34        10.38 o                         
   8   6   0        677.48        677.37         8.32 o                         
  10   6   0        267.84        278.71         6.06 o                         
  12   6   0        120.01        115.91         5.06 o                         
   2   7   0         32.85         28.93         1.19 o                         
   4   7   0         17.20         12.94         1.11 o                         
   6   7   0         87.00        103.09         2.48 o                         
   8   7   0         98.31         98.98         2.64 o                         
  10   7   0          0.55          2.22         1.72 o                         
  12   7   0          3.77          4.53         2.53 o                         
   0   8   0        100.28        110.93         2.84 o                         
   2   8   0       2722.35       2688.30        24.20 o                         
   4   8   0         48.98         42.67         2.45 o                         
   6   8   0        772.32        772.15         9.67 o                         
   8   8   0        544.79        596.25         8.29 o                         
  10   8   0        132.38        139.10         5.64 o                         
  12   8   0          4.86         -1.46         2.50 o                         
   2   9   0        212.85        207.82         3.66 o                         
   4   9   0          9.57          7.34         1.32 o                         
   6   9   0         54.05         52.66         2.40 o                         
   8   9   0         18.64         27.28         2.47 o                         
  10   9   0         49.56         50.99         3.48 o                         
   0  10   0       1133.38       1159.30        16.95 o                         
   2  10   0        230.62        225.58         4.11 o                         
   4  10   0        390.48        404.83         6.20 o                         
   6  10   0         20.91         23.17         1.96 o                         
   8  10   0        756.41        772.03        22.45 o                         
  10  10   0          1.24          1.97         2.94 o                         
   2  11   0         25.78         25.43         2.07 o                         
   4  11   0         45.37         40.27         2.04 o                         
   6  11   0         25.55         27.52         2.59 o                         
   8  11   0         39.85         35.85         3.24 o                         
   0  12   0        351.23        373.47         9.94 o                         
   2  12   0        762.84        788.97        20.45 o                         
   4  12   0         18.41         16.26         2.15 o                         
   6  12   0        280.18        302.13        11.67 o                         
   2  13   0         50.42         38.77         8.07 o                         
   4  13   0          2.91          2.66         3.58 o                         
   1   1   1         59.09         62.19         1.07 o                         
   2   1   1        459.00        460.21         3.27 o                         
   3   1   1       6855.43       6903.15        80.94 o                         
   4   1   1          0.47          2.03         0.33 o                         
   5   1   1        918.62        941.30         6.04 o                         
   6   1   1         20.49         23.78         0.62 o                         
   7   1   1          0.94          2.09         0.54 o                         
   8   1   1         16.41         14.42         0.74 o                         
   9   1   1        248.20        237.74         2.56 o                         
  10   1   1         22.31         26.82         1.05 o                         
  11   1   1        135.71        139.69         2.19 o                         
  12   1   1         20.32         25.94         1.23 o                         
  13   1   1          1.88          1.14         1.89 o                         
  14   1   1          7.78          9.01         1.58 o                         
   0   2   1       7141.44       6995.18       107.93 o                         
   1   2   1       2696.46       2655.97        29.53 o                         
   2   2   1       1494.00       1518.29        10.23 o                         
   3   2   1       2080.84       2175.28        14.27 o                         
   4   2   1        239.69        219.95         1.78 o                         
   5   2   1         43.51         25.95         0.61 o                         
   6   2   1         41.92         69.43         2.55 o                         
   7   2   1         59.66         47.79         1.06 o                         
   8   2   1        192.96        186.70         1.98 o                         
   9   2   1         33.32         30.01         0.96 o                         
  10   2   1         77.89         87.67         2.44 o                         
  11   2   1         21.90         22.04         1.34 o                         
  12   2   1         58.54         54.66         1.63 o                         
  13   2   1         19.05         18.84         1.26 o                         
  14   2   1          5.07          5.46         2.22 o                         
   1   3   1       1519.17       1625.61        11.29 o                         
   2   3   1        184.30        188.33         1.58 o                         
   3   3   1       3261.40       3341.43        26.20 o                         
   4   3   1         77.97         76.21         1.09 o                         
   5   3   1        506.16        516.10         3.70 o                         
   6   3   1        248.42        260.73         2.31 o                         
   7   3   1         65.85         54.98         1.09 o                         
   8   3   1        293.50        292.60         2.64 o                         
   9   3   1         89.50         89.54         1.93 o                         
  10   3   1         29.81         28.82         1.11 o                         
  11   3   1         15.04         16.86         1.04 o                         
  12   3   1          2.25          2.59         0.98 o                         
  13   3   1          0.29          0.36         1.17 o                         
  14   3   1          0.29          0.67         1.76 o                         
   0   4   1       1254.33       1320.09        13.74 o                         
   1   4   1        319.00        345.98         2.64 o                         
   2   4   1       2397.71       2440.97        15.75 o                         
   3   4   1        688.35        733.35         5.14 o                         
   4   4   1       1264.88       1267.05         8.75 o                         
   5   4   1       1601.62       1651.25        10.80 o                         
   6   4   1       2436.00       2377.04        15.39 o                         
   7   4   1        128.12        128.07         1.55 o                         
   8   4   1        468.82        454.90         3.70 o                         
   9   4   1         34.85         36.19         1.04 o                         
  10   4   1        155.80        161.09         2.32 o                         
  11   4   1          0.17          0.14         1.25 o                         
  12   4   1          7.29          7.30         1.22 o                         
  13   4   1          2.23          2.53         1.40 o                         
  14   4   1          8.69          7.96         1.74 o                         
   1   5   1          1.52          0.17         0.38 o                         
   2   5   1          1.75          3.33         0.46 o                         
   3   5   1         86.28         98.98         1.29 o                         
   4   5   1         31.39         31.94         0.85 o                         
   5   5   1          3.61          4.24         0.63 o                         
   6   5   1         17.21         16.02         0.68 o                         
   7   5   1         50.18         50.58         1.13 o                         
   8   5   1          3.60          5.20         0.65 o                         
   9   5   1         40.94         43.94         1.31 o                         
  10   5   1         13.07         15.98         0.92 o                         
  11   5   1          3.57          1.85         1.17 o                         
  12   5   1         15.58         18.04         1.69 o                         
  13   5   1          2.48         -0.20         1.63 o                         
   0   6   1       3916.98       3904.92        34.04 o                         
   1   6   1         71.26         77.73         1.18 o                         
   2   6   1        870.66        855.64         6.00 o                         
   3   6   1        311.18        304.19         2.90 o                         
   4   6   1       1147.07       1169.63         8.10 o                         
   5   6   1         53.59         51.40         1.22 o                         
   6   6   1        381.40        390.33         3.40 o                         
   7   6   1        243.05        249.75         2.60 o                         
   8   6   1        422.60        428.10         3.97 o                         
   9   6   1          0.27         -0.14         0.78 o                         
  10   6   1         22.99         22.82         1.22 o                         
  11   6   1         35.53         37.61         1.60 o                         
  12   6   1        122.07        125.98         4.47 o                         
  13   6   1          8.00          7.31         2.04 o                         
   1   7   1          0.03          0.95         0.52 o                         
   2   7   1         25.44         26.92         0.82 o                         
   3   7   1         22.10         16.63         0.86 o                         
   4   7   1        209.50        197.35         2.23 o                         
   5   7   1         73.23         83.61         1.99 o                         
   6   7   1        151.41        146.82         1.97 o                         
   7   7   1          1.17          2.96         0.86 o                         
   8   7   1         10.76          9.83         1.13 o                         
   9   7   1         20.80         20.26         1.34 o                         
  10   7   1          9.93         10.74         1.37 o                         
  11   7   1          6.69          2.78         1.51 o                         
  12   7   1          7.30          5.18         2.19 o                         
   0   8   1        530.81        503.13         5.25 o                         
   1   8   1        135.11        124.43         1.59 o                         
   2   8   1       1276.73       1275.55         8.86 o                         
   3   8   1          8.49         10.94         0.80 o                         
   4   8   1        275.63        275.03         2.72 o                         
   5   8   1        179.16        175.07         2.28 o                         
   6   8   1        704.25        742.67         6.60 o                         
   7   8   1        144.30        144.47         2.40 o                         
   8   8   1        109.00        108.86         2.39 o                         
   9   8   1          0.59          0.18         1.75 o                         
  10   8   1        126.33        127.61         2.94 o                         
  11   8   1          5.49          4.12         3.03 o                         
  12   8   1          2.36          0.04         2.51 o                         
   1   9   1          1.06         -0.51         0.64 o                         
   2   9   1         13.13         12.51         0.96 o                         
   3   9   1        210.78        213.07         2.60 o                         
   4   9   1          0.61         -0.66         0.81 o                         
   5   9   1        157.25        169.27         3.12 o                         
   6   9   1          0.93         -0.55         0.99 o                         
   7   9   1         22.48         25.64         1.55 o                         
   8   9   1          0.29         -0.63         1.56 o                         
   9   9   1          9.52          8.74         1.51 o                         
  10   9   1          0.85         -1.09         2.03 o                         
  11   9   1          0.30         -1.99         2.42 o                         
   0  10   1        335.69        344.11         4.68 o                         
   1  10   1         17.93         17.63         0.93 o                         
   2  10   1         42.92         36.70         1.37 o                         
   3  10   1          8.13          7.71         0.97 o                         
   4  10   1        271.06        275.20         3.55 o                         
   5  10   1         40.05         46.95         1.77 o                         
   6  10   1          2.24          1.49         1.26 o                         
   7  10   1         10.99          6.23         1.36 o                         
   8  10   1         66.12         70.18         3.18 o                         
   9  10   1          1.06          1.84         1.76 o                         
  10  10   1          5.63          2.11         2.80 o                         
   1  11   1         64.18         66.08         1.77 o                         
   2  11   1          0.36         -1.15         1.15 o                         
   3  11   1        121.28        128.10         2.46 o                         
   4  11   1          0.26          0.26         1.10 o                         
   5  11   1          3.59         -1.21         1.21 o                         
   6  11   1          0.37          0.32         1.99 o                         
   7  11   1          3.03          3.19         1.69 o                         
   8  11   1          0.39         -0.68         1.98 o                         
   0  12   1          4.20         -0.25         2.25 o                         
   1  12   1          7.27          7.01         1.98 o                         
   2  12   1         47.74         46.42         2.73 o                         
   3  12   1          3.12          1.94         1.67 o                         
   4  12   1          1.33          1.88         1.36 o                         
   5  12   1         13.83         14.46         1.98 o                         
   6  12   1         21.58         25.38         2.90 o                         
   7  12   1         13.53         13.71         2.12 o                         
   1  13   1          0.28         -1.74         1.74 o                         
   2  13   1          0.78         -0.17         2.36 o                         
   3  13   1         36.23         36.42         2.20 o                         
   4  13   1          0.43         -1.68         2.03 o                         
   2   0   2       2484.48       2599.13        40.72 o                         
   3   0   2       5733.25       5817.09        90.43 o                         
   4   0   2      11887.97      11458.21       210.03 o                         
   5   0   2       2612.94       2622.24        22.97 o                         
   6   0   2        109.94        105.23         1.71 o                         
   7   0   2        475.05        462.97         4.94 o                         
   8   0   2       2758.93       2694.09        25.10 o                         
   9   0   2       1859.54       1902.16        18.42 o                         
  10   0   2         19.88         20.15         1.40 o                         
  11   0   2          4.36          3.78         1.39 o                         
  12   0   2        211.10        212.68         4.18 o                         
  13   0   2        186.08        187.52         4.98 o                         
  14   0   2         33.57         32.89         2.64 o                         
   2   1   2       1950.87       1976.46        17.21 o                         
   3   1   2        715.18        762.20         5.01 o                         
   4   1   2        740.92        797.42         5.21 o                         
   5   1   2         52.98         62.57         0.89 o                         
   6   1   2         40.00         32.05         0.76 o                         
   7   1   2         29.61         23.85         0.87 o                         
   8   1   2          1.21          1.46         0.61 o                         
   9   1   2          0.11          0.95         0.73 o                         
  10   1   2         34.21         38.31         1.17 o                         
  11   1   2         48.67         57.20         1.64 o                         
  12   1   2          2.94          3.02         1.02 o                         
  13   1   2          3.80          0.95         1.20 o                         
  14   1   2          2.16          0.68         1.53 o                         
   0   2   2        206.20        204.33         2.56 o                         
   1   2   2       5293.57       5320.19        58.34 o                         
   3   2   2       5027.16       5054.90        60.05 o                         
   4   2   2         83.71         84.33         0.97 o                         
   5   2   2        464.40        470.94         3.30 o                         
   6   2   2       1406.86       1342.68         8.39 o                         
   7   2   2        779.63        792.38         5.30 o                         
   8   2   2        289.47        292.66         2.54 o                         
   9   2   2       1012.52        987.39         6.93 o                         
  10   2   2       1151.94       1151.44         8.30 o                         
  11   2   2        137.72        152.85         2.30 o                         
  12   2   2         45.14         46.16         1.51 o                         
  13   2   2         79.84         69.58         2.24 o                         
  14   2   2         56.87         47.49         2.49 o                         
   1   3   2        371.25        390.15         3.62 o                         
   2   3   2        785.26        854.89         5.74 o                         
   3   3   2        616.09        619.93         4.29 o                         
   4   3   2        735.02        871.88         5.87 o                         
   5   3   2        480.50        487.37         3.48 o                         
   6   3   2          6.95          4.96         0.56 o                         
   7   3   2        523.69        541.56         3.95 o                         
   8   3   2         73.17         70.14         1.23 o                         
   9   3   2        428.43        417.51         3.58 o                         
  10   3   2          2.77          1.26         0.82 o                         
  11   3   2        122.33        127.84         2.09 o                         
  12   3   2         41.12         39.86         1.84 o                         
  13   3   2         16.48         15.77         1.58 o                         
  14   3   2          1.25          0.62         1.99 o                         
   0   4   2        279.88        252.31         3.90 o                         
   1   4   2        605.37        589.74         4.28 o                         
   2   4   2        906.45        969.32         6.66 o                         
   3   4   2       3162.87       3025.80        19.07 o                         
   4   4   2       6807.05       6750.21        58.49 o                         
   5   4   2       3015.58       3061.23        19.77 o                         
   6   4   2        261.78        221.26         2.09 o                         
   7   4   2        170.40        173.66         1.78 o                         
   8   4   2        444.56        463.60         3.68 o                         
   9   4   2        408.02        427.10         3.55 o                         
  10   4   2        159.81        145.71         2.33 o                         
  11   4   2         42.30         37.66         1.32 o                         
  12   4   2        226.69        238.04         4.03 o                         
  13   4   2        202.82        212.07         5.24 o                         
  14   4   2         13.37         11.93         2.06 o                         
   1   5   2       1286.68       1263.25         8.54 o                         
   2   5   2       1464.82       1586.16        10.53 o                         
   3   5   2       4093.06       4151.19        26.60 o                         
   4   5   2         40.55         31.63         0.83 o                         
   5   5   2       1359.43       1338.65         8.80 o                         
   6   5   2        454.60        449.29         3.48 o                         
   7   5   2         55.21         55.15         1.21 o                         
   8   5   2         10.36          8.42         0.78 o                         
   9   5   2        214.93        216.53         2.43 o                         
  10   5   2         12.19          7.64         0.85 o                         
  11   5   2        196.93        189.29         3.54 o                         
  12   5   2          0.06         -0.50         1.09 o                         
  13   5   2         23.58         18.62         1.65 o                         
   0   6   2        658.37        594.52         6.60 o                         
   1   6   2        909.48        874.28         6.10 o                         
   2   6   2        933.78        890.29         6.22 o                         
   3   6   2       1037.21       1034.66         7.13 o                         
   4   6   2       1211.54       1241.57         8.65 o                         
   5   6   2        665.18        679.47         4.94 o                         
   6   6   2        658.64        654.58         5.05 o                         
   7   6   2        651.97        662.82         4.95 o                         
   8   6   2        105.16        104.00         2.02 o                         
   9   6   2         26.76         28.31         1.10 o                         
  10   6   2        175.37        180.35         2.99 o                         
  11   6   2        194.85        209.65         3.97 o                         
  12   6   2         92.68         98.12         4.48 o                         
  13   6   2         24.49         20.65         2.47 o                         
   1   7   2        890.71        874.54         6.36 o                         
   2   7   2        139.49        121.98         1.60 o                         
   3   7   2       1934.63       1885.43        12.72 o                         
   4   7   2          9.68          6.78         0.70 o                         
   5   7   2        888.47        880.87         6.60 o                         
   6   7   2          7.12          6.66         0.83 o                         
   7   7   2        144.59        140.28         2.11 o                         
   8   7   2          0.01         -0.69         0.84 o                         
   9   7   2         78.70         84.56         2.24 o                         
  10   7   2          3.58          1.35         1.12 o                         
  11   7   2         50.90         49.42         2.59 o                         
  12   7   2         17.99         20.49         2.04 o                         
   0   8   2       1197.30       1135.36        11.39 o                         
   1   8   2       1262.56       1248.86         8.63 o                         
   2   8   2        599.87        604.97         4.60 o                         
   3   8   2         49.54         45.71         1.14 o                         
   4   8   2         22.99         23.43         0.94 o                         
   5   8   2        122.88        129.39         2.07 o                         
   6   8   2        433.09        445.81         4.44 o                         
   7   8   2        261.85        262.28         3.08 o                         
   8   8   2         88.28         87.85         2.16 o                         
   9   8   2        182.15        187.67         3.65 o                         
  10   8   2        164.74        155.21         3.71 o                         
  11   8   2         57.64         59.17         3.57 o                         
  12   8   2         10.74         10.65         3.87 o                         
   1   9   2        260.42        273.25         2.85 o                         
   2   9   2         74.02         71.36         1.43 o                         
   3   9   2         49.02         53.50         1.47 o                         
   4   9   2         72.96         80.32         1.68 o                         
   5   9   2         81.82         74.33         1.83 o                         
   6   9   2         13.15         10.42         1.05 o                         
   7   9   2        248.85        261.90         3.58 o                         
   8   9   2          0.02          0.37         1.37 o                         
   9   9   2        159.80        169.27         6.29 o                         
  10   9   2         15.34         13.67         1.89 o                         
  11   9   2         23.48         24.13         3.24 o                         
   0  10   2        749.43        749.94        10.38 o                         
   1  10   2        185.61        185.89         2.56 o                         
   2  10   2          1.61          2.84         0.91 o                         
   3  10   2        129.25        121.75         2.32 o                         
   4  10   2        444.23        456.75         4.49 o                         
   5  10   2         93.69         96.94         2.17 o                         
   6  10   2         59.90         68.89         1.96 o                         
   7  10   2        183.43        185.69         3.76 o                         
   8  10   2        114.97        117.68         4.15 o                         
   9  10   2          2.30          5.77         1.92 o                         
  10  10   2          0.68          2.98         3.10 o                         
   1  11   2        257.91        257.23         3.04 o                         
   2  11   2          1.04          0.09         0.94 o                         
   3  11   2         79.88         76.13         2.15 o                         
   4  11   2          1.10          0.46         1.11 o                         
   5  11   2         21.10         20.30         1.59 o                         
   6  11   2          0.71         -1.80         1.80 o                         
   7  11   2         12.39          6.18         1.81 o                         
   8  11   2          5.75          4.04         2.26 o                         
   0  12   2         17.33         15.26         2.38 o                         
   1  12   2         27.04         25.19         1.38 o                         
   2  12   2        159.21        153.91         3.00 o                         
   3  12   2         94.42         95.00         2.42 o                         
   4  12   2          1.66         -0.93         1.57 o                         
   5  12   2         44.18         38.75         2.42 o                         
   6  12   2         92.43         85.26         3.40 o                         
   7  12   2         28.04         30.28         2.39 o                         
   1  13   2         33.32         36.79         2.99 o                         
   2  13   2          1.80         -0.41         1.50 o                         
   3  13   2          0.01         -0.77         2.33 o                         
   4  13   2          3.19          1.37         1.90 o                         
   2   1   3         17.22          9.99         0.30 o                         
   3   1   3       5265.53       5397.99        66.69 o                         
   4   1   3        177.75        166.29         1.47 o                         
   5   1   3       3109.45       3028.15        18.69 o                         
   6   1   3         40.45         44.58         0.86 o                         
   7   1   3       1544.36       1491.28         9.92 o                         
   8   1   3          2.71          2.10         0.63 o                         
   9   1   3        340.36        333.24         2.93 o                         
  10   1   3         32.01         29.35         1.06 o                         
  11   1   3        196.54        196.50         2.61 o                         
  12   1   3          7.35          5.03         1.03 o                         
  13   1   3         92.45         93.90         2.67 o                         
  14   1   3          8.40          7.27         2.41 o                         
   0   2   3        462.75        443.09         4.09 o                         
   1   2   3         80.63         69.71         0.70 o                         
   2   2   3         11.17         24.84         0.64 o                         
   3   2   3        376.25        399.21         2.88 o                         
   4   2   3          8.65         14.43         0.48 o                         
   5   2   3          0.05          0.72         0.43 o                         
   6   2   3         43.73         43.96         0.96 o                         
   7   2   3          0.37          2.25         0.60 o                         
   8   2   3        187.15        177.18         1.84 o                         
   9   2   3          0.51         -0.57         0.66 o                         
  10   2   3          1.45         -0.09         0.88 o                         
  11   2   3          2.65          2.60         1.05 o                         
  12   2   3         46.08         41.42         1.70 o                         
  13   2   3         14.04         12.96         1.31 o                         
  14   2   3         16.05         14.65         1.90 o                         
   1   3   3       4626.44       4707.15        51.95 o                         
   2   3   3       2717.43       2910.52        22.16 o                         
   3   3   3        471.83        429.63         3.03 o                         
   4   3   3         89.27        100.74         1.15 o                         
   5   3   3       1304.95       1297.10         8.37 o                         
   6   3   3         10.24          6.90         0.55 o                         
   7   3   3       1715.84       1732.28        11.01 o                         
   8   3   3        243.82        232.07         2.26 o                         
   9   3   3        427.43        446.79         3.74 o                         
  10   3   3         87.33         81.84         1.67 o                         
  11   3   3         36.96         38.35         1.36 o                         
  12   3   3          9.11         11.16         1.22 o                         
  13   3   3         15.69         17.23         1.57 o                         
  14   3   3         13.76         15.95         3.56 o                         
   0   4   3        107.94        138.60         2.01 o                         
   1   4   3        165.03        159.07         1.44 o                         
   2   4   3         79.74         65.84         0.93 o                         
   3   4   3        471.82        493.60         3.46 o                         
   4   4   3          1.70          7.07         0.64 o                         
   5   4   3        125.55        132.98         1.54 o                         
   6   4   3        241.40        260.16         2.23 o                         
   7   4   3         67.22         67.62         1.19 o                         
   8   4   3         95.17         97.96         1.63 o                         
   9   4   3          6.80          6.44         0.83 o                         
  10   4   3         95.87         92.53         1.72 o                         
  11   4   3          2.32          2.88         0.94 o                         
  12   4   3         38.28         34.48         1.45 o                         
  13   4   3          7.22          5.00         1.71 o                         
  14   4   3         15.60          9.38         2.60 o                         
   1   5   3       1154.41       1126.61         7.79 o                         
   2   5   3         48.99         45.45         0.84 o                         
   3   5   3        418.76        413.13         3.11 o                         
   4   5   3        217.24        192.49         1.82 o                         
   5   5   3        126.35        123.72         1.48 o                         
   6   5   3        498.59        473.35         3.66 o                         
   7   5   3         39.52         48.12         1.11 o                         
   8   5   3        149.10        132.18         2.33 o                         
   9   5   3          1.02          0.64         0.71 o                         
  10   5   3          3.78          2.14         0.77 o                         
  11   5   3          1.91          1.29         0.93 o                         
  12   5   3          1.64          2.60         1.07 o                         
  13   5   3         15.54         16.15         1.84 o                         
   0   6   3        578.76        573.71         6.04 o                         
   1   6   3        269.47        286.24         2.49 o                         
   2   6   3         65.63         61.93         1.13 o                         
   3   6   3         67.31         68.61         1.13 o                         
   4   6   3       1669.87       1639.55        10.86 o                         
   5   6   3         26.27         22.26         0.79 o                         
   6   6   3         30.25         29.25         0.89 o                         
   7   6   3          0.05          2.32         0.72 o                         
   8   6   3          3.71          3.44         0.75 o                         
   9   6   3        204.79        228.76         2.91 o                         
  10   6   3          0.00          1.10         0.93 o                         
  11   6   3          1.38          0.73         1.23 o                         
  12   6   3          0.20         -0.71         2.36 o                         
  13   6   3          4.38          3.55         1.58 o                         
   1   7   3         61.98         83.35         1.62 o                         
   2   7   3        207.90        203.65         2.08 o                         
   3   7   3          3.89          5.67         0.67 o                         
   4   7   3        110.06        102.12         1.52 o                         
   5   7   3         17.01         16.79         0.89 o                         
   6   7   3        470.23        484.52         4.13 o                         
   7   7   3         36.06         33.85         1.15 o                         
   8   7   3         26.64         27.56         1.17 o                         
   9   7   3          7.65          9.45         1.17 o                         
  10   7   3          7.18          3.27         1.20 o                         
  11   7   3          2.80          3.20         1.32 o                         
  12   7   3          0.08         -0.26         1.85 o                         
   0   8   3          5.63          5.44         0.94 o                         
   1   8   3          3.68          1.34         0.80 o                         
   2   8   3         11.88         17.99         0.85 o                         
   3   8   3        391.57        394.41         3.34 o                         
   4   8   3         67.56         71.99         1.46 o                         
   5   8   3          0.97          1.71         0.80 o                         
   6   8   3         11.03         12.63         1.06 o                         
   7   8   3         62.51         61.32         1.74 o                         
   8   8   3          0.13         -0.38         0.97 o                         
   9   8   3          1.15         -0.12         1.80 o                         
  10   8   3         24.71         27.65         1.88 o                         
  11   8   3         20.05         19.28         2.10 o                         
   1   9   3        528.05        536.56         4.49 o                         
   2   9   3         81.58         85.91         1.62 o                         
   3   9   3         34.43         37.61         1.29 o                         
   4   9   3          4.48          3.44         0.89 o                         
   5   9   3         43.24         45.02         1.39 o                         
   6   9   3          0.30         -0.73         0.93 o                         
   7   9   3        142.67        137.57         2.75 o                         
   8   9   3         23.96         20.54         1.70 o                         
   9   9   3         79.26         75.67         3.77 o                         
  10   9   3          1.94         -0.13         3.05 o                         
  11   9   3         13.26         10.11         2.19 o                         
   0  10   3        120.78        124.91         2.57 o                         
   1  10   3          0.91          1.27         0.84 o                         
   2  10   3          0.09          0.27         1.05 o                         
   3  10   3        105.50        112.32         2.30 o                         
   4  10   3          1.13          1.97         1.04 o                         
   5  10   3        113.69        108.73         2.24 o                         
   6  10   3          1.65          1.98         1.43 o                         
   7  10   3         20.71         17.75         1.50 o                         
   8  10   3         21.45         20.26         1.71 o                         
   9  10   3         41.91         44.11         2.77 o                         
  10  10   3          2.03          1.73         2.69 o                         
   1  11   3         84.46         85.13         1.82 o                         
   2  11   3          7.42          8.11         1.10 o                         
   3  11   3        237.60        235.32         3.78 o                         
   4  11   3          3.51          1.81         1.15 o                         
   5  11   3        250.38        262.65         4.53 o                         
   6  11   3          3.55          0.87         1.96 o                         
   7  11   3         84.58         90.01         3.55 o                         
   8  11   3          2.27          0.65         3.14 o                         
   0  12   3         12.43         11.47         1.97 o                         
   1  12   3          0.27         -0.50         1.25 o                         
   2  12   3          1.63          2.46         1.18 o                         
   3  12   3         91.38        101.98         2.78 o                         
   4  12   3          0.35         -1.18         1.76 o                         
   5  12   3          1.16          0.95         1.82 o                         
   6  12   3          5.55          3.08         1.90 o                         
   7  12   3         13.00         20.71         2.99 o                         
   1  13   3        160.42        162.56         4.58 o                         
   2  13   3          1.15          0.09         1.45 o                         
   3  13   3         57.27         55.10         2.63 o                         
   4  13   3          5.63         -0.16         1.89 o                         
   0   0   4       1570.71       1629.47        35.76 o                         
   2   0   4       4021.92       4188.15        74.81 o                         
   3   0   4       2248.94       2400.78        22.66 o                         
   4   0   4       2831.11       2944.87        27.83 o                         
   5   0   4        818.84        718.04         7.48 o                         
   6   0   4        489.65        520.36         5.06 o                         
   7   0   4       2845.17       2889.78        26.71 o                         
   8   0   4          0.99         -0.13         0.86 o                         
   9   0   4       1184.00       1188.15        11.13 o                         
  10   0   4         18.95         23.88         1.38 o                         
  11   0   4        687.54        654.73         7.66 o                         
  12   0   4          0.04          0.19         1.79 o                         
  13   0   4        168.62        195.68         7.43 o                         
  14   0   4         24.96         27.09         2.94 o                         
   1   1   4        694.77        694.86         5.53 o                         
   2   1   4       3247.68       3201.88        33.30 o                         
   3   1   4        161.62        214.74         1.64 o                         
   4   1   4        667.02        703.14         4.64 o                         
   5   1   4         33.84         35.16         1.00 o                         
   6   1   4          7.53          8.91         0.67 o                         
   7   1   4         64.24         58.15         1.31 o                         
   8   1   4        301.23        300.53         2.54 o                         
   9   1   4         80.79         88.51         1.43 o                         
  10   1   4         45.78         41.68         1.15 o                         
  11   1   4         35.04         31.54         1.23 o                         
  12   1   4          9.46          6.89         1.16 o                         
  13   1   4         68.85         71.86         2.63 o                         
  14   1   4          0.11         -1.62         1.62 o                         
   0   2   4        118.47        136.69         1.97 o                         
   1   2   4       2921.92       2945.33        27.68 o                         
   2   2   4        111.82        122.64         1.10 o                         
   3   2   4       9673.41       9907.24       115.78 o                         
   4   2   4        215.59        205.79         1.78 o                         
   5   2   4       3344.37       3250.61        21.32 o                         
   6   2   4         57.02         51.26         1.17 o                         
   7   2   4       3363.03       3301.05        20.19 o                         
   8   2   4        345.00        350.36         2.96 o                         
   9   2   4        125.90        119.23         1.67 o                         
  10   2   4        288.76        288.86         3.08 o                         
  11   2   4        693.89        726.25         6.05 o                         
  12   2   4         27.66         26.22         1.28 o                         
  13   2   4        111.96        107.96         2.95 o                         
  14   2   4          0.04         -0.44         2.04 o                         
   1   3   4       7179.79       7282.36        79.83 o                         
   2   3   4        455.70        474.19         3.35 o                         
   3   3   4        620.78        653.87         4.46 o                         
   4   3   4        110.36        127.10         1.29 o                         
   5   3   4        756.81        722.28         5.00 o                         
   6   3   4          0.05          0.76         0.47 o                         
   7   3   4       1252.19       1228.24         8.04 o                         
   8   3   4         90.85         90.78         1.38 o                         
   9   3   4        117.62        105.74         2.07 o                         
  10   3   4          2.25          0.17         0.88 o                         
  11   3   4         10.61          8.64         1.14 o                         
  12   3   4         11.83         10.68         1.16 o                         
  13   3   4          4.04          1.48         1.25 o                         
  14   3   4          0.10          1.86         1.75 o                         
   0   4   4        103.47         95.68         1.53 o                         
   1   4   4       3463.50       3378.28        23.00 o                         
   2   4   4        853.01        848.89         6.03 o                         
   3   4   4       4035.62       4204.14        29.47 o                         
   4   4   4        602.26        640.01         4.45 o                         
   5   4   4       2360.15       2275.38        14.37 o                         
   6   4   4         14.28         23.14         0.70 o                         
   7   4   4        677.82        652.99         4.78 o                         
   8   4   4          0.93          0.16         0.61 o                         
   9   4   4        791.93        817.94         6.15 o                         
  10   4   4         15.51         15.49         0.95 o                         
  11   4   4        303.37        303.28         3.52 o                         
  12   4   4          3.33          4.40         1.13 o                         
  13   4   4        173.59        183.83         4.80 o                         
  14   4   4          0.00         -0.22         1.58 o                         
   1   5   4       2224.64       2209.22        14.09 o                         
   2   5   4        204.95        216.66         1.95 o                         
   3   5   4        766.09        750.99         5.26 o                         
   4   5   4         49.30         39.34         0.95 o                         
   5   5   4       1444.29       1434.30         9.46 o                         
   6   5   4         39.71         41.02         1.24 o                         
   7   5   4        919.84        934.26         6.43 o                         
   8   5   4          0.52          0.56         0.63 o                         
   9   5   4        155.82        156.65         2.07 o                         
  10   5   4          1.18          0.74         0.83 o                         
  11   5   4         41.97         40.82         1.43 o                         
  12   5   4         16.17         16.09         1.22 o                         
  13   5   4         65.89         66.14         2.53 o                         
   0   6   4        103.20        104.07         1.77 o                         
   1   6   4       1558.00       1521.79        10.04 o                         
   2   6   4         23.25         22.80         0.72 o                         
   3   6   4       2548.49       2467.89        17.44 o                         
   4   6   4          2.60          2.69         0.66 o                         
   5   6   4        754.92        741.52         5.31 o                         
   6   6   4          2.77          1.89         0.68 o                         
   7   6   4        748.80        772.31         6.78 o                         
   8   6   4          4.49          2.34         0.79 o                         
   9   6   4        361.34        351.55         3.57 o                         
  10   6   4          0.14          0.34         1.03 o                         
  11   6   4        264.13        266.14         3.46 o                         
  12   6   4          0.18         -1.31         1.31 o                         
  13   6   4         30.99         29.04         2.40 o                         
   1   7   4       1711.03       1705.24        11.77 o                         
   2   7   4         19.62         12.47         0.72 o                         
   3   7   4        568.72        531.55         4.34 o                         
   4   7   4          6.15          7.87         0.68 o                         
   5   7   4        434.29        462.55         3.87 o                         
   6   7   4         15.24         12.01         0.88 o                         
   7   7   4        444.58        454.61         4.21 o                         
   8   7   4          3.45          1.61         0.79 o                         
   9   7   4        118.97        112.95         2.13 o                         
  10   7   4         16.74         17.43         1.60 o                         
  11   7   4        106.11        103.17         3.76 o                         
  12   7   4         11.32         10.39         2.76 o                         
   0   8   4         53.09         55.00         1.67 o                         
   1   8   4        684.58        650.65         5.49 o                         
   2   8   4         92.92         92.92         1.79 o                         
   3   8   4        764.83        767.77         5.87 o                         
   4   8   4         48.91         43.12         1.19 o                         
   5   8   4        939.15        924.59         7.14 o                         
   6   8   4         11.24         10.85         1.04 o                         
   7   8   4        149.50        158.55         2.59 o                         
   8   8   4          4.63          3.97         1.08 o                         
   9   8   4        379.27        393.14         5.11 o                         
  10   8   4          2.69          0.18         1.36 o                         
  11   8   4         14.83         10.33         2.54 o                         
   1   9   4        683.16        641.68         5.43 o                         
   2   9   4          5.73          4.04         0.86 o                         
   3   9   4        276.07        278.70         2.98 o                         
   4   9   4         11.83         11.75         0.96 o                         
   5   9   4        311.46        316.51         3.49 o                         
   6   9   4          0.91          0.85         0.98 o                         
   7   9   4        201.70        219.79         4.01 o                         
   8   9   4          2.50          2.16         1.31 o                         
   9   9   4         42.33         35.03         2.18 o                         
  10   9   4          2.32          0.47         1.79 o                         
  11   9   4          0.02          2.73         3.11 o                         
   0  10   4          6.93          4.90         1.24 o                         
   1  10   4        545.08        548.06         4.77 o                         
   2  10   4          0.28          0.80         0.79 o                         
   3  10   4        198.13        204.01         3.12 o                         
   4  10   4         13.04         16.46         1.21 o                         
   5  10   4        137.90        137.15         2.57 o                         
   6  10   4         21.10         20.09         2.05 o                         
   7  10   4         76.91         75.20         2.33 o                         
   8  10   4         23.47         23.94         2.61 o                         
   9  10   4        167.49        175.12         4.88 o                         
   1  11   4          5.65          5.00         0.92 o                         
   2  11   4          0.02         -0.03         0.91 o                         
   3  11   4         12.90          9.82         1.23 o                         
   4  11   4          0.91          0.18         1.31 o                         
   5  11   4          8.11          8.81         1.29 o                         
   6  11   4          1.58          1.27         2.18 o                         
   7  11   4         12.66         14.37         1.96 o                         
   8  11   4         12.91         12.36         4.15 o                         
   0  12   4         73.35         77.90         3.93 o                         
   1  12   4         66.99         64.67         2.19 o                         
   2  12   4         46.67         43.99         2.18 o                         
   3  12   4         84.75         81.94         2.81 o                         
   4  12   4         21.13         21.63         1.78 o                         
   5  12   4        168.23        190.72         4.55 o                         
   6  12   4         12.58         11.76         3.05 o                         
   1  13   4          1.19         -0.20         1.80 o                         
   2  13   4          0.26          0.77         2.38 o                         
   3  13   4         13.70         15.63         1.86 o                         
   4  13   4          7.64          6.08         1.80 o                         
   1   1   5       5674.68       5717.49        88.34 o                         
   2   1   5       8064.28       8184.47       126.37 o                         
   3   1   5       1501.85       1465.80         9.70 o                         
   4   1   5        118.45        143.73         1.30 o                         
   5   1   5        768.07        799.12         5.33 o                         
   6   1   5        916.78        931.01         6.26 o                         
   7   1   5        648.55        653.05         4.48 o                         
   8   1   5          0.01          1.28         0.58 o                         
   9   1   5        305.81        308.10         2.74 o                         
  10   1   5          3.60          1.85         0.74 o                         
  11   1   5         38.32         37.62         1.25 o                         
  12   1   5         57.73         59.65         1.99 o                         
  13   1   5          4.83          1.59         1.56 o                         
  14   1   5          3.83          2.04         1.88 o                         
   0   2   5       4177.00       3996.90        57.49 o                         
   1   2   5       1717.25       1740.56        14.78 o                         
   2   2   5        934.76        982.63         6.59 o                         
   3   2   5       1080.89       1149.88         8.10 o                         
   4   2   5       5895.72       6322.88        69.53 o                         
   5   2   5         74.80         70.81         1.05 o                         
   6   2   5        160.81        171.72         1.69 o                         
   7   2   5          6.47          8.62         0.63 o                         
   8   2   5         15.35         18.21         0.92 o                         
   9   2   5         44.84         43.39         1.07 o                         
  10   2   5         30.86         22.60         1.07 o                         
  11   2   5          0.23          0.35         0.99 o                         
  12   2   5         23.55         19.85         1.59 o                         
  13   2   5          2.15          2.80         1.20 o                         
  14   2   5          0.22          0.38         1.80 o                         
   1   3   5         20.00         10.16         0.33 o                         
   2   3   5       1235.91       1358.14         9.06 o                         
   3   3   5        894.33        865.58         6.10 o                         
   4   3   5        793.91        776.02         5.59 o                         
   5   3   5        560.52        535.25         3.97 o                         
   6   3   5          8.18          5.92         0.54 o                         
   7   3   5         54.68         48.70         1.07 o                         
   8   3   5        101.99         96.55         1.45 o                         
   9   3   5         30.52         25.85         0.99 o                         
  10   3   5          2.60          4.66         0.93 o                         
  11   3   5         58.50         59.18         1.66 o                         
  12   3   5          1.38          1.37         1.01 o                         
  13   3   5         39.75         41.03         2.09 o                         
  14   3   5          0.00         -1.15         1.70 o                         
   0   4   5        596.07        531.18         5.14 o                         
   1   4   5        746.23        714.51         4.63 o                         
   2   4   5       1936.16       1968.26        13.65 o                         
   3   4   5        543.91        574.04         4.24 o                         
   4   4   5        732.52        676.03         4.76 o                         
   5   4   5        423.45        415.18         3.34 o                         
   6   4   5         54.48         54.85         1.00 o                         
   7   4   5          0.03         -0.40         0.57 o                         
   8   4   5        248.66        242.97         2.62 o                         
   9   4   5         13.96          9.04         0.83 o                         
  10   4   5        467.56        482.81         5.07 o                         
  11   4   5         12.25         13.11         1.11 o                         
  12   4   5         62.11         59.35         1.98 o                         
  13   4   5          0.05          0.08         1.36 o                         
   1   5   5        340.62        324.57         2.56 o                         
   2   5   5         11.02         12.93         0.50 o                         
   3   5   5        407.94        409.63         3.31 o                         
   4   5   5         50.73         40.57         0.89 o                         
   5   5   5        124.41        133.80         1.69 o                         
   6   5   5          0.30          0.57         0.54 o                         
   7   5   5         22.79         24.17         0.89 o                         
   8   5   5        215.86        224.15         2.33 o                         
   9   5   5         21.62         19.99         0.98 o                         
  10   5   5        187.98        200.19         2.55 o                         
  11   5   5          5.32          5.12         0.93 o                         
  12   5   5         25.37         25.73         1.61 o                         
  13   5   5          5.76          4.37         1.78 o                         
   0   6   5       1609.88       1675.85        14.68 o                         
   1   6   5        167.13        153.69         1.62 o                         
   2   6   5       1619.65       1597.17        10.76 o                         
   3   6   5         56.78         59.43         1.20 o                         
   4   6   5       1212.10       1181.89         8.23 o                         
   5   6   5        744.72        759.50         5.61 o                         
   6   6   5        318.44        308.83         2.99 o                         
   7   6   5         19.09         20.47         1.05 o                         
   8   6   5        375.57        395.45         3.75 o                         
   9   6   5         16.20         15.32         1.01 o                         
  10   6   5         41.66         40.33         1.46 o                         
  11   6   5          2.76          2.06         1.75 o                         
  12   6   5          0.09         -0.62         1.31 o                         
  13   6   5          8.11          8.65         1.72 o                         
   1   7   5         87.08         89.23         1.44 o                         
   2   7   5          8.59          9.25         0.66 o                         
   3   7   5         97.19        104.19         1.52 o                         
   4   7   5         33.48         31.40         0.93 o                         
   5   7   5         46.10         38.39         1.01 o                         
   6   7   5         77.00         79.06         1.49 o                         
   7   7   5          7.29          5.10         0.89 o                         
   8   7   5          0.45          0.76         0.78 o                         
   9   7   5          7.97          4.80         0.95 o                         
  10   7   5         19.75         15.95         1.16 o                         
  11   7   5          5.43          4.13         1.74 o                         
  12   7   5          0.23         -0.23         1.78 o                         
   0   8   5         71.79         63.21         1.64 o                         
   1   8   5        164.89        163.84         2.27 o                         
   2   8   5        531.37        543.43         4.51 o                         
   3   8   5          1.77          1.72         0.71 o                         
   4   8   5        420.20        433.46         4.04 o                         
   5   8   5        103.50        116.49         2.19 o                         
   6   8   5        160.16        163.18         2.69 o                         
   7   8   5         26.70         28.19         1.28 o                         
   8   8   5         75.35         80.00         1.99 o                         
   9   8   5          1.27          0.38         1.15 o                         
  10   8   5        149.57        157.45         4.41 o                         
  11   8   5         16.30         13.33         1.94 o                         
   1   9   5          5.66          8.79         0.87 o                         
   2   9   5          0.29         -0.88         0.88 o                         
   3   9   5        105.41        106.20         1.82 o                         
   4   9   5          1.72          0.92         0.84 o                         
   5   9   5        117.08        117.77         2.62 o                         
   6   9   5         10.33         11.49         1.19 o                         
   7   9   5         16.57         15.08         1.22 o                         
   8   9   5         40.46         43.85         2.13 o                         
   9   9   5          4.42          2.91         2.20 o                         
  10   9   5          0.70         -0.10         1.88 o                         
   0  10   5         35.82         41.98         1.89 o                         
   1  10   5        146.15        146.94         2.77 o                         
   2  10   5        131.18        136.56         2.64 o                         
   3  10   5         13.20         11.18         1.17 o                         
   4  10   5        406.68        413.74         7.11 o                         
   5  10   5         44.48         45.68         1.62 o                         
   6  10   5         21.80         18.85         1.79 o                         
   7  10   5         15.91         12.33         1.41 o                         
   8  10   5          0.55          0.11         2.49 o                         
   9  10   5         37.13         36.74         3.14 o                         
   1  11   5        203.43        201.21         3.22 o                         
   2  11   5        132.73        129.14         3.10 o                         
   3  11   5         26.91         30.02         1.39 o                         
   4  11   5          7.28          6.46         1.56 o                         
   5  11   5          8.19          7.39         1.36 o                         
   6  11   5         49.98         47.39         2.15 o                         
   7  11   5         50.56         48.30         2.32 o                         
   8  11   5          5.00          7.35         3.60 o                         
   0  12   5         65.24         52.10         4.97 o                         
   1  12   5         36.74         37.55         2.98 o                         
   2  12   5         18.99         18.23         2.08 o                         
   3  12   5         11.47          7.86         1.74 o                         
   4  12   5          9.93          8.92         1.70 o                         
   5  12   5          2.40          2.53         1.69 o                         
   6  12   5         14.93         14.89         2.27 o                         
   1  13   5         29.32         26.19         2.13 o                         
   2  13   5          1.81         -0.89         3.44 o                         
   3  13   5         44.01         37.94         2.72 o                         
   0   0   6       6923.58       6413.47       189.07 o                         
   1   0   6        881.05        931.01         8.85 o                         
   2   0   6         71.60         93.07         1.66 o                         
   3   0   6       2782.70       2887.56        31.79 o                         
   4   0   6       9452.08       9240.55       165.72 o                         
   5   0   6       5400.37       5140.68        79.09 o                         
   6   0   6         11.71         14.32         1.25 o                         
   7   0   6       1012.50        917.06         9.22 o                         
   8   0   6       2910.88       2951.40        26.25 o                         
   9   0   6        161.36        166.95         2.72 o                         
  10   0   6         38.91         38.82         1.57 o                         
  11   0   6        104.74        106.37         2.79 o                         
  12   0   6        599.12        621.75         8.58 o                         
  13   0   6         87.36         82.98         3.76 o                         
  14   0   6          0.01         -1.32         2.43 o                         
   1   1   6       1696.03       1661.39        12.09 o                         
   2   1   6        335.32        358.66         2.60 o                         
   3   1   6          2.72          5.79         0.35 o                         
   4   1   6        287.00        325.84         2.40 o                         
   5   1   6        175.13        180.12         1.67 o                         
   6   1   6        175.93        178.79         1.75 o                         
   7   1   6         44.66         40.28         0.93 o                         
   8   1   6         54.08         54.66         1.37 o                         
   9   1   6        267.87        259.28         2.41 o                         
  10   1   6         18.90         16.35         0.95 o                         
  11   1   6          2.75          0.75         0.90 o                         
  12   1   6          0.02          0.25         1.01 o                         
  13   1   6         10.00          5.49         1.29 o                         
  14   1   6          0.03         -0.44         1.46 o                         
   0   2   6        807.51        831.61         8.05 o                         
   1   2   6       9068.66       9159.12       115.26 o                         
   2   2   6      19882.44      19490.24       596.47 o                         
   3   2   6        737.05        716.94         4.88 o                         
   4   2   6        886.30        943.44         6.86 o                         
   5   2   6        512.15        534.90         3.88 o                         
   6   2   6       4330.93       4433.62        27.77 o                         
   7   2   6        695.20        662.96         4.90 o                         
   8   2   6         36.02         29.95         0.86 o                         
   9   2   6        573.87        593.19         4.58 o                         
  10   2   6        660.07        681.78         5.26 o                         
  11   2   6        284.38        295.80         3.52 o                         
  12   2   6         21.78         23.03         1.53 o                         
  13   2   6         28.77         22.33         1.60 o                         
  14   2   6         81.46         86.25         3.65 o                         
   1   3   6          2.48          8.74         0.39 o                         
   2   3   6         56.30         58.84         0.90 o                         
   3   3   6       2058.21       2040.73        14.49 o                         
   4   3   6        202.39        190.95         1.82 o                         
   5   3   6          4.14          2.83         0.42 o                         
   6   3   6        313.19        300.10         2.48 o                         
   7   3   6        157.20        155.96         1.71 o                         
   8   3   6         48.94         52.69         1.10 o                         
   9   3   6         14.22         14.25         0.88 o                         
  10   3   6          4.45          3.08         0.83 o                         
  11   3   6         46.70         52.88         1.65 o                         
  12   3   6          0.16         -0.97         0.97 o                         
  13   3   6          0.01          0.30         1.60 o                         
  14   3   6          0.90          2.02         2.49 o                         
   0   4   6       6473.14       6463.89        75.86 o                         
   1   4   6       2377.17       2346.97        13.74 o                         
   2   4   6        143.15        147.66         1.48 o                         
   3   4   6        744.97        777.81         5.53 o                         
   4   4   6       1952.30       1836.35        12.13 o                         
   5   4   6       1044.65       1017.74         6.96 o                         
   6   4   6        171.31        198.96         1.91 o                         
   7   4   6        694.30        696.84         5.11 o                         
   8   4   6       1348.49       1395.60         9.74 o                         
   9   4   6        329.32        323.72         3.14 o                         
  10   4   6          0.19         -0.23         0.89 o                         
  11   4   6        116.90        114.22         2.16 o                         
  12   4   6        193.33        197.30         3.67 o                         
  13   4   6         29.02         21.62         2.45 o                         
   1   5   6         72.36         64.36         0.99 o                         
   2   5   6         14.16         13.89         0.56 o                         
   3   5   6        259.02        264.30         2.54 o                         
   4   5   6         94.79        106.71         1.34 o                         
   5   5   6          8.79          3.19         0.51 o                         
   6   5   6          1.72          2.33         0.60 o                         
   7   5   6          7.04         12.27         0.79 o                         
   8   5   6         19.16         19.35         0.91 o                         
   9   5   6         91.55         85.13         1.69 o                         
  10   5   6          0.79          1.98         0.83 o                         
  11   5   6          1.41          1.20         0.94 o                         
  12   5   6         16.86         18.21         1.51 o                         
  13   5   6          1.17          0.11         2.21 o                         
   0   6   6       1178.66       1168.54        10.54 o                         
   1   6   6       1048.40       1032.44         6.73 o                         
   2   6   6        673.58        652.95         4.63 o                         
   3   6   6        432.31        374.97         3.06 o                         
   4   6   6        255.33        245.98         2.44 o                         
   5   6   6        594.28        642.75         4.82 o                         
   6   6   6        843.83        880.36         6.34 o                         
   7   6   6        499.64        489.88         4.09 o                         
   8   6   6        163.85        158.46         2.55 o                         
   9   6   6         98.25        103.47         1.95 o                         
  10   6   6         93.39         99.71         2.13 o                         
  11   6   6         83.44         81.39         3.98 o                         
  12   6   6         40.38         41.42         2.09 o                         
   1   7   6        100.17         95.18         1.69 o                         
   2   7   6         26.88         23.00         0.78 o                         
   3   7   6        129.39        117.69         1.65 o                         
   4   7   6          3.39          3.22         0.61 o                         
   5   7   6         67.77         72.09         1.43 o                         
   6   7   6          6.55          7.35         0.78 o                         
   7   7   6         55.07         57.19         1.42 o                         
   8   7   6          3.49          2.58         0.78 o                         
   9   7   6         13.99         16.87         1.10 o                         
  10   7   6          7.84         11.64         1.50 o                         
  11   7   6          4.18          4.86         1.52 o                         
  12   7   6          4.35          3.85         1.93 o                         
   0   8   6        506.36        471.88         5.30 o                         
   1   8   6        573.26        560.58         4.30 o                         
   2   8   6        492.08        496.75         4.19 o                         
   3   8   6        244.43        248.32         2.58 o                         
   4   8   6         68.94         66.69         1.52 o                         
   5   8   6        196.52        198.71         2.58 o                         
   6   8   6        380.14        403.27         4.03 o                         
   7   8   6        185.56        185.59         2.65 o                         
   8   8   6         11.89         14.58         1.09 o                         
   9   8   6         56.73         51.92         1.82 o                         
  10   8   6        204.75        216.13         5.80 o                         
  11   8   6         36.94         32.72         3.30 o                         
   1   9   6         47.67         39.32         1.22 o                         
   2   9   6         25.77         26.18         1.29 o                         
   3   9   6         66.55         61.09         1.63 o                         
   4   9   6         62.62         66.18         1.63 o                         
   5   9   6          0.36          0.43         0.94 o                         
   6   9   6         80.77         72.56         1.94 o                         
   7   9   6         71.72         72.88         2.33 o                         
   8   9   6         69.26         69.89         2.64 o                         
   9   9   6          0.13          0.80         1.68 o                         
  10   9   6         17.45         16.75         2.17 o                         
   0  10   6        932.86        965.54        10.51 o                         
   1  10   6         53.28         50.13         1.57 o                         
   2  10   6         60.47         60.87         1.71 o                         
   3  10   6        199.79        209.38         4.08 o                         
   4  10   6        711.99        722.66         6.66 o                         
   5  10   6        159.29        152.22         3.35 o                         
   6  10   6          1.19          1.26         1.17 o                         
   7  10   6         86.80         87.55         3.10 o                         
   8  10   6        130.68        137.91         4.51 o                         
   9  10   6         13.55          9.80         2.10 o                         
   1  11   6         15.69         14.36         1.32 o                         
   2  11   6          1.90          2.56         0.89 o                         
   3  11   6          0.19         -0.35         0.99 o                         
   4  11   6          0.59         -1.56         1.73 o                         
   5  11   6          0.29          0.41         1.19 o                         
   6  11   6          0.28          3.63         1.50 o                         
   7  11   6          4.77          3.59         1.83 o                         
   8  11   6          0.93         -0.45         4.71 o                         
   0  12   6          1.11          1.84         1.77 o                         
   1  12   6         89.34         86.37         2.38 o                         
   2  12   6        195.41        200.47         4.15 o                         
   3  12   6         49.69         54.79         2.88 o                         
   4  12   6          1.77          1.45         2.20 o                         
   5  12   6          0.03          2.00         2.81 o                         
   6  12   6        138.88        140.10         6.47 o                         
   1  13   6          1.87          0.75         2.10 o                         
   2  13   6          4.19          4.67         3.43 o                         
   3  13   6         12.64         11.86         2.19 o                         
   1   1   7       1703.88       1785.92        12.16 o                         
   2   1   7       1268.49       1200.40         8.31 o                         
   3   1   7        705.67        844.36         5.86 o                         
   4   1   7          3.54          3.33         0.47 o                         
   5   1   7        322.25        351.21         2.75 o                         
   6   1   7         27.03         18.62         0.61 o                         
   7   1   7         22.10         27.33         0.79 o                         
   8   1   7        166.86        162.17         1.81 o                         
   9   1   7          0.07         -0.49         0.63 o                         
  10   1   7          2.53          2.01         0.78 o                         
  11   1   7         21.94         21.49         1.18 o                         
  12   1   7          1.88          0.77         1.26 o                         
  13   1   7         15.73         14.56         2.01 o                         
  14   1   7          5.53          7.86         1.66 o                         
   0   2   7       3076.48       3119.51        34.24 o                         
   1   2   7         27.92         28.40         0.64 o                         
   2   2   7        657.28        626.30         4.35 o                         
   3   2   7         12.34          8.08         0.39 o                         
   4   2   7        660.67        634.90         5.03 o                         
   5   2   7        158.06        158.89         1.88 o                         
   6   2   7        419.87        412.88         3.25 o                         
   7   2   7        100.81         82.17         1.22 o                         
   8   2   7        160.55        151.51         1.82 o                         
   9   2   7         20.68         20.64         0.90 o                         
  10   2   7         13.20         10.99         0.95 o                         
  11   2   7          1.05          0.87         1.06 o                         
  12   2   7         42.30         39.80         1.75 o                         
  13   2   7         10.28          9.38         1.92 o                         
  14   2   7          5.50          3.87         1.70 o                         
   1   3   7          6.33         13.21         0.38 o                         
   2   3   7         20.42         38.14         0.68 o                         
   3   3   7        467.87        561.16         3.97 o                         
   4   3   7        485.20        507.68         3.96 o                         
   5   3   7         58.80         63.75         1.16 o                         
   6   3   7         79.58         73.82         1.18 o                         
   7   3   7        788.73        752.61         5.73 o                         
   8   3   7         83.11         86.73         1.31 o                         
   9   3   7        157.33        152.99         2.09 o                         
  10   3   7         84.78         96.35         1.74 o                         
  11   3   7          0.45         -0.39         1.01 o                         
  12   3   7         17.40         19.27         1.20 o                         
  13   3   7          0.86          1.08         1.50 o                         
   0   4   7       1490.66       1429.93        12.75 o                         
   1   4   7         34.38         37.77         0.74 o                         
   2   4   7       1108.70       1085.17         7.16 o                         
   3   4   7        181.45        188.22         1.98 o                         
   4   4   7        366.09        379.09         3.23 o                         
   5   4   7        210.54        232.16         2.32 o                         
   6   4   7       1600.67       1602.47        10.56 o                         
   7   4   7          8.39          7.70         0.68 o                         
   8   4   7        264.12        260.66         2.59 o                         
   9   4   7         23.46         21.17         0.96 o                         
  10   4   7         65.78         61.70         1.51 o                         
  11   4   7         17.57         17.69         1.31 o                         
  12   4   7         24.24         22.45         1.40 o                         
  13   4   7          6.84          7.21         1.66 o                         
   1   5   7       2263.45       2226.74        13.16 o                         
   2   5   7        901.46        883.54         6.23 o                         
   3   5   7        166.46        188.36         1.99 o                         
   4   5   7        674.92        745.82         5.43 o                         
   5   5   7         29.51         32.67         1.01 o                         
   6   5   7        113.94        102.57         1.38 o                         
   7   5   7          2.94          2.19         0.66 o                         
   8   5   7         10.58          9.03         0.87 o                         
   9   5   7          0.02          0.12         0.73 o                         
  10   5   7          0.48          1.21         1.09 o                         
  11   5   7          1.35          0.94         0.98 o                         
  12   5   7          3.45          3.07         1.84 o                         
  13   5   7          0.11          1.71         2.05 o                         
   0   6   7       5350.62       5297.99        42.70 o                         
   1   6   7        411.85        379.52         3.03 o                         
   2   6   7       1019.63       1025.15         6.78 o                         
   3   6   7        678.48        664.54         4.92 o                         
   4   6   7        682.51        676.60         5.25 o                         
   5   6   7        112.35         97.18         1.48 o                         
   6   6   7        461.82        446.96         3.77 o                         
   7   6   7          0.06          0.40         0.61 o                         
   8   6   7        659.44        679.86         5.62 o                         
   9   6   7         60.55         60.13         2.17 o                         
  10   6   7         84.47         81.52         2.53 o                         
  11   6   7         37.00         34.30         2.00 o                         
  12   6   7         58.60         56.57         2.38 o                         
   1   7   7        771.97        748.06         5.52 o                         
   2   7   7        301.82        293.96         2.58 o                         
   3   7   7         59.91         53.92         1.14 o                         
   4   7   7         57.86         63.80         1.28 o                         
   5   7   7        122.54        135.67         1.86 o                         
   6   7   7         16.42         14.32         0.96 o                         
   7   7   7          6.53          4.75         0.89 o                         
   8   7   7         15.29         14.91         1.18 o                         
   9   7   7          0.42          1.07         1.10 o                         
  10   7   7          9.05          9.05         1.74 o                         
  11   7   7         17.76         17.07         1.74 o                         
  12   7   7          3.00         -0.74         1.70 o                         
   0   8   7        264.59        256.67         3.37 o                         
   1   8   7          1.14          1.76         0.57 o                         
   2   8   7        736.28        743.26         7.15 o                         
   3   8   7         86.71         85.43         1.49 o                         
   4   8   7        241.33        231.95         2.60 o                         
   5   8   7          8.84          8.28         0.82 o                         
   6   8   7        581.69        605.36         5.79 o                         
   7   8   7          0.10          1.37         0.98 o                         
   8   8   7         26.96         26.00         1.33 o                         
   9   8   7          0.01         -0.58         1.44 o                         
  10   8   7         39.59         35.52         3.19 o                         
  11   8   7         15.13         16.21         2.42 o                         
   1   9   7          0.25         -0.80         0.82 o                         
   2   9   7          7.54          6.58         0.87 o                         
   3   9   7         25.76         24.86         1.09 o                         
   4   9   7         60.26         61.61         1.67 o                         
   5   9   7          3.52          4.56         0.97 o                         
   6   9   7          9.55          5.36         1.21 o                         
   7   9   7         34.87         35.98         2.26 o                         
   8   9   7          0.05         -1.68         2.17 o                         
   9   9   7          1.95         -0.08         1.62 o                         
  10   9   7          3.05          3.59         2.50 o                         
   0  10   7        394.76        385.99         7.08 o                         
   1  10   7         46.16         45.84         1.60 o                         
   2  10   7         33.95         30.79         1.27 o                         
   3  10   7          0.20         -0.27         0.98 o                         
   4  10   7        148.86        151.81         2.80 o                         
   5  10   7         12.32          9.77         1.37 o                         
   6  10   7         25.22         27.21         1.54 o                         
   7  10   7         20.26         23.67         2.37 o                         
   8  10   7         89.26        103.86         3.69 o                         
   9  10   7          4.64          1.43         3.02 o                         
   1  11   7          0.40         -0.89         0.89 o                         
   2  11   7          7.86          5.32         1.03 o                         
   3  11   7         23.84         26.03         2.00 o                         
   4  11   7          5.44          5.16         1.32 o                         
   5  11   7         17.51         15.12         2.09 o                         
   6  11   7          7.70          8.48         1.95 o                         
   7  11   7          0.81          1.51         1.84 o                         
   8  11   7          3.30          6.78         2.64 o                         
   0  12   7          3.32          2.76         1.57 o                         
   1  12   7          6.15          9.18         2.02 o                         
   2  12   7         40.48         37.00         2.09 o                         
   3  12   7          0.01          1.92         2.43 o                         
   4  12   7          0.01         -1.63         2.80 o                         
   5  12   7          9.45          7.01         1.88 o                         
   6  12   7         10.92          7.46         3.45 o                         
   1  13   7         13.85         16.28         3.64 o                         
   2  13   7          6.24          5.54         2.50 o                         
   0   0   8      11547.71      11458.42       351.80 o                         
   1   0   8        118.66        100.13         1.28 o                         
   2   0   8        361.64        317.36         3.37 o                         
   3   0   8         37.93         44.33         1.06 o                         
   4   0   8      11183.53      10535.74       439.88 o                         
   5   0   8         15.17         24.57         0.75 o                         
   6   0   8         32.62         39.79         1.14 o                         
   7   0   8         63.96         63.22         1.59 o                         
   8   0   8       2035.08       1988.20        18.13 o                         
   9   0   8         10.23          6.00         1.21 o                         
  10   0   8        165.44        165.77         2.97 o                         
  11   0   8         16.67         17.20         1.57 o                         
  12   0   8        609.05        625.33        10.64 o                         
  13   0   8          1.19         -0.35         2.08 o                         
  14   0   8         37.64         38.34         2.95 o                         
   1   1   8         64.40         76.69         0.85 o                         
   2   1   8          0.08          0.38         0.41 o                         
   3   1   8         56.37         77.49         0.98 o                         
   4   1   8        507.57        512.11         4.01 o                         
   5   1   8         25.02         23.47         0.80 o                         
   6   1   8        682.13        707.67         5.36 o                         
   7   1   8        121.79        132.02         1.53 o                         
   8   1   8          3.03          3.91         0.61 o                         
   9   1   8         55.50         54.33         1.25 o                         
  10   1   8         82.91         74.44         1.54 o                         
  11   1   8         66.27         61.10         1.78 o                         
  12   1   8         35.92         35.18         1.59 o                         
  13   1   8          0.03         -1.52         1.52 o                         
  14   1   8          1.79          1.33         1.57 o                         
   0   2   8          0.27          1.27         0.44 o                         
   1   2   8        213.81        209.35         1.85 o                         
   2   2   8       8661.01       8496.91       117.47 o                         
   3   2   8          6.22         11.18         0.49 o                         
   4   2   8       1755.91       1779.40        12.13 o                         
   5   2   8        767.45        766.58         5.67 o                         
   6   2   8       3597.85       3570.47        25.26 o                         
   7   2   8        160.42        157.98         1.97 o                         
   8   2   8        189.77        187.62         2.03 o                         
   9   2   8         30.99         27.09         1.00 o                         
  10   2   8        690.88        712.24         6.14 o                         
  11   2   8         12.84         16.98         1.15 o                         
  12   2   8         81.54         79.82         2.41 o                         
  13   2   8          4.62          5.26         1.69 o                         
  14   2   8        170.58        183.96         6.03 o                         
   1   3   8        594.00        624.44         4.90 o                         
   2   3   8         62.25         58.15         0.91 o                         
   3   3   8       2042.71       2101.60        13.92 o                         
   4   3   8        188.56        169.21         1.69 o                         
   5   3   8        955.69        943.88         6.76 o                         
   6   3   8         71.79         69.56         1.32 o                         
   7   3   8         27.45         31.23         0.92 o                         
   8   3   8          6.55          5.85         0.76 o                         
   9   3   8         40.89         45.66         1.32 o                         
  10   3   8          0.00         -0.43         0.88 o                         
  11   3   8          0.18         -0.86         0.96 o                         
  12   3   8          7.68          8.38         1.21 o                         
  13   3   8         15.22         10.74         1.54 o                         
   0   4   8       7964.70       7524.69       104.28 o                         
   1   4   8          0.00          1.05         0.52 o                         
   2   4   8       1123.63       1151.68         7.29 o                         
   3   4   8         55.26         50.34         0.86 o                         
   4   4   8       1813.38       1819.31        12.30 o                         
   5   4   8          6.83         12.61         0.64 o                         
   6   4   8        256.46        240.49         2.47 o                         
   7   4   8         20.85         11.10         0.79 o                         
   8   4   8       1794.32       1805.26        12.41 o                         
   9   4   8          3.57          1.35         0.86 o                         
  10   4   8        237.99        248.52         4.02 o                         
  11   4   8         28.14         21.84         1.34 o                         
  12   4   8        111.39        116.56         2.59 o                         
  13   4   8          6.70          9.35         1.76 o                         
   1   5   8       1069.04       1053.34         7.31 o                         
   2   5   8        497.32        486.48         3.59 o                         
   3   5   8        969.25        957.83         7.17 o                         
   4   5   8         29.11         24.53         0.85 o                         
   5   5   8         91.64         86.04         1.51 o                         
   6   5   8         74.82         76.39         1.47 o                         
   7   5   8        145.28        141.39         1.88 o                         
   8   5   8         61.73         62.62         1.55 o                         
   9   5   8        171.26        167.74         2.34 o                         
  10   5   8         58.90         57.90         1.66 o                         
  11   5   8        121.06        115.06         2.31 o                         
  12   5   8          6.13          5.33         1.63 o                         
  13   5   8          0.21         -1.82         1.82 o                         
   0   6   8       1237.93       1236.86        11.70 o                         
   1   6   8          5.62          3.12         0.52 o                         
   2   6   8       1652.06       1609.30        10.62 o                         
   3   6   8         34.09         31.22         0.94 o                         
   4   6   8        771.02        739.06         6.84 o                         
   5   6   8          4.36          4.80         0.70 o                         
   6   6   8        452.27        493.53         4.51 o                         
   7   6   8         29.73         35.69         1.39 o                         
   8   6   8        509.78        506.48         4.69 o                         
   9   6   8         23.39         18.83         1.21 o                         
  10   6   8        251.76        259.42         3.56 o                         
  11   6   8          2.14          1.79         1.37 o                         
  12   6   8         57.46         52.29         3.08 o                         
   1   7   8        117.38        126.92         1.63 o                         
   2   7   8        417.54        401.62         3.14 o                         
   3   7   8        602.69        612.32         4.74 o                         
   4   7   8         81.98         64.05         1.37 o                         
   5   7   8        485.99        505.64         4.56 o                         
   6   7   8          2.79          0.06         0.88 o                         
   7   7   8         99.88        105.56         2.14 o                         
   8   7   8         14.97         20.41         1.59 o                         
   9   7   8        164.31        171.96         4.01 o                         
  10   7   8          1.13          1.78         1.38 o                         
  11   7   8         31.30         29.97         1.87 o                         
  12   7   8          0.07         -3.20         7.03 o                         
   0   8   8         12.52         13.18         1.14 o                         
   1   8   8         28.42         29.33         0.88 o                         
   2   8   8       1128.26       1141.24         8.75 o                         
   3   8   8         66.03         59.72         1.18 o                         
   4   8   8        758.73        750.51         6.52 o                         
   5   8   8          9.60         10.22         0.98 o                         
   6   8   8        614.74        640.65         5.87 o                         
   7   8   8         34.01         34.39         1.47 o                         
   8   8   8          6.78          4.97         1.23 o                         
   9   8   8         20.47         24.12         1.53 o                         
  10   8   8        138.10        142.38         3.38 o                         
  11   8   8          1.30          1.98         2.26 o                         
   1   9   8        414.68        413.76         4.85 o                         
   2   9   8        171.95        179.26         2.44 o                         
   3   9   8        360.16        366.94         3.74 o                         
   4   9   8         38.43         37.43         1.34 o                         
   5   9   8        102.58        111.56         2.44 o                         
   6   9   8         26.85         22.51         1.41 o                         
   7   9   8         54.46         53.69         2.49 o                         
   8   9   8          5.76          7.49         1.65 o                         
   9   9   8          5.90          1.34         1.74 o                         
  10   9   8          2.36         -0.34         2.36 o                         
   0  10   8        602.50        616.18         9.66 o                         
   1  10   8          1.77          0.91         0.85 o                         
   2  10   8         44.67         44.72         1.51 o                         
   3  10   8          3.87          0.55         1.11 o                         
   4  10   8        493.01        489.89         5.56 o                         
   5  10   8         15.03         15.56         1.46 o                         
   6  10   8         11.97         12.32         1.51 o                         
   7  10   8          3.62          2.05         1.43 o                         
   8  10   8        131.94        136.96         5.19 o                         
   9  10   8          0.20         -2.01         2.01 o                         
   1  11   8          5.14          3.02         1.36 o                         
   2  11   8          2.46          0.86         1.41 o                         
   3  11   8          4.13          1.16         1.19 o                         
   4  11   8         47.19         41.03         1.92 o                         
   5  11   8         13.35         14.10         2.20 o                         
   6  11   8         40.34         41.89         3.58 o                         
   7  11   8          8.10          5.95         1.87 o                         
   0  12   8         24.80         25.07         2.90 o                         
   1  12   8          0.83         -0.72         2.52 o                         
   2  12   8        234.62        236.97         4.88 o                         
   3  12   8          2.25          0.63         1.46 o                         
   4  12   8          5.93          4.47         1.61 o                         
   5  12   8          1.60          1.18         3.31 o                         
   1  13   8          5.05          5.11         1.61 o                         
   2  13   8          8.46          8.75         3.31 o                         
   1   1   9        594.27        541.17         4.45 o                         
   2   1   9        151.95        166.61         1.56 o                         
   3   1   9       4338.33       4364.87        33.88 o                         
   4   1   9          1.54          2.96         0.48 o                         
   5   1   9       2642.31       2539.31        17.65 o                         
   6   1   9          1.88          0.14         0.71 o                         
   7   1   9        550.42        551.89         4.48 o                         
   8   1   9          0.36          0.47         0.47 o                         
   9   1   9        363.10        370.42         3.14 o                         
  10   1   9          0.91          0.71         0.70 o                         
  11   1   9        144.48        142.08         2.55 o                         
  12   1   9          1.47          1.20         1.16 o                         
  13   1   9         11.32         11.60         1.63 o                         
   0   2   9        199.61        238.56         2.73 o                         
   1   2   9        300.50        287.30         2.46 o                         
   2   2   9        175.59        193.51         1.76 o                         
   3   2   9        324.89        331.90         2.59 o                         
   4   2   9         28.05         18.03         0.68 o                         
   5   2   9        115.33        108.13         1.41 o                         
   6   2   9         98.22         89.87         1.44 o                         
   7   2   9         68.89         56.96         1.25 o                         
   8   2   9        152.95        144.07         1.82 o                         
   9   2   9          0.99         -0.72         0.72 o                         
  10   2   9          0.60          2.17         0.98 o                         
  11   2   9          0.19          0.50         1.01 o                         
  12   2   9          3.77          2.45         1.50 o                         
  13   2   9          0.61          1.06         1.55 o                         
   1   3   9       3667.45       3727.47        26.62 o                         
   2   3   9         24.44         19.48         0.71 o                         
   3   3   9       1738.16       1716.04        11.48 o                         
   4   3   9        254.84        246.04         2.21 o                         
   5   3   9        185.38        211.72         2.12 o                         
   6   3   9         77.69         63.21         1.22 o                         
   7   3   9         27.67         29.01         1.22 o                         
   8   3   9          1.10          0.20         0.69 o                         
   9   3   9        171.23        185.11         2.33 o                         
  10   3   9         15.51         13.57         1.08 o                         
  11   3   9        102.20        102.61         2.15 o                         
  12   3   9         30.60         29.30         1.91 o                         
  13   3   9         25.68         20.98         1.70 o                         
   0   4   9       1005.76       1050.14        11.50 o                         
   1   4   9         52.52         59.41         1.52 o                         
   2   4   9       1608.07       1651.08        11.30 o                         
   3   4   9          5.47          3.15         0.47 o                         
   4   4   9        101.42         90.40         1.23 o                         
   5   4   9         38.38         36.22         1.09 o                         
   6   4   9          2.15          0.38         0.64 o                         
   7   4   9         24.35         18.15         0.81 o                         
   8   4   9         14.83         15.99         1.14 o                         
   9   4   9         48.69         41.38         1.34 o                         
  10   4   9         16.78         17.65         1.16 o                         
  11   4   9         18.02         21.81         1.25 o                         
  12   4   9          4.71          4.64         1.38 o                         
  13   4   9         14.05         14.91         2.63 o                         
   1   5   9          0.08         -0.39         0.51 o                         
   2   5   9        237.20        244.15         2.17 o                         
   3   5   9        141.86        160.95         1.89 o                         
   4   5   9         20.25         36.17         0.94 o                         
   5   5   9        335.62        310.48         3.00 o                         
   6   5   9          0.01          0.16         0.56 o                         
   7   5   9        309.10        327.13         3.63 o                         
   8   5   9         19.37         18.92         1.16 o                         
   9   5   9         60.75         66.95         1.68 o                         
  10   5   9         25.71         29.12         1.49 o                         
  11   5   9          1.32         -0.77         1.10 o                         
  12   5   9          1.91          1.62         1.53 o                         
   0   6   9        314.80        308.26         3.40 o                         
   1   6   9         11.09         12.67         0.62 o                         
   2   6   9         91.42        101.33         1.61 o                         
   3   6   9          2.22          1.47         0.58 o                         
   4   6   9        363.76        366.62         3.32 o                         
   5   6   9        144.26        148.44         2.09 o                         
   6   6   9          1.28          1.28         0.83 o                         
   7   6   9         12.16          7.33         0.97 o                         
   8   6   9         90.72         89.18         2.30 o                         
   9   6   9          7.68          5.88         1.06 o                         
  10   6   9         33.23         32.47         1.55 o                         
  11   6   9          5.75          5.19         1.86 o                         
  12   6   9         33.58         35.87         2.21 o                         
   1   7   9         43.63         41.63         1.19 o                         
   2   7   9        121.63        110.50         1.60 o                         
   3   7   9         16.17         17.13         0.81 o                         
   4   7   9         12.76          9.50         0.80 o                         
   5   7   9         35.90         29.88         1.13 o                         
   6   7   9          0.36          0.60         0.95 o                         
   7   7   9         30.60         31.03         1.50 o                         
   8   7   9         22.14         20.17         1.64 o                         
   9   7   9         16.99         13.76         1.28 o                         
  10   7   9         27.84         26.28         1.47 o                         
  11   7   9          2.63          0.06         1.69 o                         
   0   8   9        125.90        114.35         2.07 o                         
   1   8   9         17.28         18.51         0.76 o                         
   2   8   9        397.58        388.87         3.74 o                         
   3   8   9          4.69          6.74         0.88 o                         
   4   8   9          0.22          0.84         0.84 o                         
   5   8   9          9.60         10.06         0.99 o                         
   6   8   9         16.74         17.42         1.20 o                         
   7   8   9          6.14          4.91         1.05 o                         
   8   8   9          5.55          4.82         1.16 o                         
   9   8   9          0.33         -0.68         1.36 o                         
  10   8   9         12.06         10.95         1.64 o                         
  11   8   9         20.22         18.74         2.61 o                         
   1   9   9        111.39        114.92         1.96 o                         
   2   9   9          2.12          1.04         0.98 o                         
   3   9   9        156.97        162.66         2.73 o                         
   4   9   9         14.61         16.51         1.10 o                         
   5   9   9         48.06         46.82         1.56 o                         
   6   9   9          1.93          1.05         1.11 o                         
   7   9   9          6.05          2.46         1.14 o                         
   8   9   9          1.66          1.45         1.25 o                         
   9   9   9         40.18         38.73         2.59 o                         
  10   9   9          2.61          1.85         4.55 o                         
   0  10   9          3.57          2.89         1.06 o                         
   1  10   9          1.56          0.72         0.81 o                         
   2  10   9         42.32         48.92         1.59 o                         
   3  10   9          0.21         -1.18         1.18 o                         
   4  10   9         29.39         28.67         1.80 o                         
   5  10   9         35.52         36.67         1.60 o                         
   6  10   9          0.71         -0.87         1.24 o                         
   7  10   9         16.17         16.92         2.39 o                         
   8  10   9         13.65         10.41         2.35 o                         
   1  11   9         72.31         78.41         2.94 o                         
   2  11   9          1.73          0.32         1.10 o                         
   3  11   9        194.44        200.13         4.13 o                         
   4  11   9          0.30          0.09         1.29 o                         
   5  11   9         89.81         88.40         2.99 o                         
   6  11   9          0.84          1.91         1.67 o                         
   7  11   9         17.90         17.33         2.40 o                         
   0  12   9         21.72         22.57         4.05 o                         
   1  12   9          2.46         -0.26         2.04 o                         
   2  12   9          3.31          0.09         2.51 o                         
   3  12   9         17.58         15.71         2.12 o                         
   4  12   9         28.63         24.37         2.82 o                         
   5  12   9          0.01          0.21         3.40 o                         
   0   0  10        141.59        140.65         2.58 o                         
   1   0  10        360.75        297.59         4.06 o                         
   2   0  10       1929.72       1867.18        18.57 o                         
   3   0  10       1385.42       1371.82        12.74 o                         
   4   0  10       3340.89       3327.08        32.99 o                         
   5   0  10       4292.14       4335.44        47.84 o                         
   6   0  10       1288.05       1312.17        14.68 o                         
   7   0  10         91.49         91.05         2.28 o                         
   8   0  10         60.77         59.03         2.14 o                         
   9   0  10        359.68        371.95         6.66 o                         
  10   0  10        249.99        241.36         4.26 o                         
  11   0  10        235.56        233.95         5.52 o                         
  12   0  10         23.80         24.81         2.24 o                         
  13   0  10         59.42         61.74         3.63 o                         
   1   1  10        118.89        121.79         1.36 o                         
   2   1  10        339.20        319.29         2.75 o                         
   3   1  10       1237.46       1301.66         8.75 o                         
   4   1  10          1.87          1.02         0.46 o                         
   5   1  10       1032.80       1008.31         8.03 o                         
   6   1  10        225.18        224.96         2.23 o                         
   7   1  10        121.96        107.56         1.51 o                         
   8   1  10          0.73          0.03         0.58 o                         
   9   1  10          5.56          5.08         0.80 o                         
  10   1  10         35.16         33.35         1.20 o                         
  11   1  10         10.44          8.54         1.20 o                         
  12   1  10          0.94          0.64         1.24 o                         
  13   1  10          2.39          1.03         3.40 o                         
   0   2  10       5095.49       5306.27        57.94 o                         
   1   2  10        699.19        703.12         5.53 o                         
   2   2  10        624.46        586.01         4.61 o                         
   3   2  10       1006.88        946.38         6.64 o                         
   4   2  10       1244.88       1262.92         8.44 o                         
   5   2  10       1739.67       1776.03        12.24 o                         
   6   2  10         79.06         66.53         1.24 o                         
   7   2  10        124.42        119.68         1.77 o                         
   8   2  10        730.16        732.15         7.26 o                         
   9   2  10        205.33        200.95         2.56 o                         
  10   2  10        254.44        253.35         3.72 o                         
  11   2  10        260.60        277.72         3.96 o                         
  12   2  10         58.56         54.89         1.86 o                         
  13   2  10          3.24          0.97         2.14 o                         
   1   3  10        958.28        907.66         6.57 o                         
   2   3  10        688.50        666.99         4.60 o                         
   3   3  10        675.16        650.46         4.68 o                         
   4   3  10         33.83         44.01         0.87 o                         
   5   3  10        334.32        340.84         2.88 o                         
   6   3  10         43.60         53.13         1.16 o                         
   7   3  10         24.14         23.24         0.87 o                         
   8   3  10         17.34         15.21         0.99 o                         
   9   3  10        115.77        112.18         2.15 o                         
  10   3  10         74.66         72.67         1.81 o                         
  11   3  10         96.86         92.52         2.66 o                         
  12   3  10          6.40          7.04         1.63 o                         
  13   3  10         52.35         54.22         3.28 o                         
   0   4  10       1456.83       1397.01        13.55 o                         
   1   4  10       1764.25       1762.20        13.03 o                         
   2   4  10       1104.19       1067.39         7.38 o                         
   3   4  10        143.31        125.25         1.46 o                         
   4   4  10        157.79        164.06         1.72 o                         
   5   4  10        573.27        565.25         4.50 o                         
   6   4  10        844.33        830.40         6.33 o                         
   7   4  10        115.25        130.21         2.01 o                         
   8   4  10        322.19        329.47         3.32 o                         
   9   4  10        563.36        588.81         5.51 o                         
  10   4  10        158.35        151.68         2.56 o                         
  11   4  10         35.66         27.55         1.29 o                         
  12   4  10         13.08          9.60         1.47 o                         
  13   4  10         21.56         23.16         1.81 o                         
   1   5  10       1767.95       1764.14        13.09 o                         
   2   5  10         51.69         46.80         0.92 o                         
   3   5  10        736.03        718.31         5.54 o                         
   4   5  10         42.50         49.91         1.15 o                         
   5   5  10        552.44        523.25         4.18 o                         
   6   5  10          0.32          0.20         0.70 o                         
   7   5  10        696.62        699.31         5.62 o                         
   8   5  10         81.81         81.71         1.78 o                         
   9   5  10        149.43        145.89         2.54 o                         
  10   5  10         13.73         13.94         1.05 o                         
  11   5  10         38.84         38.86         1.67 o                         
  12   5  10          0.01          0.32         1.47 o                         
   0   6  10       1264.79       1283.07        12.79 o                         
   1   6  10        352.76        367.72         2.88 o                         
   2   6  10        239.12        232.76         2.20 o                         
   3   6  10        671.35        654.83         5.06 o                         
   4   6  10        378.04        385.87         3.27 o                         
   5   6  10        131.25        135.40         1.92 o                         
   6   6  10        352.21        337.62         3.95 o                         
   7   6  10        335.45        334.50         3.53 o                         
   8   6  10        211.46        216.13         2.89 o                         
   9   6  10         44.78         38.85         2.08 o                         
  10   6  10         29.29         27.63         1.48 o                         
  11   6  10         86.04         89.64         2.97 o                         
  12   6  10         52.10         47.39         2.77 o                         
   1   7  10       1234.90       1236.80         8.46 o                         
   2   7  10         96.85         95.24         1.63 o                         
   3   7  10        377.22        382.35         3.43 o                         
   4   7  10          0.00         -0.53         0.69 o                         
   5   7  10        364.61        383.39         3.63 o                         
   6   7  10          0.03          1.70         0.92 o                         
   7   7  10        358.75        385.78         4.54 o                         
   8   7  10          7.16          5.82         1.03 o                         
   9   7  10        163.55        171.84         3.15 o                         
  10   7  10          0.91          0.23         1.27 o                         
  11   7  10         12.48         10.80         1.83 o                         
   0   8  10        230.02        219.96         5.57 o                         
   1   8  10         40.29         37.58         1.16 o                         
   2   8  10        312.59        306.65         3.32 o                         
   3   8  10        573.50        562.39         5.07 o                         
   4   8  10        132.36        144.19         2.16 o                         
   5   8  10        193.01        207.18         2.73 o                         
   6   8  10        179.83        173.10         2.84 o                         
   7   8  10         45.12         47.94         1.83 o                         
   8   8  10         36.72         30.17         1.72 o                         
   9   8  10         28.18         29.31         2.13 o                         
  10   8  10         30.05         29.57         3.17 o                         
   1   9  10         94.50         95.50         1.95 o                         
   2   9  10         22.48         25.21         1.13 o                         
   3   9  10        279.12        286.69         4.00 o                         
   4   9  10          0.40          0.11         0.99 o                         
   5   9  10        155.33        136.85         2.37 o                         
   6   9  10         10.37         10.79         1.12 o                         
   7   9  10         16.39         13.73         1.61 o                         
   8   9  10         37.25         35.02         2.06 o                         
   9   9  10          5.11          4.59         2.30 o                         
   0  10  10          1.98          0.50         1.27 o                         
   1  10  10         28.55         30.55         1.49 o                         
   2  10  10        128.04        122.47         2.40 o                         
   3  10  10        246.75        244.17         3.72 o                         
   4  10  10        108.22        109.71         3.08 o                         
   5  10  10         10.86         11.20         1.46 o                         
   6  10  10        122.65        122.24         3.75 o                         
   7  10  10         81.49         85.13         3.01 o                         
   8  10  10          9.05          8.24         2.17 o                         
   1  11  10         28.07         27.57         1.80 o                         
   2  11  10          0.18          1.38         1.22 o                         
   3  11  10         46.25         37.67         2.29 o                         
   4  11  10          0.87         -0.10         1.31 o                         
   5  11  10         57.70         55.00         3.31 o                         
   6  11  10          0.02          1.32         2.86 o                         
   7  11  10         16.68         19.14         3.64 o                         
   0  12  10         90.90         87.89         6.21 o                         
   1  12  10         47.94         49.53         2.71 o                         
   2  12  10         40.26         43.73         2.21 o                         
   3  12  10         25.03         25.31         3.18 o                         
   4  12  10          3.20          1.13         1.74 o                         
   1   1  11       2197.52       2105.56        14.76 o                         
   2   1  11        152.01        145.43         1.48 o                         
   3   1  11        149.94        141.57         1.71 o                         
   4   1  11         11.27         10.22         0.54 o                         
   5   1  11        490.11        478.30         4.14 o                         
   6   1  11          0.71          0.56         0.60 o                         
   7   1  11        724.09        724.71         6.46 o                         
   8   1  11          5.53          3.98         0.83 o                         
   9   1  11         90.19         88.70         2.02 o                         
  10   1  11          5.71          5.37         1.03 o                         
  11   1  11         32.46         29.80         1.49 o                         
  12   1  11          0.16          1.87         1.80 o                         
  13   1  11         48.95         48.70         3.14 o                         
   0   2  11        188.52        174.40         2.52 o                         
   1   2  11        242.78        228.10         2.06 o                         
   2   2  11         62.09         60.29         1.00 o                         
   3   2  11         32.68         25.98         0.72 o                         
   4   2  11          0.98          1.64         0.39 o                         
   5   2  11         31.88         29.75         1.07 o                         
   6   2  11        135.07        122.78         1.55 o                         
   7   2  11         12.80          9.61         0.70 o                         
   8   2  11        108.20        110.59         1.95 o                         
   9   2  11          0.01         -0.76         0.76 o                         
  10   2  11         39.88         39.40         1.40 o                         
  11   2  11         45.07         38.70         1.61 o                         
  12   2  11          3.72          1.86         1.30 o                         
  13   2  11          2.75          0.26         1.71 o                         
   1   3  11       1099.51       1108.99         8.12 o                         
   2   3  11          8.41          4.43         0.49 o                         
   3   3  11        552.54        520.61         3.94 o                         
   4   3  11          3.93          9.57         0.50 o                         
   5   3  11        549.76        563.23         4.40 o                         
   6   3  11         19.01         24.57         0.81 o                         
   7   3  11        225.87        230.50         2.77 o                         
   8   3  11         38.49         42.77         1.36 o                         
   9   3  11         21.28         20.06         1.04 o                         
  10   3  11         41.61         38.25         1.34 o                         
  11   3  11          0.12         -1.02         1.02 o                         
  12   3  11         15.70         15.21         1.47 o                         
  13   3  11          0.02         -0.65         2.01 o                         
   0   4  11       1657.85       1714.28        17.43 o                         
   1   4  11          0.98         -0.02         0.52 o                         
   2   4  11        536.61        517.01         4.01 o                         
   3   4  11          1.05         -0.02         0.43 o                         
   4   4  11        319.12        316.02         2.69 o                         
   5   4  11        127.93        132.03         1.68 o                         
   6   4  11        105.44        113.28         2.08 o                         
   7   4  11        152.25        157.83         2.23 o                         
   8   4  11         76.05         70.31         1.68 o                         
   9   4  11        113.72        111.74         2.55 o                         
  10   4  11          2.45          1.02         1.34 o                         
  11   4  11         32.51         30.22         1.30 o                         
  12   4  11          4.14          5.08         1.60 o                         
   1   5  11          1.38          0.99         0.56 o                         
   2   5  11          7.16          7.20         0.45 o                         
   3   5  11          0.20         -0.04         0.48 o                         
   4   5  11         49.57         58.92         1.38 o                         
   5   5  11          5.90          6.33         0.68 o                         
   6   5  11         55.03         59.00         1.43 o                         
   7   5  11          3.33          2.71         0.85 o                         
   8   5  11          1.52          1.94         0.85 o                         
   9   5  11         37.78         38.84         1.73 o                         
  10   5  11         11.61         10.48         1.07 o                         
  11   5  11         56.73         61.10         2.82 o                         
  12   5  11          2.46          2.58         1.83 o                         
   0   6  11          0.63          0.44         0.65 o                         
   1   6  11        172.24        171.19         2.05 o                         
   2   6  11        206.83        200.87         2.05 o                         
   3   6  11          8.06          6.50         0.65 o                         
   4   6  11        310.37        328.68         3.10 o                         
   5   6  11          4.69          2.33         0.81 o                         
   6   6  11        402.19        421.17         4.19 o                         
   7   6  11         51.75         45.90         1.45 o                         
   8   6  11         65.63         65.84         2.33 o                         
   9   6  11          6.24          3.45         1.39 o                         
  10   6  11         54.18         48.44         2.34 o                         
  11   6  11         23.13         19.88         2.78 o                         
   1   7  11          1.26          1.24         0.67 o                         
   2   7  11         32.11         36.84         0.95 o                         
   3   7  11          5.42          4.55         0.85 o                         
   4   7  11         14.97         15.16         0.92 o                         
   5   7  11          1.24          1.04         0.84 o                         
   6   7  11          0.40         -0.88         0.88 o                         
   7   7  11         12.11          8.91         1.16 o                         
   8   7  11          0.06          0.34         1.43 o                         
   9   7  11         24.40         21.60         1.35 o                         
  10   7  11         32.63         33.70         1.81 o                         
  11   7  11         31.92         30.94         2.17 o                         
   0   8  11        918.75        944.62        11.18 o                         
   1   8  11          3.45          1.06         0.79 o                         
   2   8  11        295.44        310.29         3.16 o                         
   3   8  11         38.38         36.61         1.31 o                         
   4   8  11        123.17        133.75         2.11 o                         
   5   8  11         10.98          7.95         1.17 o                         
   6   8  11         11.00          9.09         1.16 o                         
   7   8  11        100.98        101.57         3.49 o                         
   8   8  11         72.96         61.32         2.88 o                         
   9   8  11         23.17         23.08         2.77 o                         
  10   8  11         14.62         11.23         4.10 o                         
   1   9  11        212.58        220.11         2.82 o                         
   2   9  11         23.78         21.53         1.11 o                         
   3   9  11         79.66         77.84         1.95 o                         
   4   9  11          0.02          1.60         0.88 o                         
   5   9  11         76.65         77.58         2.04 o                         
   6   9  11         11.73          8.32         1.50 o                         
   7   9  11         29.61         22.69         1.29 o                         
   8   9  11          5.73          3.97         1.65 o                         
   9   9  11          4.35          5.14         1.70 o                         
   0  10  11          0.06          1.44         1.33 o                         
   1  10  11         44.03         41.71         1.54 o                         
   2  10  11         69.86         62.32         2.20 o                         
   3  10  11          1.90          2.49         1.19 o                         
   4  10  11         51.48         50.54         2.28 o                         
   5  10  11          4.50          1.66         1.57 o                         
   6  10  11         71.69         81.00         4.61 o                         
   7  10  11          0.60          0.65         1.65 o                         
   8  10  11          5.76          4.74         1.88 o                         
   1  11  11        103.05        103.54         3.15 o                         
   2  11  11          4.77          5.24         1.80 o                         
   3  11  11         14.22         10.41         2.01 o                         
   4  11  11          4.18          6.73         1.49 o                         
   5  11  11         36.14         34.08         2.18 o                         
   6  11  11          0.29         -0.21         1.83 o                         
   0  12  11         25.61         25.81         3.37 o                         
   1  12  11         11.20          9.64         2.09 o                         
   2  12  11          2.84          1.99         1.65 o                         
   3  12  11         10.27         10.59         2.13 o                         
   4  12  11          8.37          6.03         2.57 o                         
   0   0  12        786.99        772.28        12.75 o                         
   1   0  12       3019.04       2922.35        30.37 o                         
   2   0  12       2840.19       2915.48        30.32 o                         
   3   0  12        937.14        962.63         9.17 o                         
   4   0  12       2564.52       2605.75        23.80 o                         
   5   0  12       1904.82       1900.66        18.50 o                         
   6   0  12        881.99        902.63        11.06 o                         
   7   0  12        719.84        741.11         9.49 o                         
   8   0  12        429.79        461.76         7.02 o                         
   9   0  12        178.25        180.75         4.28 o                         
  10   0  12        257.91        270.91         5.13 o                         
  11   0  12        251.30        248.08         7.27 o                         
  12   0  12          2.14         -0.88         1.79 o                         
  13   0  12        137.88        160.02        12.63 o                         
   1   1  12        388.32        391.22         3.15 o                         
   2   1  12          6.50          6.14         0.50 o                         
   3   1  12         77.50         82.94         1.03 o                         
   4   1  12        501.99        480.54         3.65 o                         
   5   1  12          1.72          1.89         0.55 o                         
   6   1  12        151.09        138.97         2.04 o                         
   7   1  12         83.70         75.90         1.54 o                         
   8   1  12         77.11         74.54         1.85 o                         
   9   1  12          0.05          1.18         0.91 o                         
  10   1  12          3.60          1.51         0.97 o                         
  11   1  12         18.28         18.76         1.37 o                         
  12   1  12          9.51          8.84         1.48 o                         
  13   1  12          7.98          8.74         3.46 o                         
   0   2  12        711.97        740.23         7.92 o                         
   1   2  12       2109.14       2057.11        14.12 o                         
   2   2  12       1074.92       1057.44         8.73 o                         
   3   2  12        870.47        857.05         6.65 o                         
   4   2  12       1002.36        996.00         7.09 o                         
   5   2  12       1500.36       1483.24        10.75 o                         
   6   2  12         73.04         72.64         1.48 o                         
   7   2  12       1072.67       1094.29         8.77 o                         
   8   2  12         92.82         90.92         2.30 o                         
   9   2  12        157.38        160.59         2.67 o                         
  10   2  12        128.80        132.32         3.30 o                         
  11   2  12        162.15        162.23         3.82 o                         
  12   2  12         77.37         68.80         2.44 o                         
  13   2  12         97.65         98.00         3.59 o                         
   1   3  12         12.65         15.55         0.70 o                         
   2   3  12        182.42        196.05         1.81 o                         
   3   3  12        164.16        142.76         1.48 o                         
   4   3  12         44.31         44.76         0.87 o                         
   5   3  12        372.74        347.07         3.15 o                         
   6   3  12          0.38          0.78         0.55 o                         
   7   3  12         76.00         66.27         1.57 o                         
   8   3  12        124.14        130.79         2.11 o                         
   9   3  12          2.53          2.64         0.85 o                         
  10   3  12          3.09          2.33         0.92 o                         
  11   3  12          4.86          5.53         1.09 o                         
  12   3  12          0.41         -0.29         1.41 o                         
   0   4  12        431.13        431.90         5.09 o                         
   1   4  12       2808.84       2720.79        17.91 o                         
   2   4  12        588.88        592.50         4.69 o                         
   3   4  12        250.10        289.41         2.42 o                         
   4   4  12        307.21        314.38         2.91 o                         
   5   4  12        417.88        394.85         3.78 o                         
   6   4  12        255.36        254.95         2.73 o                         
   7   4  12        916.29        926.33         7.96 o                         
   8   4  12        114.82        108.82         2.05 o                         
   9   4  12        421.82        421.73         4.39 o                         
  10   4  12         29.42         26.22         1.24 o                         
  11   4  12         48.56         47.79         1.67 o                         
  12   4  12          0.46         -1.16         2.06 o                         
   1   5  12        658.97        615.06         4.79 o                         
   2   5  12          3.77          2.60         0.61 o                         
   3   5  12         22.24         13.84         0.63 o                         
   4   5  12         93.35         91.06         1.34 o                         
   5   5  12          0.12          0.77         0.71 o                         
   6   5  12          2.12          2.04         0.76 o                         
   7   5  12        184.41        203.01         2.65 o                         
   8   5  12          5.82          4.38         0.92 o                         
   9   5  12         85.79         88.12         1.93 o                         
  10   5  12          1.12          1.47         1.24 o                         
  11   5  12          0.65          0.64         1.71 o                         
  12   5  12          9.76          9.37         2.82 o                         
   0   6  12         11.33         11.44         0.95 o                         
   1   6  12       1116.56       1085.11         8.40 o                         
   2   6  12          3.11          2.83         0.71 o                         
   3   6  12        480.70        488.12         3.91 o                         
   4   6  12         36.58         40.10         1.36 o                         
   5   6  12        218.58        228.73         2.76 o                         
   6   6  12         23.25         24.60         1.18 o                         
   7   6  12        414.33        428.67         4.30 o                         
   8   6  12         11.96          8.64         1.07 o                         
   9   6  12        213.84        221.48         3.45 o                         
  10   6  12          0.04         -0.67         1.28 o                         
  11   6  12         58.03         53.78         2.64 o                         
   1   7  12        214.09        213.64         2.32 o                         
   2   7  12          0.21          0.99         0.82 o                         
   3   7  12         25.50         22.03         0.91 o                         
   4   7  12         16.66         15.22         0.94 o                         
   5   7  12          5.98          4.58         0.92 o                         
   6   7  12         72.39         70.08         1.82 o                         
   7   7  12         26.40         19.29         1.70 o                         
   8   7  12          4.28          4.00         1.45 o                         
   9   7  12          2.50          2.73         1.12 o                         
  10   7  12         32.55         31.23         1.87 o                         
   0   8  12         19.72         20.35         1.61 o                         
   1   8  12        100.61        105.67         1.79 o                         
   2   8  12         26.36         27.66         1.09 o                         
   3   8  12        607.10        629.43         6.11 o                         
   4   8  12         73.50         63.18         1.70 o                         
   5   8  12        401.93        382.20         4.30 o                         
   6   8  12         55.38         53.40         1.99 o                         
   7   8  12         75.70         72.89         2.56 o                         
   8   8  12         35.48         35.65         1.58 o                         
   9   8  12         50.11         43.92         2.42 o                         
  10   8  12          0.75         -0.29         1.64 o                         
   1   9  12         23.94         28.48         1.44 o                         
   2   9  12         22.29         22.43         1.15 o                         
   3   9  12         42.77         39.48         1.45 o                         
   4   9  12          0.94          0.39         0.99 o                         
   5   9  12         58.33         60.61         1.92 o                         
   6   9  12          2.60          0.43         1.25 o                         
   7   9  12          0.21         -0.31         1.20 o                         
   8   9  12          1.86          0.86         2.13 o                         
   9   9  12          0.67         -1.47         1.47 o                         
   0  10  12         30.94         29.36         1.77 o                         
   1  10  12        103.12        104.44         2.72 o                         
   2  10  12         69.75         67.77         2.59 o                         
   3  10  12        185.95        189.45         3.67 o                         
   4  10  12         34.16         39.80         2.35 o                         
   5  10  12         76.74         75.81         3.45 o                         
   6  10  12          2.79          0.17         1.33 o                         
   7  10  12         31.83         28.82         3.81 o                         
   1  11  12          0.04         -1.20         1.20 o                         
   2  11  12          7.90          7.35         1.40 o                         
   3  11  12          4.22          2.99         1.60 o                         
   4  11  12         33.76         35.05         2.93 o                         
   5  11  12          1.02          0.39         2.13 o                         
   6  11  12         64.70         66.66         3.64 o                         
   0  12  12         33.86         25.13         5.02 o                         
   1  12  12         60.36         55.89         6.19 o                         
   2  12  12         86.73         96.96         4.42 o                         
   3  12  12         33.54         31.35         3.14 o                         
   1   1  13        131.76        131.40         1.53 o                         
   2   1  13          0.12         -0.15         0.38 o                         
   3   1  13         60.85         57.01         0.88 o                         
   4   1  13         13.34          8.63         0.52 o                         
   5   1  13          0.19          0.96         0.54 o                         
   6   1  13          0.02          0.17         0.59 o                         
   7   1  13         66.74         70.79         1.70 o                         
   8   1  13          2.66          3.12         0.89 o                         
   9   1  13         15.43         12.01         1.30 o                         
  10   1  13         24.04         28.60         1.33 o                         
  11   1  13          1.97          2.76         1.13 o                         
  12   1  13          7.23          7.12         1.88 o                         
  13   1  13          1.82          3.55         2.21 o                         
   0   2  13        271.90        273.39         3.16 o                         
   1   2  13         62.70         66.50         1.16 o                         
   2   2  13         78.03         64.04         1.38 o                         
   3   2  13        159.04        141.86         1.95 o                         
   4   2  13         32.97         24.37         0.76 o                         
   5   2  13         45.02         47.85         1.11 o                         
   6   2  13        191.25        191.59         2.30 o                         
   7   2  13         20.36         18.82         1.05 o                         
   8   2  13        319.08        328.65         3.72 o                         
   9   2  13         11.48         10.12         1.21 o                         
  10   2  13         49.63         47.61         1.92 o                         
  11   2  13          0.61          1.45         1.33 o                         
  12   2  13          0.09         -0.66         1.63 o                         
   1   3  13        182.93        189.95         1.82 o                         
   2   3  13        114.00        110.33         1.30 o                         
   3   3  13        134.64        126.74         1.46 o                         
   4   3  13         84.80         76.65         1.05 o                         
   5   3  13        127.31        129.11         1.64 o                         
   6   3  13        263.20        273.99         2.85 o                         
   7   3  13          4.15          4.46         0.71 o                         
   8   3  13          6.25          5.46         0.93 o                         
   9   3  13         26.55         25.67         1.38 o                         
  10   3  13          0.16          0.42         1.02 o                         
  11   3  13          4.90          5.89         1.19 o                         
  12   3  13          9.70         11.56         1.70 o                         
   0   4  13        830.30        832.42         8.98 o                         
   1   4  13         40.33         37.59         0.93 o                         
   2   4  13       1634.84       1570.27        11.14 o                         
   3   4  13         54.10         62.66         1.27 o                         
   4   4  13       1081.09       1061.56         7.94 o                         
   5   4  13          0.01         -0.33         0.61 o                         
   6   4  13        125.34        126.48         1.94 o                         
   7   4  13         10.39         12.71         0.96 o                         
   8   4  13          6.68          6.14         0.96 o                         
   9   4  13         81.34         80.07         1.94 o                         
  10   4  13         46.39         41.43         1.56 o                         
  11   4  13          2.40          2.53         1.27 o                         
  12   4  13         27.81         24.30         1.89 o                         
   1   5  13         63.52         63.71         1.14 o                         
   2   5  13          4.17          4.98         0.67 o                         
   3   5  13          6.61          4.74         0.61 o                         
   4   5  13          0.64          1.36         0.65 o                         
   5   5  13          9.94          5.23         0.85 o                         
   6   5  13          2.40          1.69         0.87 o                         
   7   5  13         18.27         17.04         1.03 o                         
   8   5  13          0.75         -0.80         0.80 o                         
   9   5  13         15.62         18.41         1.09 o                         
  10   5  13          0.10         -0.20         1.19 o                         
  11   5  13         17.87         15.54         2.85 o                         
   0   6  13         47.98         53.27         1.90 o                         
   1   6  13         18.12         15.87         0.86 o                         
   2   6  13        322.69        347.37         3.49 o                         
   3   6  13         11.99         12.63         0.81 o                         
   4   6  13        806.77        801.96         6.53 o                         
   5   6  13         28.55         28.28         1.26 o                         
   6   6  13        215.75        205.11         2.84 o                         
   7   6  13         13.13         10.70         1.19 o                         
   8   6  13        154.48        147.94         3.21 o                         
   9   6  13         41.32         38.69         2.42 o                         
  10   6  13        157.86        168.88         4.88 o                         
  11   6  13         15.72         14.55         2.01 o                         
   1   7  13        199.19        209.17         2.54 o                         
   2   7  13         66.92         61.10         1.65 o                         
   3   7  13         35.74         38.62         1.26 o                         
   4   7  13          0.07         -0.31         0.86 o                         
   5   7  13          0.11         -0.42         0.84 o                         
   6   7  13          0.71         -0.11         1.08 o                         
   7   7  13          0.71         -0.08         1.02 o                         
   8   7  13         54.69         49.93         2.41 o                         
   9   7  13          0.07         -0.43         1.81 o                         
  10   7  13         37.69         41.90         3.76 o                         
   0   8  13        324.21        324.29         5.59 o                         
   1   8  13         62.27         62.82         1.76 o                         
   2   8  13        427.66        419.59         4.42 o                         
   3   8  13          6.08          2.75         1.13 o                         
   4   8  13        279.77        292.78         4.23 o                         
   5   8  13          4.60          4.40         1.27 o                         
   6   8  13        169.40        173.91         2.94 o                         
   7   8  13          1.17          0.76         1.00 o                         
   8   8  13         34.39         38.73         2.08 o                         
   9   8  13         34.57         36.55         2.69 o                         
   1   9  13          5.96          6.76         1.14 o                         
   2   9  13        103.55        103.73         2.26 o                         
   3   9  13          0.02          0.63         1.07 o                         
   4   9  13          6.93          9.45         1.24 o                         
   5   9  13          0.02          0.93         1.18 o                         
   6   9  13         17.34         16.17         1.50 o                         
   7   9  13          0.25         -0.64         1.59 o                         
   8   9  13          0.01          1.34         1.71 o                         
   0  10  13        346.79        347.92         5.46 o                         
   1  10  13          2.27          3.13         1.07 o                         
   2  10  13         55.49         62.70         3.39 o                         
   3  10  13         27.24         28.12         2.20 o                         
   4  10  13          0.09         -1.07         1.38 o                         
   5  10  13         22.79         18.10         2.64 o                         
   6  10  13          7.61          6.04         2.27 o                         
   7  10  13          1.41          1.24         2.10 o                         
   1  11  13          5.01          1.93         1.43 o                         
   2  11  13         45.71         43.98         2.39 o                         
   3  11  13          4.35          4.06         1.60 o                         
   4  11  13          9.38         14.40         3.25 o                         
   5  11  13          0.94          4.86         2.34 o                         
   0  12  13         16.14         14.80         3.77 o                         
   1  12  13          5.27          5.82         2.51 o                         
   0   0  14       2938.69       2963.53        46.30 o                         
   1   0  14          0.34          0.72         0.63 o                         
   2   0  14          0.03          1.54         0.68 o                         
   3   0  14       4437.48       4364.20        40.86 o                         
   4   0  14       1883.78       1826.75        17.67 o                         
   5   0  14         37.21         44.81         1.35 o                         
   6   0  14          0.62         -0.97         1.26 o                         
   7   0  14        334.43        343.45         5.28 o                         
   8   0  14        528.83        565.51         7.91 o                         
   9   0  14        156.55        154.40         4.53 o                         
  10   0  14          0.03         -0.98         1.55 o                         
  11   0  14         67.19         62.21         3.90 o                         
  12   0  14        176.06        188.73         9.08 o                         
   1   1  14        895.05        868.07         6.99 o                         
   2   1  14         15.84         15.14         0.62 o                         
   3   1  14         21.90         22.16         0.59 o                         
   4   1  14          2.19          1.01         0.48 o                         
   5   1  14         87.56         69.29         1.18 o                         
   6   1  14         16.47         17.84         0.84 o                         
   7   1  14         27.09         27.69         1.06 o                         
   8   1  14          2.92          2.01         0.92 o                         
   9   1  14         13.00         12.61         1.19 o                         
  10   1  14         15.49         14.78         1.62 o                         
  11   1  14         25.57         21.51         1.41 o                         
  12   1  14          5.68          3.74         1.99 o                         
   0   2  14         56.59         50.39         1.41 o                         
   1   2  14        341.75        342.34         3.09 o                         
   2   2  14       2272.32       2213.81        17.58 o                         
   3   2  14       1938.14       1883.24        15.22 o                         
   4   2  14          0.96          0.68         0.46 o                         
   5   2  14         19.56         18.75         0.74 o                         
   6   2  14       1280.38       1316.89        10.87 o                         
   7   2  14        194.28        186.18         2.85 o                         
   8   2  14          3.90          2.13         0.91 o                         
   9   2  14        343.62        342.00         3.89 o                         
  10   2  14        197.55        200.63         3.20 o                         
  11   2  14         41.24         37.86         1.66 o                         
  12   2  14          5.72          3.63         2.02 o                         
   1   3  14         41.36         43.94         1.23 o                         
   2   3  14          0.77          1.07         0.38 o                         
   3   3  14         10.06          9.27         0.79 o                         
   4   3  14          0.97         -0.05         0.62 o                         
   5   3  14        157.20        144.03         1.91 o                         
   6   3  14         51.95         52.51         1.42 o                         
   7   3  14         32.46         30.58         1.24 o                         
   8   3  14          0.00         -0.96         0.98 o                         
   9   3  14         16.31         14.03         1.45 o                         
  10   3  14          1.02          1.58         1.22 o                         
  11   3  14          0.98         -0.66         1.25 o                         
  12   3  14          0.24         -1.29         1.81 o                         
   0   4  14       1541.06       1579.76        16.25 o                         
   1   4  14        240.35        237.12         2.43 o                         
   2   4  14        104.30         90.34         1.55 o                         
   3   4  14        862.96        849.12         6.61 o                         
   4   4  14        429.93        443.98         3.47 o                         
   5   4  14        154.36        157.74         2.58 o                         
   6   4  14         11.96          8.19         0.83 o                         
   7   4  14        324.96        338.22         3.51 o                         
   8   4  14        355.36        384.11         4.93 o                         
   9   4  14         45.66         40.20         2.10 o                         
  10   4  14         41.65         35.32         1.99 o                         
  11   4  14         56.82         53.44         2.59 o                         
  12   4  14         39.40         38.08         4.27 o                         
   1   5  14        293.81        270.13         2.71 o                         
   2   5  14         36.45         35.63         0.98 o                         
   3   5  14         76.94         76.29         1.45 o                         
   4   5  14          1.32          1.71         0.75 o                         
   5   5  14         78.07         87.34         2.09 o                         
   6   5  14         12.07         10.84         1.03 o                         
   7   5  14        236.00        239.97         3.18 o                         
   8   5  14         27.52         31.00         1.25 o                         
   9   5  14          8.62          6.26         1.08 o                         
  10   5  14          0.16         -1.35         1.35 o                         
  11   5  14         11.35          6.22         1.99 o                         
   0   6  14        218.11        209.95         3.50 o                         
   1   6  14        285.71        303.37         3.23 o                         
   2   6  14        237.69        251.01         2.74 o                         
   3   6  14        129.35        113.35         1.93 o                         
   4   6  14        171.85        183.68         2.47 o                         
   5   6  14        402.98        421.03         4.53 o                         
   6   6  14        101.74         89.60         2.03 o                         
   7   6  14         54.67         49.12         2.13 o                         
   8   6  14         80.85         75.04         2.44 o                         
   9   6  14         57.26         54.09         1.94 o                         
  10   6  14         35.68         43.94         2.59 o                         
   1   7  14        317.39        326.80         3.42 o                         
   2   7  14         24.77         24.15         1.04 o                         
   3   7  14         93.44         94.49         1.87 o                         
   4   7  14          3.45          3.66         1.02 o                         
   5   7  14        127.36        125.10         2.16 o                         
   6   7  14          0.01         -0.50         1.09 o                         
   7   7  14         34.52         33.10         1.43 o                         
   8   7  14          2.57          0.12         1.55 o                         
   9   7  14         17.34         14.63         2.43 o                         
  10   7  14          6.61          9.46         2.41 o                         
   0   8  14          0.60          1.16         1.34 o                         
   1   8  14        254.56        254.72         3.62 o                         
   2   8  14        230.92        234.06         2.90 o                         
   3   8  14         22.31         21.77         1.09 o                         
   4   8  14         49.94         58.61         1.90 o                         
   5   8  14        139.45        145.26         2.61 o                         
   6   8  14        159.84        160.67         4.60 o                         
   7   8  14         22.45         23.70         1.50 o                         
   8   8  14          2.24          4.23         1.47 o                         
   9   8  14         24.12         23.23         2.27 o                         
   1   9  14         32.16         30.68         1.52 o                         
   2   9  14          0.48          0.26         0.96 o                         
   3   9  14         28.87         23.47         1.37 o                         
   4   9  14         14.76         12.94         1.25 o                         
   5   9  14         14.13         13.53         1.30 o                         
   6   9  14         15.88         13.15         2.15 o                         
   7   9  14         43.51         47.64         2.32 o                         
   8   9  14         13.30         12.01         2.05 o                         
   0  10  14        250.58        275.34         5.72 o                         
   1  10  14         60.43         53.77         2.71 o                         
   2  10  14          4.42          4.05         1.34 o                         
   3  10  14          1.81          2.43         1.22 o                         
   4  10  14        180.44        188.43         4.52 o                         
   5  10  14        194.99        210.88         7.04 o                         
   6  10  14          1.90         -0.68         1.78 o                         
   1  11  14         40.91         38.30         3.01 o                         
   2  11  14          0.00         -0.80         2.06 o                         
   3  11  14         38.85         42.87         2.72 o                         
   4  11  14          0.04         -0.58         2.34 o                         
   1   1  15       1292.56       1311.01        10.35 o                         
   2   1  15        125.14        119.86         1.35 o                         
   3   1  15        384.61        377.64         3.26 o                         
   4   1  15          0.01         -0.34         0.46 o                         
   5   1  15        194.11        193.81         1.96 o                         
   6   1  15          3.73          1.86         0.74 o                         
   7   1  15        412.26        414.43         4.17 o                         
   8   1  15         22.31         24.89         1.24 o                         
   9   1  15        210.86        211.80         3.15 o                         
  10   1  15          2.93         -0.89         1.30 o                         
  11   1  15         17.67         17.83         1.85 o                         
  12   1  15          0.18         -0.66         1.79 o                         
   0   2  15        867.09        820.72         9.23 o                         
   1   2  15        142.88        139.45         1.65 o                         
   2   2  15        213.59        213.27         2.33 o                         
   3   2  15        217.68        216.07         3.73 o                         
   4   2  15         26.99         26.76         0.97 o                         
   5   2  15         68.45         72.38         1.23 o                         
   6   2  15          2.51          1.68         0.82 o                         
   7   2  15         42.41         42.88         1.30 o                         
   8   2  15          1.20          0.32         0.94 o                         
   9   2  15          9.57          6.28         1.30 o                         
  10   2  15          6.19          7.47         1.35 o                         
  11   2  15          5.95          5.44         1.80 o                         
  12   2  15          1.68          3.09         1.73 o                         
   1   3  15        159.07        152.84         1.61 o                         
   2   3  15          0.44          0.39         0.47 o                         
   3   3  15        930.06        945.02         7.88 o                         
   4   3  15         37.35         42.01         1.32 o                         
   5   3  15        477.41        505.30         4.43 o                         
   6   3  15         11.50         11.71         0.97 o                         
   7   3  15         14.68         14.33         1.00 o                         
   8   3  15          0.00          0.87         1.09 o                         
   9   3  15          7.41          8.47         1.42 o                         
  10   3  15          0.04          1.39         1.05 o                         
  11   3  15         25.41         29.46         2.36 o                         
   0   4  15         14.03         11.40         1.17 o                         
   1   4  15         12.40         12.38         0.64 o                         
   2   4  15          3.11          4.21         0.52 o                         
   3   4  15         50.13         55.30         1.06 o                         
   4   4  15          2.83          1.99         0.67 o                         
   5   4  15          6.65          4.92         0.74 o                         
   6   4  15        275.22        278.31         3.97 o                         
   7   4  15          1.51          1.34         0.87 o                         
   8   4  15        131.35        129.35         2.31 o                         
   9   4  15         10.97         11.15         1.47 o                         
  10   4  15         45.16         37.32         2.26 o                         
  11   4  15          0.79          0.88         1.37 o                         
   1   5  15          5.95          5.49         0.70 o                         
   2   5  15          0.71          1.00         0.68 o                         
   3   5  15        140.10        150.37         2.07 o                         
   4   5  15         27.10         21.85         0.95 o                         
   5   5  15         84.72         89.83         1.61 o                         
   6   5  15         43.20         38.02         1.31 o                         
   7   5  15          9.72          9.22         0.99 o                         
   8   5  15         27.80         27.80         1.70 o                         
   9   5  15         14.01         11.56         1.19 o                         
  10   5  15          3.19          2.49         2.70 o                         
  11   5  15         20.69         21.80         2.32 o                         
   0   6  15        685.21        675.82         8.30 o                         
   1   6  15         74.25         79.24         1.67 o                         
   2   6  15        207.39        204.61         2.60 o                         
   3   6  15          0.07         -0.08         0.78 o                         
   4   6  15        222.56        224.57         2.92 o                         
   5   6  15         57.21         60.27         1.87 o                         
   6   6  15         18.19         24.79         1.21 o                         
   7   6  15         30.29         28.98         1.28 o                         
   8   6  15          0.57         -1.29         1.46 o                         
   9   6  15         19.83         20.00         2.94 o                         
  10   6  15         18.29         19.32         1.99 o                         
   1   7  15         53.20         47.75         1.43 o                         
   2   7  15         10.38         11.84         1.05 o                         
   3   7  15         17.90         18.54         1.13 o                         
   4   7  15          0.40         -0.36         1.07 o                         
   5   7  15         19.41         14.65         1.17 o                         
   6   7  15         14.71         15.66         1.36 o                         
   7   7  15          0.52          0.19         0.94 o                         
   8   7  15         27.34         30.05         2.15 o                         
   9   7  15          0.04         -1.53         1.53 o                         
   0   8  15         13.63         19.26         1.77 o                         
   1   8  15          7.30          4.22         0.93 o                         
   2   8  15         16.07         15.25         1.11 o                         
   3   8  15          0.30         -0.18         1.13 o                         
   4   8  15         37.44         36.64         1.48 o                         
   5   8  15          6.17          4.86         1.13 o                         
   6   8  15         25.98         19.89         1.39 o                         
   7   8  15          0.21         -1.63         1.73 o                         
   8   8  15         16.07         16.30         1.75 o                         
   1   9  15         21.52         19.20         1.36 o                         
   2   9  15         46.77         52.82         1.88 o                         
   3   9  15         56.68         54.02         1.85 o                         
   4   9  15          0.10         -0.32         1.21 o                         
   5   9  15         31.37         27.20         2.29 o                         
   6   9  15         14.24          8.65         2.08 o                         
   7   9  15          1.41          0.64         1.75 o                         
   0  10  15          1.77         -0.26         1.62 o                         
   1  10  15          5.80          5.08         1.52 o                         
   2  10  15          3.81          2.30         1.44 o                         
   3  10  15         43.62         39.28         1.89 o                         
   4  10  15         35.57         33.94         2.50 o                         
   5  10  15          3.66          0.66         1.68 o                         
   6  10  15          2.61          4.81         2.38 o                         
   1  11  15         85.02         82.56         4.48 o                         
   2  11  15          1.05          0.81         3.31 o                         
   3  11  15          6.52          4.63         1.89 o                         
   0   0  16       1258.48       1233.78        20.11 o                         
   1   0  16        297.59        300.36         4.21 o                         
   2   0  16        784.81        787.59         8.94 o                         
   3   0  16        266.57        251.89         4.09 o                         
   4   0  16        285.71        291.33         3.67 o                         
   5   0  16          9.64          9.11         1.05 o                         
   6   0  16        798.94        819.86         9.98 o                         
   7   0  16          0.28          3.17         1.20 o                         
   8   0  16        164.80        158.47         3.70 o                         
   9   0  16          0.12          0.19         2.19 o                         
  10   0  16        160.76        147.67         4.41 o                         
  11   0  16         20.38         22.16         3.52 o                         
  12   0  16         88.19         99.18         6.83 o                         
   1   1  16        183.35        178.09         2.93 o                         
   2   1  16          5.11          7.06         0.61 o                         
   3   1  16         52.33         46.20         1.15 o                         
   4   1  16         62.58         54.02         0.99 o                         
   5   1  16         51.44         41.07         1.29 o                         
   6   1  16         67.00         67.13         1.63 o                         
   7   1  16         88.78         84.52         1.79 o                         
   8   1  16         14.72         13.01         1.08 o                         
   9   1  16          0.31          0.80         1.05 o                         
  10   1  16          0.17          0.40         1.66 o                         
  11   1  16         21.98         18.06         2.02 o                         
   0   2  16        913.25        900.72        10.95 o                         
   1   2  16         51.00         47.38         1.16 o                         
   2   2  16        574.58        568.18         4.76 o                         
   3   2  16        207.24        184.59         2.44 o                         
   4   2  16        624.31        604.19         5.36 o                         
   5   2  16        248.94        254.61         2.64 o                         
   6   2  16        538.75        574.48         5.10 o                         
   7   2  16          1.31         -0.60         0.95 o                         
   8   2  16        129.00        133.73         2.30 o                         
   9   2  16          0.24          0.13         1.06 o                         
  10   2  16        110.08        112.16         2.80 o                         
  11   2  16          8.41         11.42         1.77 o                         
   1   3  16        807.87        776.24         6.29 o                         
   2   3  16         76.20         82.14         1.84 o                         
   3   3  16        382.00        379.92         3.88 o                         
   4   3  16         25.41         21.42         0.88 o                         
   5   3  16        105.96         96.58         1.76 o                         
   6   3  16          0.07          0.46         1.08 o                         
   7   3  16          1.42          0.53         0.92 o                         
   8   3  16          8.22          8.35         1.07 o                         
   9   3  16        153.73        154.46         3.75 o                         
  10   3  16          1.71          1.05         1.38 o                         
  11   3  16         11.70          7.74         1.65 o                         
   0   4  16        199.90        198.95         3.02 o                         
   1   4  16         48.91         50.05         1.03 o                         
   2   4  16        672.95        677.90         5.51 o                         
   3   4  16         30.68         26.63         0.96 o                         
   4   4  16        471.65        479.22         4.28 o                         
   5   4  16          0.23          0.22         0.91 o                         
   6   4  16        430.38        432.63         4.78 o                         
   7   4  16         40.56         37.28         1.34 o                         
   8   4  16         67.58         58.63         1.99 o                         
   9   4  16          5.41          4.03         1.10 o                         
  10   4  16        102.81        101.18         2.59 o                         
  11   4  16          0.00         -0.38         1.37 o                         
   1   5  16        198.54        208.47         2.55 o                         
   2   5  16         23.32         26.46         1.01 o                         
   3   5  16        623.56        644.24         5.49 o                         
   4   5  16          4.54          2.64         0.73 o                         
   5   5  16        266.16        259.06         3.08 o                         
   6   5  16          2.91          3.12         1.04 o                         
   7   5  16        130.96        127.67         3.14 o                         
   8   5  16          0.08          1.35         0.95 o                         
   9   5  16         11.33         13.37         1.24 o                         
  10   5  16          0.00         -0.66         1.69 o                         
   0   6  16        360.13        352.38         6.55 o                         
   1   6  16          7.84          5.57         0.85 o                         
   2   6  16        250.46        259.43         3.09 o                         
   3   6  16          0.28         -0.26         0.74 o                         
   4   6  16        399.34        393.38         4.64 o                         
   5   6  16          0.25          0.35         0.85 o                         
   6   6  16         72.22         74.80         1.98 o                         
   7   6  16          0.23          0.00         1.52 o                         
   8   6  16        133.54        137.13         3.68 o                         
   9   6  16         11.18         11.23         2.18 o                         
  10   6  16         55.07         50.14         2.81 o                         
   1   7  16        163.70        159.34         2.53 o                         
   2   7  16          0.70          1.12         0.86 o                         
   3   7  16        186.99        191.46         2.70 o                         
   4   7  16          0.15         -0.41         0.88 o                         
   5   7  16        202.50        198.36         4.33 o                         
   6   7  16          4.81          2.66         1.04 o                         
   7   7  16         66.70         65.56         2.92 o                         
   8   7  16          3.04          4.96         1.72 o                         
   9   7  16         96.34        108.19         3.74 o                         
   0   8  16         81.49         86.40         2.82 o                         
   1   8  16          5.27          5.73         0.98 o                         
   2   8  16        227.93        239.88         3.37 o                         
   3   8  16         44.02         40.49         1.36 o                         
   4   8  16         97.08         99.14         2.88 o                         
   5   8  16         24.32         25.62         1.56 o                         
   6   8  16         73.88         69.06         2.80 o                         
   7   8  16         12.68         13.21         2.22 o                         
   8   8  16         55.04         57.00         2.63 o                         
   1   9  16        165.59        160.45         3.65 o                         
   2   9  16          7.36          2.94         1.18 o                         
   3   9  16        182.56        191.82         4.30 o                         
   4   9  16          7.90          6.07         1.80 o                         
   5   9  16         28.98         31.32         2.02 o                         
   6   9  16          4.18          3.96         1.72 o                         
   7   9  16         12.27         15.64         2.16 o                         
   0  10  16        107.24        104.05         4.00 o                         
   1  10  16          0.18          0.83         2.59 o                         
   2  10  16         37.15         38.29         2.73 o                         
   3  10  16         10.83          7.14         2.15 o                         
   4  10  16         66.18         77.49         5.61 o                         
   5  10  16         19.45         22.83         2.59 o                         
   1  11  16          0.10         -0.54         1.65 o                         
   1   1  17        623.91        632.61         5.38 o                         
   2   1  17        117.48        112.27         1.61 o                         
   3   1  17        414.74        412.24         3.72 o                         
   4   1  17          0.29          0.53         0.57 o                         
   5   1  17        214.25        213.40         2.57 o                         
   6   1  17          2.28          2.25         0.71 o                         
   7   1  17        153.21        166.68         3.00 o                         
   8   1  17         24.52         26.33         1.23 o                         
   9   1  17         63.30         69.44         2.15 o                         
  10   1  17          4.28          2.86         1.41 o                         
  11   1  17          9.00          7.39         1.99 o                         
   0   2  17        165.96        168.09         3.02 o                         
   1   2  17          5.49          3.57         0.59 o                         
   2   2  17         41.38         41.39         0.99 o                         
   3   2  17          1.16          0.74         0.66 o                         
   4   2  17          7.49          4.18         0.77 o                         
   5   2  17          9.61          9.33         0.76 o                         
   6   2  17         56.59         59.17         1.51 o                         
   7   2  17          0.15          1.03         0.83 o                         
   8   2  17         17.35         13.39         1.14 o                         
   9   2  17         34.19         32.14         1.88 o                         
  10   2  17          0.11          0.46         1.41 o                         
  11   2  17         18.12         16.16         1.99 o                         
   1   3  17         27.92         32.52         1.09 o                         
   2   3  17         15.86         11.85         0.62 o                         
   3   3  17        151.15        155.30         2.29 o                         
   4   3  17         17.21         16.82         0.74 o                         
   5   3  17        117.55        118.07         2.02 o                         
   6   3  17          0.55          0.81         1.07 o                         
   7   3  17         19.09         18.72         1.42 o                         
   8   3  17          0.69         -0.75         0.86 o                         
   9   3  17         44.92         46.09         1.69 o                         
  10   3  17          1.20          0.81         2.74 o                         
  11   3  17         55.63         55.41         2.42 o                         
   0   4  17        183.46        186.76         3.29 o                         
   1   4  17          0.23         -0.38         0.51 o                         
   2   4  17          5.87          4.47         0.66 o                         
   3   4  17         14.26         16.84         0.82 o                         
   4   4  17         21.10         16.28         0.85 o                         
   5   4  17         11.36         11.89         0.82 o                         
   6   4  17         14.66         11.85         1.94 o                         
   7   4  17         10.66         10.10         1.08 o                         
   8   4  17         41.92         34.28         1.45 o                         
   9   4  17         47.14         42.05         1.86 o                         
  10   4  17          1.11          0.11         1.29 o                         
   1   5  17         53.06         53.60         1.45 o                         
   2   5  17          0.12         -0.61         0.61 o                         
   3   5  17        148.34        154.99         2.22 o                         
   4   5  17         38.43         32.96         1.14 o                         
   5   5  17         88.22         87.70         1.87 o                         
   6   5  17         71.66         72.21         1.87 o                         
   7   5  17          2.59          5.16         1.30 o                         
   8   5  17          7.24          5.47         1.59 o                         
   9   5  17         17.89         15.30         1.72 o                         
  10   5  17          1.38          0.70         1.30 o                         
   0   6  17          4.14          1.61         1.32 o                         
   1   6  17         52.00         52.00         1.42 o                         
   2   6  17        145.64        135.88         2.16 o                         
   3   6  17         64.10         63.93         1.84 o                         
   4   6  17         97.41         97.68         2.04 o                         
   5   6  17         42.34         35.36         1.40 o                         
   6   6  17        117.77        122.80         3.41 o                         
   7   6  17         68.67         63.60         2.49 o                         
   8   6  17          0.04         -1.52         1.52 o                         
   9   6  17         14.81         19.48         2.12 o                         
   1   7  17          3.49          2.04         0.89 o                         
   2   7  17         15.35         17.17         1.03 o                         
   3   7  17        162.49        151.49         3.25 o                         
   4   7  17          1.12          1.34         0.95 o                         
   5   7  17         65.00         59.66         2.05 o                         
   6   7  17         21.69         20.63         1.32 o                         
   7   7  17          1.99          1.71         2.04 o                         
   8   7  17          0.21         -1.12         1.42 o                         
   0   8  17        264.67        272.55         6.79 o                         
   1   8  17          7.72          5.04         1.20 o                         
   2   8  17         14.00         13.23         1.10 o                         
   3   8  17         18.83         16.97         1.10 o                         
   4   8  17         12.76          8.83         1.15 o                         
   5   8  17          2.00          2.39         1.36 o                         
   6   8  17          0.91          1.44         1.86 o                         
   7   8  17          2.69          2.19         1.56 o                         
   1   9  17          7.33          6.81         1.08 o                         
   2   9  17          1.81          2.14         1.36 o                         
   3   9  17         20.53         17.26         1.48 o                         
   4   9  17          0.33          0.33         2.12 o                         
   5   9  17         21.51         20.84         1.78 o                         
   6   9  17          5.07          6.91         2.43 o                         
   0  10  17          4.93          3.06         3.10 o                         
   1  10  17          8.85          7.44         1.50 o                         
   2  10  17         27.87         31.13         2.34 o                         
   3  10  17          7.23          6.42         1.70 o                         
   4  10  17          1.12         -0.61         1.41 o                         
   0   0  18          3.23          5.81         1.44 o                         
   1   0  18        715.44        726.97         9.63 o                         
   2   0  18       1094.32       1128.98        14.85 o                         
   3   0  18         15.49         16.26         1.09 o                         
   4   0  18          0.41         -0.25         0.92 o                         
   5   0  18          6.11          3.78         1.51 o                         
   6   0  18        417.78        425.76         5.86 o                         
   7   0  18        311.68        290.03         4.91 o                         
   8   0  18         25.25         28.58         1.82 o                         
   9   0  18         91.26         99.96         3.29 o                         
  10   0  18        191.96        191.71         9.80 o                         
  11   0  18          1.88          4.32         2.62 o                         
   1   1  18        352.42        347.68         4.36 o                         
   2   1  18         37.06         41.88         1.14 o                         
   3   1  18          0.61          1.59         0.63 o                         
   4   1  18          0.52         -0.23         0.63 o                         
   5   1  18        116.17        121.96         1.69 o                         
   6   1  18         18.29         13.90         0.84 o                         
   7   1  18          0.90          2.28         0.85 o                         
   8   1  18         10.99         13.01         1.04 o                         
   9   1  18          0.25         -1.24         1.24 o                         
  10   1  18         59.67         56.95         2.42 o                         
  11   1  18          5.82          5.39         1.59 o                         
   0   2  18       1829.47       1837.42        22.44 o                         
   1   2  18        223.70        206.39         2.42 o                         
   2   2  18         11.19          9.75         0.87 o                         
   3   2  18        144.18        144.05         1.92 o                         
   4   2  18        811.91        845.64         6.88 o                         
   5   2  18         73.35         80.35         2.00 o                         
   6   2  18         12.95         13.80         1.07 o                         
   7   2  18        246.99        250.29         3.02 o                         
   8   2  18        389.07        390.35         4.34 o                         
   9   2  18         21.72         19.62         1.40 o                         
  10   2  18         12.92         12.65         3.30 o                         
   1   3  18         40.89         46.78         1.24 o                         
   2   3  18         27.11         19.65         0.80 o                         
   3   3  18          7.88          5.90         0.87 o                         
   4   3  18          0.75          0.54         0.83 o                         
   5   3  18        101.28        113.34         2.00 o                         
   6   3  18         24.06         21.11         1.15 o                         
   7   3  18         67.62         69.23         1.83 o                         
   8   3  18          1.69         -0.05         1.16 o                         
   9   3  18         29.51         28.40         1.94 o                         
  10   3  18         19.14         21.25         1.89 o                         
   0   4  18         12.65         13.26         1.37 o                         
   1   4  18        103.72         99.30         1.62 o                         
   2   4  18        432.79        439.73         4.19 o                         
   3   4  18        189.77        192.87         3.01 o                         
   4   4  18         51.02         46.77         1.56 o                         
   5   4  18        120.16        121.61         2.21 o                         
   6   4  18        311.78        321.29         3.99 o                         
   7   4  18         38.65         35.54         1.51 o                         
   8   4  18          2.71          0.46         1.35 o                         
   9   4  18         27.08         22.07         1.56 o                         
  10   4  18         55.03         52.52         2.39 o                         
   1   5  18         65.30         64.63         1.38 o                         
   2   5  18          4.86          3.65         0.75 o                         
   3   5  18         93.60         89.49         1.77 o                         
   4   5  18          2.08          3.59         0.85 o                         
   5   5  18         45.78         45.83         1.43 o                         
   6   5  18         15.82         16.09         1.10 o                         
   7   5  18         28.18         30.20         1.43 o                         
   8   5  18         24.66         19.27         2.25 o                         
   9   5  18          0.18         -0.71         1.17 o                         
   0   6  18        214.68        237.05         4.07 o                         
   1   6  18         81.62         82.12         1.85 o                         
   2   6  18         33.48         30.08         1.36 o                         
   3   6  18         79.14         82.53         1.91 o                         
   4   6  18        137.74        134.83         2.76 o                         
   5   6  18         57.61         57.94         1.82 o                         
   6   6  18         78.59         80.15         2.15 o                         
   7   6  18         48.24         41.09         1.74 o                         
   8   6  18         34.97         37.58         2.02 o                         
   9   6  18         12.44         12.59         2.08 o                         
   1   7  18         41.66         49.34         1.55 o                         
   2   7  18         28.12         28.29         1.32 o                         
   3   7  18         35.53         34.98         1.33 o                         
   4   7  18          0.28         -0.04         0.82 o                         
   5   7  18         49.50         51.08         2.02 o                         
   6   7  18          1.44          1.91         1.11 o                         
   7   7  18          1.67          0.63         1.28 o                         
   8   7  18          3.43          0.14         1.61 o                         
   0   8  18        211.63        211.52         5.43 o                         
   1   8  18        101.83        103.36         2.38 o                         
   2   8  18         44.57         37.66         1.42 o                         
   3   8  18          2.35          1.55         1.44 o                         
   4   8  18          4.48          2.91         1.51 o                         
   5   8  18         23.09         22.55         2.18 o                         
   6   8  18         21.84         24.09         1.98 o                         
   7   8  18         33.78         40.06         2.72 o                         
   1   9  18         18.76         18.07         2.31 o                         
   2   9  18          4.77          3.05         1.18 o                         
   3   9  18          0.97          0.15         1.66 o                         
   4   9  18         14.15         12.43         1.66 o                         
   5   9  18          0.00          0.13         1.40 o                         
   0  10  18          0.96          0.05         1.76 o                         
   1  10  18         41.94         44.50         2.64 o                         
   2  10  18        101.58        108.96         5.00 o                         
   1   1  19         24.81         27.06         0.99 o                         
   2   1  19          6.86          3.82         0.71 o                         
   3   1  19         10.24          8.66         0.84 o                         
   4   1  19          6.94          7.39         0.76 o                         
   5   1  19         16.88         14.42         1.01 o                         
   6   1  19          0.17          0.58         0.71 o                         
   7   1  19          0.30          1.01         0.78 o                         
   8   1  19          3.26          2.52         0.89 o                         
   9   1  19          0.58          0.53         1.38 o                         
  10   1  19         10.89          8.80         2.10 o                         
   0   2  19        321.90        325.63         5.87 o                         
   1   2  19         23.08         21.48         0.91 o                         
   2   2  19        188.50        193.06         2.37 o                         
   3   2  19         10.30         11.03         0.80 o                         
   4   2  19         17.94         15.39         1.18 o                         
   5   2  19          1.25         -0.35         0.79 o                         
   6   2  19         22.07         18.69         1.14 o                         
   7   2  19         36.69         33.43         1.47 o                         
   8   2  19         14.72         11.76         1.78 o                         
   9   2  19          9.10          6.40         1.46 o                         
  10   2  19          2.74          3.07         1.79 o                         
   1   3  19         20.57         19.70         0.92 o                         
   2   3  19         18.05         19.04         0.82 o                         
   3   3  19          0.31         -0.38         0.78 o                         
   4   3  19          4.43          5.23         0.94 o                         
   5   3  19         56.22         64.39         1.57 o                         
   6   3  19         21.69         20.63         1.19 o                         
   7   3  19         26.06         26.72         2.03 o                         
   8   3  19          0.01         -0.93         0.93 o                         
   9   3  19          3.20          2.31         1.98 o                         
  10   3  19          0.68         -1.36         1.36 o                         
   0   4  19         19.14         13.83         1.17 o                         
   1   4  19          4.38          4.52         0.71 o                         
   2   4  19         39.92         39.42         1.14 o                         
   3   4  19          0.01         -0.48         0.94 o                         
   4   4  19        182.43        192.11         2.66 o                         
   5   4  19          0.50          0.14         0.72 o                         
   6   4  19        102.35         97.54         2.88 o                         
   7   4  19         57.60         62.02         2.37 o                         
   8   4  19         90.17         93.52         2.62 o                         
   9   4  19         18.51         22.92         2.28 o                         
   1   5  19          0.42          1.29         0.73 o                         
   2   5  19          0.20          0.31         0.87 o                         
   3   5  19         31.29         28.41         1.09 o                         
   4   5  19         13.19         12.27         0.98 o                         
   5   5  19         68.07         73.76         2.88 o                         
   6   5  19          8.92          8.22         1.30 o                         
   7   5  19         14.82         13.71         1.85 o                         
   8   5  19          3.94          2.49         1.30 o                         
   9   5  19          0.37          4.42         1.69 o                         
   0   6  19        288.03        294.83         5.18 o                         
   1   6  19         27.85         26.36         1.24 o                         
   2   6  19        427.88        446.44         4.89 o                         
   3   6  19          1.42          0.34         0.81 o                         
   4   6  19        156.64        155.99         3.58 o                         
   5   6  19         14.81         12.62         1.38 o                         
   6   6  19         35.21         30.75         2.26 o                         
   7   6  19         25.98         23.03         2.36 o                         
   8   6  19          4.40          4.11         2.12 o                         
   1   7  19         15.83         12.65         0.98 o                         
   2   7  19          0.13          0.89         0.86 o                         
   3   7  19          2.91          1.31         0.93 o                         
   4   7  19          0.53          0.63         1.04 o                         
   5   7  19          2.90          1.00         1.39 o                         
   6   7  19          0.56         -0.87         1.36 o                         
   7   7  19          2.31         -0.27         1.83 o                         
   0   8  19         21.63         18.34         1.63 o                         
   1   8  19          2.22          1.49         1.16 o                         
   2   8  19         21.36         22.72         1.40 o                         
   3   8  19         10.45         10.91         1.45 o                         
   4   8  19        102.70        116.51         4.36 o                         
   5   8  19          0.41          0.85         1.26 o                         
   6   8  19         42.30         45.88         2.94 o                         
   1   9  19         11.72         12.56         1.31 o                         
   2   9  19         11.74         14.98         1.54 o                         
   3   9  19          2.66          0.61         1.68 o                         
   4   9  19          3.55          2.74         1.37 o                         
   0   0  20        403.99        389.36         9.51 o                         
   1   0  20        581.04        584.14         7.55 o                         
   2   0  20        416.72        433.48         6.34 o                         
   3   0  20         53.28         52.64         1.88 o                         
   4   0  20        142.95        138.02         2.61 o                         
   5   0  20        197.74        211.31         3.73 o                         
   6   0  20        102.19        109.12         2.81 o                         
   7   0  20        123.56        125.62         3.34 o                         
   8   0  20         55.56         58.17         3.12 o                         
   9   0  20        161.03        163.02         6.61 o                         
  10   0  20         18.76         19.88         3.28 o                         
   1   1  20         51.11         50.35         1.40 o                         
   2   1  20          5.14          3.57         0.71 o                         
   3   1  20          1.73          0.01         0.64 o                         
   4   1  20          5.49          5.14         0.87 o                         
   5   1  20          1.01          2.56         1.06 o                         
   6   1  20         40.25         41.10         1.44 o                         
   7   1  20          5.31          6.52         0.87 o                         
   8   1  20         20.56         20.11         1.69 o                         
   9   1  20          0.03         -1.37         1.59 o                         
  10   1  20          9.43         10.01         1.54 o                         
   0   2  20         49.52         58.04         2.08 o                         
   1   2  20        330.77        346.95         3.83 o                         
   2   2  20         90.30         98.38         1.68 o                         
   3   2  20        149.69        151.02         2.57 o                         
   4   2  20        194.48        215.89         2.85 o                         
   5   2  20        325.32        320.17         3.78 o                         
   6   2  20         43.71         46.52         1.56 o                         
   7   2  20         21.31         21.71         1.22 o                         
   8   2  20         33.84         37.46         2.29 o                         
   9   2  20        126.26        132.95         4.63 o                         
   1   3  20          0.86          0.00         0.62 o                         
   2   3  20          0.62         -0.12         0.75 o                         
   3   3  20         98.84         90.23         2.21 o                         
   4   3  20          1.65          0.42         1.06 o                         
   5   3  20         90.24         79.95         2.12 o                         
   6   3  20         18.74         16.21         1.51 o                         
   7   3  20          0.03         -0.69         1.07 o                         
   8   3  20         12.99         14.61         2.96 o                         
   9   3  20          2.81          3.53         1.71 o                         
   0   4  20         56.63         57.02         2.18 o                         
   1   4  20         38.46         37.79         1.26 o                         
   2   4  20        102.11        108.19         1.90 o                         
   3   4  20        409.15        418.94         6.78 o                         
   4   4  20         36.46         35.24         1.49 o                         
   5   4  20        299.81        306.91         4.82 o                         
   6   4  20          9.23          8.38         0.85 o                         
   7   4  20         16.48         16.53         2.44 o                         
   8   4  20          0.81          2.16         1.22 o                         
   9   4  20         23.71         22.65         2.89 o                         
   1   5  20        136.63        128.78         2.41 o                         
   2   5  20          1.40         -0.25         0.75 o                         
   3   5  20          2.76          4.17         0.87 o                         
   4   5  20         22.99         23.87         1.44 o                         
   5   5  20          4.96          5.25         0.74 o                         
   6   5  20          0.00         -0.02         1.06 o                         
   7   5  20         27.71         27.62         2.15 o                         
   8   5  20          0.15         -1.06         1.22 o                         
   0   6  20          2.25          1.78         1.30 o                         
   1   6  20         67.13         70.29         2.10 o                         
   2   6  20          2.84          1.28         0.84 o                         
   3   6  20        188.02        190.83         2.81 o                         
   4   6  20          6.31          7.11         1.02 o                         
   5   6  20         84.83         91.12         3.38 o                         
   6   6  20          3.34          2.77         2.78 o                         
   7   6  20         20.83         21.44         1.85 o                         
   1   7  20         15.16         16.52         1.07 o                         
   2   7  20         23.29         25.23         1.40 o                         
   3   7  20          2.58          2.92         1.09 o                         
   4   7  20          4.31          4.20         1.91 o                         
   5   7  20         14.14          9.53         1.59 o                         
   6   7  20         18.94         17.10         1.94 o                         
   0   8  20          0.66         -0.57         2.94 o                         
   1   8  20         82.37         88.75         2.33 o                         
   2   8  20         15.53         15.01         1.30 o                         
   3   8  20         61.57         69.90         2.38 o                         
   4   8  20         55.49         47.89         2.79 o                         
   5   8  20          0.40          0.64         1.58 o                         
   1   9  20         15.41         16.21         1.50 o                         
   2   9  20          7.40          7.40         1.39 o                         
   1   1  21        245.01        242.96         3.06 o                         
   2   1  21         14.62         12.70         1.05 o                         
   3   1  21         98.29         97.37         1.79 o                         
   4   1  21          4.87          5.94         1.00 o                         
   5   1  21         74.06         75.83         1.74 o                         
   6   1  21          0.22         -0.94         0.94 o                         
   7   1  21         39.72         37.53         1.79 o                         
   8   1  21          0.02         -1.31         1.31 o                         
   9   1  21          5.00          3.28         1.46 o                         
   0   2  21          7.70          7.21         1.25 o                         
   1   2  21          0.30          1.27         0.75 o                         
   2   2  21          0.78          0.96         0.87 o                         
   3   2  21          3.53          3.09         1.01 o                         
   4   2  21         30.27         28.78         1.45 o                         
   5   2  21          1.42          1.50         0.68 o                         
   6   2  21         11.82         10.50         1.25 o                         
   7   2  21          2.04          2.16         0.94 o                         
   8   2  21          3.17         -0.04         2.21 o                         
   9   2  21          0.16          0.55         1.54 o                         
   1   3  21         16.08         14.94         1.11 o                         
   2   3  21         67.38         67.47         1.93 o                         
   3   3  21         30.50         26.19         1.42 o                         
   4   3  21         44.19         41.49         1.85 o                         
   5   3  21         84.50         88.74         2.44 o                         
   6   3  21         11.82          8.92         1.35 o                         
   7   3  21         92.84        101.02         3.02 o                         
   8   3  21          1.89         -1.23         2.80 o                         
   0   4  21        210.47        236.05         4.69 o                         
   1   4  21          1.83          2.65         0.86 o                         
   2   4  21        145.26        148.30         2.86 o                         
   3   4  21         13.92         14.06         1.46 o                         
   4   4  21         40.82         37.16         1.62 o                         
   5   4  21          0.02          0.04         1.22 o                         
   6   4  21         10.11          8.69         1.47 o                         
   7   4  21          1.51         -0.48         1.82 o                         
   8   4  21          4.17          4.56         1.86 o                         
   1   5  21        166.74        176.72         3.31 o                         
   2   5  21         26.04         23.80         1.12 o                         
   3   5  21         21.93         20.70         1.53 o                         
   4   5  21         49.52         47.42         1.98 o                         
   5   5  21          2.64          1.59         1.29 o                         
   6   5  21         15.75         17.68         2.07 o                         
   7   5  21          2.46          2.53         1.08 o                         
   0   6  21          2.01          1.07         1.46 o                         
   1   6  21          4.31          3.17         0.93 o                         
   2   6  21          0.96          0.66         1.22 o                         
   3   6  21         42.30         41.04         1.80 o                         
   4   6  21         14.26         13.64         1.67 o                         
   5   6  21          6.32          5.37         1.33 o                         
   6   6  21         28.82         34.92         1.66 o                         
   1   7  21         31.33         32.41         1.51 o                         
   2   7  21         18.79         16.93         2.78 o                         
   3   7  21          1.48          1.72         1.80 o                         
   4   7  21         26.41         24.53         1.44 o                         
   5   7  21         16.58         16.77         1.34 o                         
   0   8  21         45.82         55.14         2.81 o                         
   1   8  21          1.58          1.59         1.10 o                         
   2   8  21         33.72         34.39         1.90 o                         
   3   8  21          7.24          4.12         1.30 o                         
   0   0  22        364.36        399.46        12.26 o                         
   1   0  22        120.12        131.83         3.09 o                         
   2   0  22         19.89         17.04         1.34 o                         
   3   0  22         85.61         83.15         3.31 o                         
   4   0  22         36.29         42.11         2.64 o                         
   5   0  22         13.93         13.57         1.53 o                         
   6   0  22          8.39          3.49         1.28 o                         
   7   0  22        134.96        140.92         6.61 o                         
   8   0  22         40.33         42.64         2.93 o                         
   1   1  22         86.88         86.44         1.79 o                         
   2   1  22         20.49         18.03         1.07 o                         
   3   1  22         92.20         90.73         2.21 o                         
   4   1  22         19.32         20.85         0.95 o                         
   5   1  22          4.61          4.63         0.82 o                         
   6   1  22          0.75          0.55         0.89 o                         
   7   1  22          0.57          0.30         2.09 o                         
   8   1  22         20.77         23.99         1.91 o                         
   0   2  22         39.45         32.72         1.98 o                         
   1   2  22        115.27        110.85         2.69 o                         
   2   2  22         34.97         37.02         1.47 o                         
   3   2  22         52.22         56.09         1.94 o                         
   4   2  22        107.92        105.79         3.00 o                         
   5   2  22         42.23         43.83         1.66 o                         
   6   2  22         40.15         45.41         2.02 o                         
   7   2  22         52.97         56.57         2.29 o                         
   8   2  22          4.96          4.10         1.69 o                         
   1   3  22         11.85          9.37         0.83 o                         
   2   3  22         35.63         37.70         2.05 o                         
   3   3  22         10.47         13.17         1.37 o                         
   4   3  22         12.03         12.99         1.37 o                         
   5   3  22         51.71         50.65         2.88 o                         
   6   3  22         25.70         18.00         1.63 o                         
   7   3  22         23.06         22.67         2.01 o                         
   8   3  22          5.02          3.39         1.20 o                         
   0   4  22          0.02          0.18         1.50 o                         
   1   4  22         46.94         47.34         1.52 o                         
   2   4  22         45.06         40.84         1.75 o                         
   3   4  22         83.34         88.52         2.51 o                         
   4   4  22        142.53        139.17         2.83 o                         
   5   4  22         34.01         33.12         1.93 o                         
   6   4  22         18.69         14.06         1.78 o                         
   7   4  22         40.94         36.44         3.59 o                         
   1   5  22        106.48        104.84         2.44 o                         
   2   5  22         28.67         27.71         1.75 o                         
   3   5  22         63.32         57.75         2.05 o                         
   4   5  22          0.27         -0.04         2.55 o                         
   5   5  22         31.13         32.75         1.83 o                         
   6   5  22          5.52          3.28         3.05 o                         
   0   6  22         11.95         11.11         1.42 o                         
   1   6  22         41.37         41.33         1.51 o                         
   2   6  22         18.54         19.66         1.35 o                         
   3   6  22         13.05         14.24         1.12 o                         
   4   6  22         69.64         74.58         3.35 o                         
   5   6  22         65.01         60.86         6.92 o                         
   1   7  22        154.92        158.17         3.16 o                         
   2   7  22          4.52          4.87         1.09 o                         
   3   7  22         51.80         58.10         1.94 o                         
   4   7  22          2.64          2.95         0.86 o                         
   0   8  22          3.22          2.40         1.88 o                         
   1   8  22         44.08         41.28         2.23 o                         
   1   1  23         23.04         23.85         1.12 o                         
   2   1  23          9.62          8.36         0.90 o                         
   3   1  23        140.61        155.87         2.44 o                         
   4   1  23          4.32          5.60         0.78 o                         
   5   1  23         96.05        102.79         2.77 o                         
   6   1  23          0.21         -0.28         1.51 o                         
   7   1  23         13.92         13.84         1.27 o                         
   0   2  23         10.31          9.08         1.33 o                         
   1   2  23         47.61         54.27         1.62 o                         
   2   2  23          0.02          0.61         0.83 o                         
   3   2  23         55.78         58.63         1.97 o                         
   4   2  23          3.49          2.21         1.10 o                         
   5   2  23          0.03         -0.47         1.06 o                         
   6   2  23          8.73          4.05         1.61 o                         
   7   2  23          2.87          2.40         1.30 o                         
   1   3  23        207.49        220.82         4.12 o                         
   2   3  23         24.31         23.46         1.46 o                         
   3   3  23         33.02         41.76         2.65 o                         
   4   3  23         47.55         47.00         2.35 o                         
   5   3  23          4.59          4.77         1.40 o                         
   6   3  23          8.42          6.68         1.67 o                         
   7   3  23         17.82         21.45         2.20 o                         
   0   4  23         30.87         28.22         1.89 o                         
   1   4  23         17.21         15.18         1.49 o                         
   2   4  23         11.37          9.13         1.26 o                         
   3   4  23         35.73         36.11         1.63 o                         
   4   4  23          6.98          1.89         1.41 o                         
   5   4  23         25.02         23.82         1.87 o                         
   6   4  23          2.40          4.48         2.47 o                         
   1   5  23          2.29          0.14         1.07 o                         
   2   5  23         18.52         17.17         1.39 o                         
   3   5  23          0.37         -0.95         1.25 o                         
   4   5  23         26.33         26.11         1.76 o                         
   5   5  23          0.80         -0.04         2.18 o                         
   0   6  23          3.41          1.47         1.34 o                         
   1   6  23          2.17          3.13         1.46 o                         
   2   6  23          6.79          5.40         1.02 o                         
   3   6  23          2.66          3.27         1.69 o                         
   4   6  23          5.90          2.78         1.89 o                         
   1   7  23          0.09         -0.12         1.12 o                         
   2   7  23         16.35         16.21         1.38 o                         
   0   0  24          0.64          1.47         1.89 o                         
   1   0  24          5.18          6.68         1.50 o                         
   2   0  24        423.49        433.36        12.04 o                         
   3   0  24          1.41          0.71         1.14 o                         
   4   0  24         22.75         17.91         1.56 o                         
   5   0  24          0.29         -1.08         2.33 o                         
   6   0  24        171.30        211.36         6.56 o                         
   7   0  24          8.44          9.78         1.98 o                         
   1   1  24          1.80          2.05         0.84 o                         
   2   1  24         27.11         25.20         1.11 o                         
   3   1  24          5.95          7.42         0.85 o                         
   4   1  24          0.53          1.82         0.93 o                         
   5   1  24          4.98          3.37         1.12 o                         
   6   1  24         23.91         28.63         1.46 o                         
   7   1  24         26.22         25.30         1.99 o                         
   0   2  24        204.47        228.03         5.42 o                         
   1   2  24          0.74          1.89         0.83 o                         
   2   2  24         37.33         41.24         1.95 o                         
   3   2  24          0.00         -1.09         1.40 o                         
   4   2  24         67.56         61.13         2.14 o                         
   5   2  24          2.92          1.66         1.35 o                         
   6   2  24          8.58          6.30         2.36 o                         
   1   3  24         22.58         25.81         1.15 o                         
   2   3  24          3.63          5.87         1.16 o                         
   3   3  24         10.21          8.14         1.22 o                         
   4   3  24          0.26         -0.24         1.25 o                         
   5   3  24         20.38         20.13         1.81 o                         
   6   3  24          2.65          3.01         1.71 o                         
   0   4  24          0.89          0.22         1.13 o                         
   1   4  24          0.34          0.66         1.26 o                         
   2   4  24        164.96        165.76         5.09 o                         
   3   4  24          4.64          3.02         1.83 o                         
   4   4  24          5.44          3.02         1.51 o                         
   5   4  24          2.14          1.96         1.75 o                         
   1   5  24         33.26         38.36         1.96 o                         
   2   5  24          0.01         -1.20         1.20 o                         
   3   5  24         41.54         47.17         2.77 o                         
   4   5  24          0.33         -1.44         1.54 o                         
   0   6  24         91.36         97.33         4.78 o                         
   1   6  24          0.08         -0.18         0.96 o                         
   2   6  24         10.99         11.18         1.78 o                         
   1   1  25          0.05         -0.41         0.87 o                         
   2   1  25          0.74          0.38         0.84 o                         
   3   1  25         10.70         10.55         0.99 o                         
   4   1  25          0.37         -0.95         1.22 o                         
   5   1  25         10.41         13.43         1.24 o                         
   0   2  25          1.07          1.96         1.84 o                         
   1   2  25          3.94          3.13         0.86 o                         
   2   2  25         16.47         16.68         1.30 o                         
   3   2  25          0.79         -0.06         1.08 o                         
   4   2  25         13.86         14.50         1.57 o                         
   5   2  25         15.35         17.20         2.49 o                         
   1   3  25          4.46          6.23         1.16 o                         
   2   3  25          7.06          6.74         1.19 o                         
   3   3  25          7.14          7.41         1.57 o                         
   4   3  25          0.00         -1.44         1.44 o                         
   5   3  25          4.58          3.10         1.72 o                         
   0   4  25         37.33         41.17         3.55 o                         
   1   4  25          0.89          0.23         0.69 o                         
   2   4  25         14.78         11.81         1.71 o                         
   3   4  25          6.58          7.27         1.65 o                         
   4   4  25         41.88         43.30         3.16 o                         
   1   5  25          4.97          5.55         1.02 o                         
   2   5  25          7.31          5.50         1.52 o                         
   0   0  26         27.21         27.99         2.43 o                         
   1   0  26         22.39         22.92         1.97 o                         
   2   0  26        131.35        152.73         8.77 o                         
   3   0  26         14.38         11.58         1.99 o                         
   4   0  26          9.38          6.54         1.91 o                         
   1   1  26         18.84         16.94         1.61 o                         
   2   1  26         17.74         19.16         1.34 o                         
   3   1  26          4.49          4.17         1.13 o                         
   4   1  26          8.64          7.68         2.10 o                         
   0   2  26         57.68         58.87         2.55 o                         
   1   2  26         16.25         14.41         1.00 o                         
   2   2  26          0.22          0.23         0.90 o                         
   3   2  26          8.92          8.61         1.46 o                         
   4   2  26        143.98        154.52        16.36 o                         
   1   3  26          3.25          2.53         0.80 o                         
   2   3  26          5.11          5.58         1.39 o                         
   3   3  26          0.45          0.63         1.39 o                         
   0   4  26          0.03         -1.83         1.83 o                         
   1   4  26         18.78         21.22         2.00 o                         
   1   1  27         12.60         12.89         1.12 o                         
   0   2  27          4.29          8.03         1.51 o                         
                                                                                
